# Supplementary material for: Differentiated glioma cell-derived fibromodulin activates integrin-dependent Notch signaling in endothelial cells to promote tumor angiogenesis and growth
Source: eLife. 2022 Jun 1;11:e78972. doi: 10.7554/eLife.78972 (PMC9259034; doi:10.7554/eLife.78972)
Supplement: Figure 1—source data 2. [file elife-78972-fig1-data2.zip › Figure 1-Source data B/Venn_diagram_overlap_genes_ECM and upregulated genes in DGC.xlsx]

## Sheet: Significant DGC up proteins
Sl. No.	Protein Name	FullName	GSC/DGC ratio	pValue
1	FMOD	fibromodulin [Source:HGNC Symbol;Acc:HGNC:3774]	-4.58862	0.0032774
2	LAMB2	laminin subunit beta 2 [Source:HGNC Symbol;Acc:HGNC:6487]	-4.31322	0.00474515
3	SERPINE1	serpin family E member 1 [Source:HGNC Symbol;Acc:HGNC:8583]	-3.81875	0.0381294
4	ITGB1	integrin subunit beta 1 [Source:HGNC Symbol;Acc:HGNC:6153]	-2.74157	0.0236483
5	TNC	tenascin C [Source:HGNC Symbol;Acc:HGNC:5318]	-2.43714	0.000334719
6	LAMA5	laminin subunit alpha 5 [Source:HGNC Symbol;Acc:HGNC:6485]	-1.9305	0.0122262
7	THBS3	thrombospondin 3 [Source:HGNC Symbol;Acc:HGNC:11787]	-7.50272	0.00110775
8	CP	ceruloplasmin [Source:HGNC Symbol;Acc:HGNC:2295]	-7.3812	0.00291219
9	C1R	complement C1r [Source:HGNC Symbol;Acc:HGNC:1246]	-7.13353	0.00375993
10	CFI	complement factor I [Source:HGNC Symbol;Acc:HGNC:5394]	-7.09611	0.00565405
11	BMP1	bone morphogenetic protein 1 [Source:HGNC Symbol;Acc:HGNC:1067]	-6.44083	0.0119105
12	PLAU	plasminogen activator, urokinase [Source:HGNC Symbol;Acc:HGNC:9052]	-6.25885	0.0180036
13	SRPX2	sushi repeat containing protein X-linked 2 [Source:HGNC Symbol;Acc:HGNC:30668]	-6.07813	0.000117769
14	DKK3	dickkopf WNT signaling pathway inhibitor 3 [Source:HGNC Symbol;Acc:HGNC:2893]	-5.98385	0.000412848
15	CPA4	carboxypeptidase A4 [Source:HGNC Symbol;Acc:HGNC:15740]	-5.526	0.04605
16	ITGA3	integrin subunit alpha 3 [Source:HGNC Symbol;Acc:HGNC:6139]	-5.30068	0.000478112
17	C1S	complement C1s [Source:HGNC Symbol;Acc:HGNC:1247]	-5.13639	0.0155457
18	LRRC15	leucine rich repeat containing 15 [Source:HGNC Symbol;Acc:HGNC:20818]	-4.96784	0.0291696
19	NT5E	5'-nucleotidase ecto [Source:HGNC Symbol;Acc:HGNC:8021]	-4.9163	0.00199324
20	C4B	complement C4B (Chido blood group) [Source:HGNC Symbol;Acc:HGNC:1324]	-4.88582	0.0500726
21	IGFBP5	insulin like growth factor binding protein 5 [Source:HGNC Symbol;Acc:HGNC:5474]	-4.83369	0.00764258
22	KDELC1		-4.74032	0.0400037
23	OLFML2A	olfactomedin like 2A [Source:HGNC Symbol;Acc:HGNC:27270]	-4.7391	0.0162271
24	CTSB	cathepsin B [Source:HGNC Symbol;Acc:HGNC:2527]	-4.72386	0.00170377
25	IGFBP6	insulin like growth factor binding protein 6 [Source:HGNC Symbol;Acc:HGNC:5475]	-4.72239	0.00418688
26	C1QTNF6	C1q and TNF related 6 [Source:HGNC Symbol;Acc:HGNC:14343]	-4.71346	0.00225652
27	ADAM10	ADAM metallopeptidase domain 10 [Source:HGNC Symbol;Acc:HGNC:188]	-4.68294	0.000262482
28	na		-4.57988	0.0314673
29	COL18A1	collagen type XVIII alpha 1 chain [Source:HGNC Symbol;Acc:HGNC:2195]	-4.5631	0.0113637
30	ANGPTL2	angiopoietin like 2 [Source:HGNC Symbol;Acc:HGNC:490]	-4.55705	0.000570571
31	PPP1R10	protein phosphatase 1 regulatory subunit 10 [Source:HGNC Symbol;Acc:HGNC:9284]	-4.53938	0.0336186
32	GALNT16	polypeptide N-acetylgalactosaminyltransferase 16 [Source:HGNC Symbol;Acc:HGNC:23233]	-4.50125	0.00351593
33	COL6A2	collagen type VI alpha 2 chain [Source:HGNC Symbol;Acc:HGNC:2212]	-4.46436	0.0132978
34	VWA1	von Willebrand factor A domain containing 1 [Source:HGNC Symbol;Acc:HGNC:30910]	-4.40928	0.0155887
35	C1QTNF5	C1q and TNF related 5 [Source:HGNC Symbol;Acc:HGNC:14344]	-4.40852	0.000565692
36	SEMA3B	semaphorin 3B [Source:HGNC Symbol;Acc:HGNC:10724]	-4.40113	0.000866323
37	COL5A2	collagen type V alpha 2 chain [Source:HGNC Symbol;Acc:HGNC:2210]	-4.39621	0.0253484
38	C1QTNF1	C1q and TNF related 1 [Source:HGNC Symbol;Acc:HGNC:14324]	-4.38447	0.00238007
39	HTRA1	HtrA serine peptidase 1 [Source:HGNC Symbol;Acc:HGNC:9476]	-4.36794	0.0446149
40	SCUBE3	signal peptide, CUB domain and EGF like domain containing 3 [Source:HGNC Symbol;Acc:HGNC:13655]	-4.29225	0.00222305
41	ANXA1	annexin A1 [Source:HGNC Symbol;Acc:HGNC:533]	-4.25815	0.0270863
42	PSAP	prosaposin [Source:HGNC Symbol;Acc:HGNC:9498]	-4.23594	0.0469721
43	HSPA13	heat shock protein family A (Hsp70) member 13 [Source:HGNC Symbol;Acc:HGNC:11375]	-4.2263	0.0304032
44	MAN1A2	mannosidase alpha class 1A member 2 [Source:HGNC Symbol;Acc:HGNC:6822]	-4.17735	0.0264186
45	CAPG	capping actin protein, gelsolin like [Source:HGNC Symbol;Acc:HGNC:1474]	-4.10092	0.00920407
46	SEMA3C	semaphorin 3C [Source:HGNC Symbol;Acc:HGNC:10725]	-4.08972	0.0222818
47	C1QL1	complement C1q like 1 [Source:HGNC Symbol;Acc:HGNC:24182]	-4.07818	0.00562393
48	GALNS	galactosamine (N-acetyl)-6-sulfatase [Source:HGNC Symbol;Acc:HGNC:4122]	-4.0603	0.00323698
49	SPOCK1	SPARC (osteonectin), cwcv and kazal like domains proteoglycan 1 [Source:HGNC Symbol;Acc:HGNC:11251]	-4.05094	0.0360305
50	DDR1	discoidin domain receptor tyrosine kinase 1 [Source:HGNC Symbol;Acc:HGNC:2730]	-4.04975	0.00507809
51	CA13	carbonic anhydrase 13 [Source:HGNC Symbol;Acc:HGNC:14914]	-4.02731	0.000412382
52	MAN2B2	mannosidase alpha class 2B member 2 [Source:HGNC Symbol;Acc:HGNC:29623]	-3.98095	0.00315675
53	PAM	peptidylglycine alpha-amidating monooxygenase [Source:HGNC Symbol;Acc:HGNC:8596]	-3.96071	0.0223218
54	TCN2	transcobalamin 2 [Source:HGNC Symbol;Acc:HGNC:11653]	-3.95916	0.0446365
55	CLU	clusterin [Source:HGNC Symbol;Acc:HGNC:2095]	-3.92614	0.042461
56	ITM2B	integral membrane protein 2B [Source:HGNC Symbol;Acc:HGNC:6174]	-3.91769	0.0205693
57	FSD1	fibronectin type III and SPRY domain containing 1 [Source:HGNC Symbol;Acc:HGNC:13745]	-3.90984	0.0012324
58	TPP1	tripeptidyl peptidase 1 [Source:HGNC Symbol;Acc:HGNC:2073]	-3.86348	0.0312155
59	ANXA6	annexin A6 [Source:HGNC Symbol;Acc:HGNC:544]	-3.84787	0.0276503
60	P4HA2	prolyl 4-hydroxylase subunit alpha 2 [Source:HGNC Symbol;Acc:HGNC:8547]	-3.83201	0.0302643
61	PDGFRL	platelet derived growth factor receptor like [Source:HGNC Symbol;Acc:HGNC:8805]	-3.76579	0.00295175
62	PRSS23	serine protease 23 [Source:HGNC Symbol;Acc:HGNC:14370]	-3.76198	0.0151133
63	IGFBP7	insulin like growth factor binding protein 7 [Source:HGNC Symbol;Acc:HGNC:5476]	-3.73439	0.0442507
64	ANGPTL4	angiopoietin like 4 [Source:HGNC Symbol;Acc:HGNC:16039]	-3.7115	0.024935
65	SIL1	SIL1 nucleotide exchange factor [Source:HGNC Symbol;Acc:HGNC:24624]	-3.67825	0.0353037
66	LIF	LIF interleukin 6 family cytokine [Source:HGNC Symbol;Acc:HGNC:6596]	-3.66503	0.00215353
67	FBLN5	fibulin 5 [Source:HGNC Symbol;Acc:HGNC:3602]	-3.65941	0.000115486
68	FAM20C	FAM20C golgi associated secretory pathway kinase [Source:HGNC Symbol;Acc:HGNC:22140]	-3.6514	0.0386136
69	APLP1	amyloid beta precursor like protein 1 [Source:HGNC Symbol;Acc:HGNC:597]	-3.59608	0.000191929
70	CD44	CD44 molecule (Indian blood group) [Source:HGNC Symbol;Acc:HGNC:1681]	-3.57156	0.0105633
71	ANTXR1	ANTXR cell adhesion molecule 1 [Source:HGNC Symbol;Acc:HGNC:21014]	-3.50474	0.00334164
72	CD47	CD47 molecule [Source:HGNC Symbol;Acc:HGNC:1682]	-3.48711	0.00582814
73	FBLN1	fibulin 1 [Source:HGNC Symbol;Acc:HGNC:3600]	-3.47815	5.35032e-05
74	AKR1C3	aldo-keto reductase family 1 member C3 [Source:HGNC Symbol;Acc:HGNC:386]	-3.42271	0.0451004
75	NOMO1	NODAL modulator 1 [Source:HGNC Symbol;Acc:HGNC:30060]	-3.42135	0.0265051
76	SEMA4B	semaphorin 4B [Source:HGNC Symbol;Acc:HGNC:10730]	-3.41549	0.0077101
77	FUCA2	alpha-L-fucosidase 2 [Source:HGNC Symbol;Acc:HGNC:4008]	-3.41175	0.0283054
78	GALNT7	polypeptide N-acetylgalactosaminyltransferase 7 [Source:HGNC Symbol;Acc:HGNC:4129]	-3.40143	0.0405397
79	EDIL3	EGF like repeats and discoidin domains 3 [Source:HGNC Symbol;Acc:HGNC:3173]	-3.40126	0.0032725
80	FBN1	fibrillin 1 [Source:HGNC Symbol;Acc:HGNC:3603]	-3.39735	0.01706
81	CD109	CD109 molecule [Source:HGNC Symbol;Acc:HGNC:21685]	-3.35279	0.00563093
82	SMPD1	sphingomyelin phosphodiesterase 1 [Source:HGNC Symbol;Acc:HGNC:11120]	-3.34496	0.00900534
83	MVP	major vault protein [Source:HGNC Symbol;Acc:HGNC:7531]	-3.30045	0.0494072
84	EXT2	exostosin glycosyltransferase 2 [Source:HGNC Symbol;Acc:HGNC:3513]	-3.26398	0.0277198
85	GLCE	glucuronic acid epimerase [Source:HGNC Symbol;Acc:HGNC:17855]	-3.25667	0.0352923
86	MYOF	myoferlin [Source:HGNC Symbol;Acc:HGNC:3656]	-3.22756	0.0239745
87	GPC1	glypican 1 [Source:HGNC Symbol;Acc:HGNC:4449]	-3.22424	0.00978521
88	GBP1	guanylate binding protein 1 [Source:HGNC Symbol;Acc:HGNC:4182]	-3.22291	0.0180281
89	LGMN	legumain [Source:HGNC Symbol;Acc:HGNC:9472]	-3.20044	0.0352826
90	CSF1	colony stimulating factor 1 [Source:HGNC Symbol;Acc:HGNC:2432]	-3.18878	0.00727194
91	B4GALT1	beta-1,4-galactosyltransferase 1 [Source:HGNC Symbol;Acc:HGNC:924]	-3.17196	0.0439531
92	NPTXR	neuronal pentraxin receptor [Source:HGNC Symbol;Acc:HGNC:7954]	-3.1522	0.0155032
93	NUCB1	nucleobindin 1 [Source:HGNC Symbol;Acc:HGNC:8043]	-3.11244	0.00346234
94	CTSS	cathepsin S [Source:HGNC Symbol;Acc:HGNC:2545]	-3.10867	0.0100904
95	IGFBP2	insulin like growth factor binding protein 2 [Source:HGNC Symbol;Acc:HGNC:5471]	-3.02952	0.00465822
96	ACADVL	acyl-CoA dehydrogenase very long chain [Source:HGNC Symbol;Acc:HGNC:92]	-3.02248	0.000206505
97	PCSK6	proprotein convertase subtilisin/kexin type 6 [Source:HGNC Symbol;Acc:HGNC:8569]	-2.98969	0.0469289
98	ENDOD1	endonuclease domain containing 1 [Source:HGNC Symbol;Acc:HGNC:29129]	-2.96769	0.00274954
99	LTF	lactotransferrin [Source:HGNC Symbol;Acc:HGNC:6720]	-2.96674	0.0226292
100	CTSC	cathepsin C [Source:HGNC Symbol;Acc:HGNC:2528]	-2.94659	0.0128843
101	GBA	glucosylceramidase beta [Source:HGNC Symbol;Acc:HGNC:4177]	-2.91837	0.0498184
102	SDF4	stromal cell derived factor 4 [Source:HGNC Symbol;Acc:HGNC:24188]	-2.90881	0.023101
103	MAN2B1	mannosidase alpha class 2B member 1 [Source:HGNC Symbol;Acc:HGNC:6826]	-2.88596	0.0314688
104	DNASE2	deoxyribonuclease 2, lysosomal [Source:HGNC Symbol;Acc:HGNC:2960]	-2.85467	0.00975147
105	CDON	cell adhesion associated, oncogene regulated [Source:HGNC Symbol;Acc:HGNC:17104]	-2.82126	0.048405
106	SPP1	secreted phosphoprotein 1 [Source:HGNC Symbol;Acc:HGNC:11255]	-2.81903	0.0312622
107	C2	complement C2 [Source:HGNC Symbol;Acc:HGNC:1248]	-2.77688	0.0190436
108	NID1	nidogen 1 [Source:HGNC Symbol;Acc:HGNC:7821]	-2.76851	0.0068091
109	CTSL	cathepsin L [Source:HGNC Symbol;Acc:HGNC:2537]	-2.76252	0.0157344
110	APMAP	adipocyte plasma membrane associated protein [Source:HGNC Symbol;Acc:HGNC:13238]	-2.75736	0.0458332
111	EFNB3	ephrin B3 [Source:HGNC Symbol;Acc:HGNC:3228]	-2.7441	0.0296401
112	ECE1	endothelin converting enzyme 1 [Source:HGNC Symbol;Acc:HGNC:3146]	-2.72825	0.00215929
113	EXTL2	exostosin like glycosyltransferase 2 [Source:HGNC Symbol;Acc:HGNC:3516]	-2.70555	0.0405471
114	MMP11	matrix metallopeptidase 11 [Source:HGNC Symbol;Acc:HGNC:7157]	-2.6845	0.011259
115	SEZ6L2	seizure related 6 homolog like 2 [Source:HGNC Symbol;Acc:HGNC:30844]	-2.64925	0.0153285
116	FUCA1	alpha-L-fucosidase 1 [Source:HGNC Symbol;Acc:HGNC:4006]	-2.59686	0.0486116
117	CHPF	chondroitin polymerizing factor [Source:HGNC Symbol;Acc:HGNC:24291]	-2.56919	0.00545092
118	ATP2B4	ATPase plasma membrane Ca2+ transporting 4 [Source:HGNC Symbol;Acc:HGNC:817]	-2.55557	0.0246803
119	DNAJB11	DnaJ heat shock protein family (Hsp40) member B11 [Source:HGNC Symbol;Acc:HGNC:14889]	-2.49868	0.00163452
120	S100A16	S100 calcium binding protein A16 [Source:HGNC Symbol;Acc:HGNC:20441]	-2.49858	0.0129247
121	EXT1	exostosin glycosyltransferase 1 [Source:HGNC Symbol;Acc:HGNC:3512]	-2.49372	0.030274
122	TGFBR3	transforming growth factor beta receptor 3 [Source:HGNC Symbol;Acc:HGNC:11774]	-2.47336	0.0426089
123	VGF	VGF nerve growth factor inducible [Source:HGNC Symbol;Acc:HGNC:12684]	-2.44229	0.041223
124	AXL	AXL receptor tyrosine kinase [Source:HGNC Symbol;Acc:HGNC:905]	-2.43929	0.00298621
125	NAGLU	N-acetyl-alpha-glucosaminidase [Source:HGNC Symbol;Acc:HGNC:7632]	-2.41011	0.0054747
126	LTBP2	latent transforming growth factor beta binding protein 2 [Source:HGNC Symbol;Acc:HGNC:6715]	-2.36735	0.0171929
127	CRTAP	cartilage associated protein [Source:HGNC Symbol;Acc:HGNC:2379]	-2.36713	0.0372383
128	CTSO	cathepsin O [Source:HGNC Symbol;Acc:HGNC:2542]	-2.34503	0.0260447
129	ADAM17	ADAM metallopeptidase domain 17 [Source:HGNC Symbol;Acc:HGNC:195]	-2.3221	0.000247531
130	HLA-B	major histocompatibility complex, class I, B [Source:HGNC Symbol;Acc:HGNC:4932]	-2.29952	0.0467671
131	NISCH	nischarin [Source:HGNC Symbol;Acc:HGNC:18006]	-2.25121	0.0143054
132	B3GAT3	beta-1,3-glucuronyltransferase 3 [Source:HGNC Symbol;Acc:HGNC:923]	-2.23719	0.0390517
133	ATP1B3	ATPase Na+/K+ transporting subunit beta 3 [Source:HGNC Symbol;Acc:HGNC:806]	-2.21764	0.0355525
134	PLOD1	procollagen-lysine,2-oxoglutarate 5-dioxygenase 1 [Source:HGNC Symbol;Acc:HGNC:9081]	-2.19026	0.00264144
135	NCS1	neuronal calcium sensor 1 [Source:HGNC Symbol;Acc:HGNC:3953]	-2.17231	0.0433142
136	LOXL3	lysyl oxidase like 3 [Source:HGNC Symbol;Acc:HGNC:13869]	-2.17002	0.0143519
137	GALNT6	polypeptide N-acetylgalactosaminyltransferase 6 [Source:HGNC Symbol;Acc:HGNC:4128]	-2.12007	0.0478641
138	HLA-A	major histocompatibility complex, class I, A [Source:HGNC Symbol;Acc:HGNC:4931]	-2.11493	0.00782726
139	IFI35	interferon induced protein 35 [Source:HGNC Symbol;Acc:HGNC:5399]	-2.11323	0.0105655
140	COL7A1	collagen type VII alpha 1 chain [Source:HGNC Symbol;Acc:HGNC:2214]	-2.10879	0.0201493
141	SEMA3E	semaphorin 3E [Source:HGNC Symbol;Acc:HGNC:10727]	-2.09391	0.0338501
142	ENTPD6	ectonucleoside triphosphate diphosphohydrolase 6 [Source:HGNC Symbol;Acc:HGNC:3368]	-2.08375	0.0331971
143	CHST3	carbohydrate sulfotransferase 3 [Source:HGNC Symbol;Acc:HGNC:1971]	-2.08289	0.015564
144	IL6ST	interleukin 6 signal transducer [Source:HGNC Symbol;Acc:HGNC:6021]	-2.05514	0.0125395
145	STAT1	signal transducer and activator of transcription 1 [Source:HGNC Symbol;Acc:HGNC:11362]	-2.05066	0.00150377
146	OSMR	oncostatin M receptor [Source:HGNC Symbol;Acc:HGNC:8507]	-2.03513	0.0122107
147	UBE2L6	ubiquitin conjugating enzyme E2 L6 [Source:HGNC Symbol;Acc:HGNC:12490]	-2.03239	0.00281074
148	GALNT2	polypeptide N-acetylgalactosaminyltransferase 2 [Source:HGNC Symbol;Acc:HGNC:4124]	-1.99279	0.0142043
149	ACOT13	acyl-CoA thioesterase 13 [Source:HGNC Symbol;Acc:HGNC:20999]	-1.95891	0.0403432
150	SUMF1	sulfatase modifying factor 1 [Source:HGNC Symbol;Acc:HGNC:20376]	-1.95468	0.025878
151	C1GALT1C1	C1GALT1 specific chaperone 1 [Source:HGNC Symbol;Acc:HGNC:24338]	-1.8709	0.00307588
152	NOV		-1.85465	0.000214052
153	PDLIM7	PDZ and LIM domain 7 [Source:HGNC Symbol;Acc:HGNC:22958]	-1.80991	0.0455323
154	PCDH1	protocadherin 1 [Source:HGNC Symbol;Acc:HGNC:8655]	-1.78301	0.0117858
155	CCDC80	coiled-coil domain containing 80 [Source:HGNC Symbol;Acc:HGNC:30649]	-1.77343	0.0174671
156	ITGA5	integrin subunit alpha 5 [Source:HGNC Symbol;Acc:HGNC:6141]	-1.76609	0.0412572
157	COLGALT1	collagen beta(1-O)galactosyltransferase 1 [Source:HGNC Symbol;Acc:HGNC:26182]	-1.76529	0.0479314
158	BCAM	basal cell adhesion molecule (Lutheran blood group) [Source:HGNC Symbol;Acc:HGNC:6722]	-1.7086	0.0145569
159	COL11A1	collagen type XI alpha 1 chain [Source:HGNC Symbol;Acc:HGNC:2186]	-1.69723	0.046971
160	MANEA	mannosidase endo-alpha [Source:HGNC Symbol;Acc:HGNC:21072]	-1.62626	0.0172799
161	CADM4	cell adhesion molecule 4 [Source:HGNC Symbol;Acc:HGNC:30825]	-1.56434	0.0417705
162	FUT11	fucosyltransferase 11 [Source:HGNC Symbol;Acc:HGNC:19233]	-1.56146	0.025432
163	MATN2	matrilin 2 [Source:HGNC Symbol;Acc:HGNC:6908]	-1.4926	0.0486194
164	AP2S1	adaptor related protein complex 2 subunit sigma 1 [Source:HGNC Symbol;Acc:HGNC:565]	-1.48054	0.00511482
165	MYO1C	myosin IC [Source:HGNC Symbol;Acc:HGNC:7597]	-1.47454	0.0156585
166	CACHD1	cache domain containing 1 [Source:HGNC Symbol;Acc:HGNC:29314]	-1.43073	0.0384025
167	RRAGA	Ras related GTP binding A [Source:HGNC Symbol;Acc:HGNC:16963]	-1.42231	0.00655722
168	GGH	gamma-glutamyl hydrolase [Source:HGNC Symbol;Acc:HGNC:4248]	-1.32219	0.0311243
169	NELFB	negative elongation factor complex member B [Source:HGNC Symbol;Acc:HGNC:24324]	-1.31494	0.00144867
170	PTGR1	prostaglandin reductase 1 [Source:HGNC Symbol;Acc:HGNC:18429]	-1.28717	0.00388231
171	GLG1	golgi glycoprotein 1 [Source:HGNC Symbol;Acc:HGNC:4316]	-1.27953	0.0353134
172	S100A11	S100 calcium binding protein A11 [Source:HGNC Symbol;Acc:HGNC:10488]	-1.27533	0.0173912
173	TP53I3	tumor protein p53 inducible protein 3 [Source:HGNC Symbol;Acc:HGNC:19373]	-1.2742	0.0420155
174	FMR1	FMRP translational regulator 1 [Source:HGNC Symbol;Acc:HGNC:3775]	-1.24797	0.0267664
175	LMNA	lamin A/C [Source:HGNC Symbol;Acc:HGNC:6636]	-1.23074	0.0268596
176	PCK2	phosphoenolpyruvate carboxykinase 2, mitochondrial [Source:HGNC Symbol;Acc:HGNC:8725]	-1.22139	0.0262652
177	ERAP1	endoplasmic reticulum aminopeptidase 1 [Source:HGNC Symbol;Acc:HGNC:18173]	-1.21411	0.0388741
178	WARS		-1.20626	0.0349567
179	SEC14L2	SEC14 like lipid binding 2 [Source:HGNC Symbol;Acc:HGNC:10699]	-1.20609	0.0225814
180	FIBIN	fin bud initiation factor homolog [Source:HGNC Symbol;Acc:HGNC:33747]	-1.16633	0.0288197
181	DDB2	damage specific DNA binding protein 2 [Source:HGNC Symbol;Acc:HGNC:2718]	-1.13422	0.0317336
182	JAM3	junctional adhesion molecule 3 [Source:HGNC Symbol;Acc:HGNC:15532]	-1.11106	0.0184948
183	S100A13	S100 calcium binding protein A13 [Source:HGNC Symbol;Acc:HGNC:10490]	-1.10329	0.0344524
184	MYL6	myosin light chain 6 [Source:HGNC Symbol;Acc:HGNC:7587]	-1.01239	0.014288
185	RARS		-1.00332	0.041186

## Sheet: List of ECM proteoglycans
ECM proteoglycans
ACAN
DSPP
ITGB5
MATN3
ITGA8
BGN
FMOD
ITGB6
MUSK
MATN4
COL9A1
TNC
LAMA2
NCAM1
ASPN
COL9A2
IBSP
LAMA3
SERPINE1
BCAN
COL9A3
ITGA2
LAMA4
PTPRS
TNN
COMP
ITGA2B
LAMA5
SPARC
LAMA1
HAPLN1
ITGA7
LAMB1
TGFB1
AGRN
VCAN
ITGA9
LAMB2
TGFB2
LINC02478
NCAN
ITGAV
LAMC1
TGFB3
MIR4758
DAG1
ITGAX
LRP4
TNR
DCN
ITGB1
LUM
TNXB
DMP1
ITGB3
MATN1
VTN
