# Supplementary material for: Differentiated glioma cell-derived fibromodulin activates integrin-dependent Notch signaling in endothelial cells to promote tumor angiogenesis and growth
Source: eLife. 2022 Jun 1;11:e78972. doi: 10.7554/eLife.78972 (PMC9259034; doi:10.7554/eLife.78972)
Supplement: Figure 1—source data 3. [file elife-78972-fig1-data3.zip › Figure 1-Source data C/FMOD LFQ Values GSC vs DGC.xlsx]

## Sheet: LFQ Values_FMO
MGG4_GSC	MGG6_GSC	MGG8_GSC	MGG4_DGC	MGG6_DGC	MGG8_DGC
1	1	1	5.5041	2.8932	5.3685
