# Supplementary material for: Differentiated glioma cell-derived fibromodulin activates integrin-dependent Notch signaling in endothelial cells to promote tumor angiogenesis and growth
Source: eLife. 2022 Jun 1;11:e78972. doi: 10.7554/eLife.78972 (PMC9259034; doi:10.7554/eLife.78972)
Supplement: Figure 1—source data 7. [file elife-78972-fig1-data7.zip › Figure 1-Source data J/CHIP-SMAD-FMOD PROMOTER.xlsx]

## Sheet: CT VALUES FOR FMOD EXP.
	DM		INH			DM		INH
IGG	23.2423	22.7504	25.3141	25.2807	SMAD2	23.5812	22.8246	27.416	27.3497
INPUT	22.5051	22.0983	22.4868	22.2379	INPUT	22.1522	21.4672	22.5794	22.5141
	DM		DCT		FC			AV
INPUT	22.1522	21.4672						21.8097		0.000761418
IGG	23.2423	22.7504	0	0	1	1			-1.39324	0.000761418
SAMD2	23.5812	22.8246	0.338955	0.0741863	0.790614	0.949878		23.2029
									0.002
