# Supplementary material for: Differentiated glioma cell-derived fibromodulin activates integrin-dependent Notch signaling in endothelial cells to promote tumor angiogenesis and growth
Source: eLife. 2022 Jun 1;11:e78972. doi: 10.7554/eLife.78972 (PMC9259034; doi:10.7554/eLife.78972)
Supplement: Figure 1—source data 9. [file elife-78972-fig1-data9.zip]

Archive with 7 entries (7 files):
- Figure 1-Figure Supplement 3 Source Data/CGA_GBM_expression_2.xls
- Figure 1-Figure Supplement 3 Source Data/Gill_expression.xlsx
- Figure 1-Figure Supplement 3 Source Data/Gravendeel_expression.xls
- Figure 1-Figure Supplement 3 Source Data/Grzmil_expression.xls
- Figure 1-Figure Supplement 3 Source Data/TCGA_GBM_expression 1.xls
- Figure 1-Figure Supplement 3 Source Data/TCGA_GBM_expression 3.xls
- Figure 1-Figure Supplement 3 Source Data/TGF Beta Hallmark gene Set.xlsx
