# Supplementary material for: Differentiated glioma cell-derived fibromodulin activates integrin-dependent Notch signaling in endothelial cells to promote tumor angiogenesis and growth
Source: eLife. 2022 Jun 1;11:e78972. doi: 10.7554/eLife.78972 (PMC9259034; doi:10.7554/eLife.78972)
Supplement: Figure 1—source data 9. [file elife-78972-fig1-data9.zip › Figure 1-Figure Supplement 3 Source Data/CGA_GBM_expression_2.xls]

## Sheet: 2022-05-09_TCGA_GBM_expression 
Sample	A1CF	A2M	A4GALT	A4GNT	AAAS	AACS	AADAC	AAGAB	AAK1	AAMP	AANAT	AAR2	AARS	AASDHPPT	AASS	AATF	AATK	ABAT	ABCA1	ABCA11P	ABCA12	ABCA2	ABCA3	ABCA4	ABCA5	ABCA6	ABCA7	ABCA8	ABCB1	ABCB11	ABCB4	ABCB6	ABCB7	ABCB8	ABCB9	ABCC1	ABCC10	ABCC2	ABCC3	ABCC4	ABCC5	ABCC6	ABCC8	ABCC9	ABCD1	ABCD2	ABCD3	ABCD4	ABCE1
TCGA.02.0001	4.7201	11.0786	5.6243	4.9075	6.0783	7.5145	4.4335	6.7112	4.1247	8.2829	3.2382	7.647	8.5018	7.8127	3.9473	8.259	5.3528	5.9807	5.7091	3.8974	3.9323	4.122	6.2508	4.2905	5.9911	3.8913	6.2413	3.9471	4.0302	3.6538	4.079	4.6566	7.9072	4.2767	4.0116	6.0717	6.7994	3.9233	6.7097	6.667	6.4179	3.7521	3.8195	3.8816	4.8914	3.7468	9.4592	5.5366	7.6584
TCGA.02.0003	4.1539	11.9255	5.2637	4.0678	5.4608	7.3238	5.9292	5.3135	3.8555	8.0259	3.0799	6.8558	8.7588	7.4911	4.8211	8.144	5.2462	6.0564	8.1079	4.7892	3.9571	4.1006	8.0985	4.1846	7.5707	4.5759	4.8297	6.7834	3.8352	3.575	4.1954	5.1732	6.8365	4.4463	3.8557	8.6343	6.7931	4.0867	6.473	8.7196	7.707	4.1853	3.851	3.6687	4.2659	3.4109	8.5626	5.3889	8.1068
TCGA.02.0004	3.7902	12.5148	5.2535	3.9556	5.9963	7.818	3.4682	5.82	3.7722	8.1859	3.3514	8.1347	8.7449	8.0005	4.7138	8.0934	5.174	9.2756	8.3773	5.0585	3.738	4.1309	7.0236	4.0168	5.5044	4.2787	4.4561	5.3978	3.722	3.6104	4.6195	5.387	7.8359	4.5988	4.1179	6.1124	6.2382	3.4361	6.2283	7.9979	6.1869	3.5264	3.8255	4.1244	4.46	3.4567	9.2463	5.3957	8.8473
TCGA.02.0007	4.3211	4.4881	5.619	4.7972	6.9007	8.0574	4.114	7.0492	4.345	8.2891	3.4504	7.4051	10.0902	8.6814	3.3446	8.3526	5.5488	5.2209	4.0993	3.5146	4.7857	4.5429	7.5499	5.2208	4.8521	3.4473	5.2377	3.85	3.5056	3.7674	4.2341	5.9019	8.2895	5.0283	3.9849	7.9463	5.4171	9.6604	9.1849	4.7468	7.8069	4.7427	3.8163	3.8186	5.0459	3.7993	10.1295	5.6583	8.5289
TCGA.02.0009	6.6954	10.9642	4.8981	3.9339	5.561	8.4248	4.4528	5.4371	3.795	8.6116	3.2943	8.1176	8.5482	7.9741	3.8974	8.3875	5.9123	8.8407	7.0372	4.6793	3.41	4.2268	6.4011	4.2727	5.5726	4.1357	4.4598	6.7242	5.1528	3.4977	4.6039	4.8975	7.7531	4.634	3.6888	6.8004	6.9716	3.82	6.3691	7.6656	6.0551	3.7118	3.8734	3.8859	4.2027	3.3496	8.4971	5.3434	8.4866
TCGA.02.0010	4.4171	9.1159	5.3348	4.4353	5.9735	8.9247	7.8283	5.5381	4.0905	9.0823	3.2723	7.6869	8.2772	8.1697	3.8978	7.8292	5.7434	5.0947	6.1787	4.5464	3.6085	4.1952	7.8181	4.9273	6.1207	3.6831	4.4189	3.9805	3.6747	3.6997	3.8644	5.2361	7.8646	4.9256	4.0787	6.079	6.2028	3.8544	5.5076	7.4131	7.4876	3.6941	4.0591	3.6729	4.2392	3.5261	9.7369	5.8632	6.5156
TCGA.02.0011	4.2053	4.3902	5.2354	4.3448	6.1951	8.8955	3.8118	5.5484	3.7242	8.0983	3.3633	6.8234	9.1755	8.7389	4.7415	8.7104	4.9097	4.7242	3.8854	4.6433	4.5468	4.0066	6.8866	4.0205	8.0648	5.7649	5.0068	3.8556	4.7566	3.5457	6.4324	4.9285	8.8523	4.1638	3.7181	7.2869	5.6881	3.829	4.338	9.1477	5.6876	3.5514	4.0775	4.2743	4.2246	3.8024	8.737	5.5192	9.163
TCGA.02.0014	3.8719	10.5427	4.9328	4.5234	6.2914	7.492	4.1853	5.3084	4.1724	7.956	3.2291	7.8383	8.7738	8.7889	3.998	9.7676	5.7868	9.7588	5.4332	4.7174	3.4059	4.2103	7.9476	3.7014	4.6809	3.4713	4.1672	4.0813	4.7478	3.5745	3.912	5.2534	7.892	4.3043	4.3782	5.6551	5.8587	3.6847	3.8942	6.5254	6.6556	3.5724	4.0992	3.7244	4.2641	3.5937	9.2722	5.4933	8.9476
TCGA.02.0015	3.5905	12.0707	5.0251	4.1627	6.1115	7.0842	3.7048	5.6539	3.9235	7.839	3.4339	8.1094	8.8962	8.9949	5.4156	8.0533	4.8458	9.1346	8.442	5.06	3.5833	4.1239	7.1729	3.5992	5.0984	3.7461	4.3989	7.6282	4.5075	3.5533	6.0003	5.0812	7.506	4.4533	3.9944	5.1391	6.1121	3.4072	6.1421	6.5911	5.2952	3.9832	3.6548	3.5697	4.2935	3.708	8.992	5.5182	8.3938
TCGA.02.0016	3.8731	11.6983	4.6163	4.2806	5.6491	6.996	3.8945	5.5483	4.5937	8.5337	3.4359	7.2297	8.9246	9.1774	7.3294	7.7302	5.1695	11.1095	7.9918	4.757	3.5647	4.1795	8.1241	3.8332	7.1671	3.6253	5.3446	8.6889	7.2048	3.5082	4.5069	5.1503	7.3696	4.5184	4.2074	4.9385	6.2525	3.5225	7.2284	7.3349	6.9949	3.6031	3.8523	3.4039	4.4505	4.6591	10.4228	5.4986	8.04
TCGA.02.0021	4.1289	4.0831	5.0047	4.2017	5.6626	8.6896	3.7433	6.3934	3.7139	8.9813	3.3589	7.3395	9.5221	8.0287	4.5625	9.4684	5.0868	4.5007	8.2915	6.0584	3.522	4.0051	6.2619	3.8685	6.0325	3.707	6.4743	3.8811	3.4831	3.532	3.9261	5.2365	7.521	4.2343	4.3	8.1995	7.4935	3.6498	7.8501	8.3969	6.6127	4.3984	3.8322	3.9735	4.6359	3.3905	9.4846	5.2626	8.6468
TCGA.02.0023	3.8344	10.9483	4.3657	3.9326	6.0358	7.6337	3.6272	5.4254	4.4573	7.9977	3.6498	7.1061	9.4263	8.5605	6.2658	7.8339	5.5386	10.534	8.7254	4.0968	3.8314	4.3938	8.0095	3.7985	6.2701	4.3023	4.3891	7.9356	4.7845	3.4996	4.166	5.4119	7.7847	4.4233	4.814	4.7309	6.0114	3.92	8.4912	6.3125	6.0686	3.7351	3.9448	3.8021	4.1633	3.7266	9.6618	5.8121	7.4236
TCGA.02.0024	3.9935	4.0148	5.129	4.356	6.3955	8.0907	4.1243	6.261	3.8261	8.2437	3.2738	6.8947	8.57	8.5508	4.2565	8.2393	5.4192	4.8141	3.7577	4.8071	3.5241	4.4739	8.5986	4.0008	5.4687	3.499	4.8126	3.3191	4.3337	3.5695	3.9127	5.2325	7.5827	4.5332	3.8506	7.23	6.9349	3.85	7.714	10.1565	8.5016	3.755	3.9747	3.6572	4.0454	3.5756	9.4518	5.4282	8.5913
TCGA.02.0025	4.3792	11.5224	5.4771	4.2191	5.6636	6.8983	3.7441	5.6771	3.6672	6.816	3.4685	7.4885	8.1288	7.5209	5.6248	7.9174	5.5037	6.467	8.9876	4.7565	3.3517	4.5136	7.6156	3.6695	6.1043	4.12	5.1315	6.8596	3.6243	3.5922	4.0028	4.9117	7.8697	4.4147	4.1933	5.8353	6.3563	3.7989	7.1766	8.1868	6.235	4.0366	3.797	3.7005	5.4807	3.5263	8.7044	5.2236	7.5105
TCGA.02.0026	3.8447	10.9137	4.7489	3.992	6.4568	7.5822	3.6961	5.2158	4.6181	7.9472	3.4174	6.7603	8.1966	8.8866	5.6111	8.6405	5.5415	10.6143	9.6253	4.5726	3.4849	5.1439	7.7847	3.814	5.3167	4.055	4.4503	8.2844	4.9405	3.5703	4.2999	5.4209	7.4833	4.315	4.2299	5.5179	6.2042	3.5935	7.065	6.2651	6.7954	3.6213	4.848	3.5093	4.1973	3.4482	9.647	5.5599	7.7523
TCGA.02.0027	4.018	12.923	4.9961	4.2325	5.4761	7.3607	5.7008	5.4206	3.7501	8.1065	3.2004	7.2347	8.3639	7.659	4.4595	7.7778	6.0168	6.8678	7.3997	4.4049	3.372	3.7224	9.4606	4.0266	6.0741	4.9641	5.3111	9.5529	4.849	3.4604	3.8346	4.2108	7.2298	3.9253	3.8785	6.3615	6.2276	3.9397	5.8787	8.0285	6.1751	5.7342	3.8521	4.0178	4.0782	3.193	9.1042	5.42	7.3086
TCGA.02.0028	4.7668	12.727	5.4525	4.6231	5.7253	7.108	6.3146	5.2168	3.6269	7.9684	3.2799	7.316	8.2275	7.829	4.886	7.3431	5.5446	6.1084	7.5192	4.2597	3.7455	4.1335	9.9198	4.1499	6.2386	4.4041	5.1175	9.0587	3.5415	3.4964	3.7227	4.2607	7.154	4.2827	4.2106	6.1071	6.0546	3.8269	6.4411	8.291	6.0185	4.9423	3.6282	3.7757	4.363	3.2743	9.5217	5.6946	7.4519
TCGA.02.0033	4.3436	10.9612	5.5954	4.8575	5.6659	7.9276	7.0168	6.2157	4.0562	7.7733	3.0818	6.3271	7.6765	8.5604	4.9031	6.0374	5.538	4.9506	6.3251	4.8174	5.7632	3.9954	6.7184	4.9246	5.434	4.1374	4.4353	7.9022	3.9321	3.9395	4.2068	4.6932	7.999	4.568	4.1385	4.8605	5.6206	3.776	6.3875	7.9456	5.7048	4.122	4.092	3.8982	4.6726	3.9497	10.2806	5.6121	7.8172
TCGA.02.0034	5.5153	12.5723	6.2437	4.704	5.5014	7.3008	5.5911	5.966	4.3911	7.5607	3.3681	7.3204	7.8935	6.5664	5.4132	7.6512	7.3412	6.3709	4.7242	4.4502	3.7839	4.2062	10.2156	4.4127	6.3206	4.2975	6.0427	9.4509	3.3276	3.9452	4.2549	4.9256	7.4374	3.8818	4.4702	6.5859	6.4864	4.1348	5.1189	7.4389	7.1975	5.5123	4.2643	3.94	5.2209	3.9062	9.1528	5.729	6.5332
TCGA.02.0038	4.0027	3.7594	5.4687	4.325	7.135	8.6451	3.9959	6.2636	3.7457	8.3934	3.3203	7.9728	10.5476	8.8815	3.5527	9.3059	6.1142	4.4841	4.2663	4.946	3.5761	4.3531	6.6267	5.1649	6.3834	3.7639	6.6026	3.7248	3.6908	3.5628	3.8725	5.4988	9.6294	4.4773	3.7045	7.3583	5.6202	9.4065	6.7542	7.8058	6.7793	3.7851	4.1082	3.7287	4.7122	3.4209	9.2355	5.3501	8.2522
TCGA.02.0039	3.6234	11.6611	4.9409	4.1554	5.872	7.1717	3.8756	5.8381	4.264	8.2859	3.3395	7.212	9.2379	8.6632	4.459	7.2149	5.6392	9.43	10.1242	4.2542	3.6786	4.365	8.5012	4.0034	6.4352	3.8687	4.5586	7.9079	4.22	3.5553	3.8199	5.3354	7.148	4.471	4.7925	6.3333	5.6149	3.758	6.7427	6.2937	5.4301	3.6198	3.9355	3.5301	4.4303	3.6569	9.5479	5.1951	7.5309
TCGA.02.0043	3.9453	10.2125	4.7264	4.0269	5.6667	7.6969	4.1711	5.5954	3.6864	8.4541	3.296	7.4753	8.903	8.5013	4.1647	8.273	5.2314	5.3336	8.3042	4.4776	3.7089	3.7859	6.1082	4.0211	5.9001	3.6935	4.2944	3.6973	3.7018	3.4406	4.6291	4.9053	7.0685	4.1985	3.7075	6.8976	6.5566	3.6539	5.8171	6.8482	6.7644	3.5106	3.9448	3.7671	4.1615	3.3465	7.9486	5.4368	7.8847
TCGA.02.0046	4.2409	10.2667	4.9865	4.5857	5.8721	7.6079	4.6267	5.8083	4.199	8.2845	3.281	7.4994	8.5431	8.0243	4.3044	7.2457	5.07	5.1871	7.9413	4.3413	4.5928	4.0248	7.2904	4.129	7.327	3.855	4.3353	4.5263	3.6034	3.9506	3.8318	5.6954	7.3019	4.1772	3.977	9.2368	5.9091	4.0183	5.983	8.1838	9.1077	3.9682	3.874	3.5707	4.2701	3.5421	8.8155	5.4323	8.1269
TCGA.02.0047	5.3761	4.971	5.5035	4.4735	6.5311	10.0162	4.0767	6.2824	3.8457	8.1175	3.4411	7.4604	10.1886	8.3873	3.4669	8.0156	5.6976	3.8683	4.4403	4.3889	6.68	3.9457	8.1933	4.0693	7.4514	3.4264	5.0663	3.8186	4.3267	3.5756	4.1592	5.1581	8.2386	4.5033	4.4077	6.5815	6.7931	9.6823	5.7426	10.2795	6.9173	3.9574	3.9984	3.8653	4.1243	3.3517	9.8762	5.4263	8.5301
TCGA.02.0048	3.901	10.2611	4.8568	4.0431	5.6431	7.4619	3.771	5.5762	4.1598	8.4944	3.1967	7.2836	9.5024	9.2912	6.3433	8.1446	5.1123	11.3862	7.6704	5.609	3.4775	4.4096	7.3794	3.7709	6.8409	4.0828	4.4411	6.4215	4.9192	3.5181	5.1325	5.7349	7.6644	3.7445	4.2215	5.2218	5.696	3.6667	5.1107	7.5476	8.1228	3.6002	4.2337	3.4161	4.0019	3.8264	10.5577	5.3636	8.4143
TCGA.02.0051	4.3403	9.497	5.1372	4.5022	5.7205	7.8012	3.962	6.0435	3.9157	8.4504	3.7721	7.8593	8.5706	8.4545	5.117	8.3135	4.8251	4.448	8.7192	5.0483	3.6511	3.9462	6.6072	3.8058	5.7741	4.2454	4.2268	7.1382	3.6943	3.5589	3.833	5.1399	8.2395	4.4614	4.6047	5.941	5.2006	4.2808	6.5432	7.1125	4.6589	3.9041	3.8726	3.579	4.2676	3.65	8.5448	5.3667	8.5488
TCGA.02.0052	4.3775	10.2356	5.4715	4.1877	6.0135	7.8468	6.5568	5.4102	3.8454	8.4454	3.2565	7.5644	8.5429	8.2072	4.5548	8.8669	5.1987	7.0468	6.7763	4.8227	4.5989	4.0917	6.4372	4.2504	7.2224	4.1665	4.9172	4.2144	3.8666	3.6157	3.922	4.7814	7.264	4.5855	4.0679	6.8782	6.8562	3.7382	5.9585	7.8852	7.7099	3.5661	4.0409	3.7651	4.0997	3.3554	8.0645	5.5564	7.9198
TCGA.02.0054	4.8252	10.41	5.2821	4.1417	6.1713	6.6788	5.9116	5.955	4.21	8.5713	3.4462	7.5683	7.4218	9.2195	4.0618	6.73	4.8968	4.9528	6.0905	4.7263	3.7134	4.1083	7.0523	5.0717	6.987	3.5111	4.3301	4.3235	3.7727	3.8288	4.2578	4.5626	7.5087	4.3447	4.0117	5.7686	5.7175	3.9972	4.7628	9.8042	6.232	3.5578	4.2346	3.6338	4.1919	3.5265	8.8121	5.8516	8.2588
TCGA.02.0057	3.8632	9.7606	5.194	4.1249	6.0614	7.7594	5.7273	5.4888	3.7055	9.0289	3.3324	7.2382	9.0159	8.3891	3.7511	8.0063	5.4249	5.219	8.338	4.7347	3.503	3.8575	5.5267	3.8468	5.685	3.537	4.1114	4.7719	3.8535	3.686	3.9903	4.7686	7.5254	4.1127	3.8295	7.2744	5.6785	3.8431	5.2201	8.6394	5.5928	3.4701	3.9142	3.7713	4.1156	3.3754	8.0275	5.5443	7.9357
TCGA.02.0058	5.1515	9.9406	5.4718	4.8184	5.7711	8.3038	3.8936	5.7027	3.9251	8.1617	3.5629	6.516	9.4669	8.5933	3.6896	6.2985	5.0562	5.2314	5.7232	6.113	3.8034	4.1502	7.7862	5.0752	5.8113	3.6451	4.4027	4.234	3.8506	3.7738	4.1569	4.5606	8.1981	4.2055	4.0752	6.286	5.8931	3.8051	5.0577	7.4665	5.5084	3.7154	4.012	3.9206	4.1733	3.6785	10.3393	5.6572	9.8448
TCGA.02.0059	3.7842	12.1027	4.6799	4.559	5.5112	7.4513	3.9529	5.7514	3.7457	7.5449	3.4526	7.433	8.6467	7.7279	4.7692	7.6228	4.741	7.9517	9.0134	4.607	3.812	3.6431	7.2569	4.0582	5.0924	3.6166	4.4986	7.818	5.1001	3.5241	5.3373	5.0775	7.6625	4.3561	4.2126	5.7149	5.5081	3.8021	7.6472	6.4708	5.7137	3.9655	3.949	3.8505	4.2966	3.4074	8.9951	5.7284	8.2179
TCGA.02.0060	4.1626	13.3503	4.8592	4.1247	5.5948	7.8976	6.0461	5.3565	3.5177	8.0588	3.2233	7.2864	8.385	7.7242	4.8584	7.773	5.3616	6.5769	8.1178	4.5819	3.5545	4.1647	9.9663	4.3335	6.0773	4.863	4.9853	9.4561	5.806	3.467	3.9542	4.6294	7.3328	4.131	3.8276	6.7748	6.2012	3.7664	7.0343	7.6552	6.3389	5.873	3.7918	4.2035	4.0898	3.3677	9.3433	5.354	7.3251
TCGA.02.0064	4.0129	12.3132	4.8746	3.893	6.0666	7.0225	3.739	5.4828	3.6168	8.0324	3.2956	7.1208	9.536	8.6771	5.9267	7.8779	5.7498	7.6712	9.9327	5.1659	3.6076	4.5397	7.2825	3.788	5.9731	3.925	4.4654	8.6433	5.1544	3.4413	4.0313	4.6351	7.9829	4.6909	4.2724	6.3993	6.7768	3.4064	8.3105	6.9375	6.9036	3.6171	3.9498	3.9963	4.328	3.4401	8.8697	5.8116	8.1687
TCGA.02.0068	3.6449	12.9858	4.8309	3.9788	5.3515	6.9499	3.7955	5.5693	3.6493	8.04	3.4005	7.6582	8.7956	8.7103	5.4637	6.4391	5.083	10.7264	8.3036	5.6474	3.6358	4.0365	7.2329	3.8526	5.8387	3.8269	4.3471	8.5448	6.2741	3.6295	3.9939	5.25	7.829	3.9972	4.1365	5.7275	6.1748	3.443	6.9389	7.0852	5.5568	3.7781	4.2055	3.5797	4.0561	3.8103	10.0199	5.681	7.8922
TCGA.02.0069	4.2806	10.5834	4.8221	3.9887	6.6235	6.8897	3.7471	4.9559	4.1175	7.6893	3.4764	7.5963	9.1999	9.2626	5.4669	8.1917	5.9405	10.414	8.1072	5.7099	3.6455	4.3109	8.1262	4.1428	5.5813	3.7665	4.818	7.9265	5.3567	3.6456	4.0856	5.0666	7.3962	4.1228	3.9467	5.7983	6.6497	3.3954	3.7085	7.2695	7.23	3.5515	3.9031	3.5908	4.087	3.2197	9.5481	5.1853	9.5561
TCGA.02.0070	3.8746	12.3202	4.7504	4.3444	5.7652	7.4797	3.7963	5.5816	3.7581	7.9158	3.6461	7.1667	8.8819	8.7834	6.1115	7.5594	4.9554	11.1057	10.1737	4.6146	3.5727	4.0917	7.5667	4.0917	6.9511	3.6698	4.6715	8.3682	4.8543	3.6986	4.1387	5.058	7.6736	4.4591	4.665	5.9015	6.591	3.6415	9.3184	6.3673	6.4628	3.7334	4.2016	3.7356	4.3366	4.0464	9.8565	5.7845	7.7137
TCGA.02.0071	3.8684	12.1672	4.81	3.9609	5.5806	7.1659	3.6537	5.4189	4.0057	8.1603	3.1769	6.961	9.2149	9.308	6.5112	8.0777	5.5345	10.1331	9.7916	5.416	3.482	4.3877	7.33	3.5638	5.5716	3.5559	4.2667	7.6319	6.0107	3.3453	4.099	4.7892	7.8426	4.2736	4.1759	6.1227	6.5686	3.3948	6.74	6.7852	6.2167	3.5466	3.819	4.3718	4.0105	3.8046	9.7437	5.5154	8.6729
TCGA.02.0074	3.605	11.8128	4.8575	3.9275	5.9529	7.5492	3.8242	5.3907	3.9514	7.7772	3.3134	8.0418	8.7015	9.4891	6.06	8.1953	6.4441	10.1697	8.2511	5.5542	3.3801	5.5591	7.1663	3.6312	5.8729	3.5694	4.6402	8.1871	3.9849	3.4418	4.2156	4.9257	7.6805	4.3512	3.9639	6.0062	6.329	3.6616	5.28	7.1985	6.7817	3.6172	3.7632	3.5277	4.0802	3.6042	9.3763	5.2843	8.774
TCGA.02.0075	3.6885	11.4187	4.7606	3.92	5.7582	6.6514	3.8594	5.5491	3.924	7.9716	3.355	7.3349	9.0506	8.7767	5.6995	7.8892	4.8902	8.7679	8.9277	5.5114	3.4303	4.1603	6.6592	3.5777	5.5297	3.7529	4.2135	9.1074	5.1281	3.5434	4.4382	5.1684	8.7855	3.999	4.1142	5.7514	5.9617	3.6219	9.0707	6.6108	6.8051	3.8298	3.7362	3.7649	4.2019	3.6109	9.1909	5.8337	8.7558
TCGA.02.0079	3.7692	12.7969	4.4493	4.7343	6.4265	7.4631	4.0286	5.4568	4.955	7.8598	3.5302	7.6663	9.6421	8.0628	5.4461	7.2835	6.3196	9.1879	9.2437	4.0171	3.8545	4.4622	7.9224	4.1361	4.9882	3.4786	5.1581	7.5422	4.125	3.6639	4.0402	5.5913	7.3673	4.243	4.4872	6.747	6.2819	4.1907	6.2243	6.6459	5.9246	3.9582	3.6509	3.7179	3.8912	3.4244	8.7391	5.549	7.0379
TCGA.02.0080	4.0144	11.0282	4.8206	4.2398	6.5033	7.3953	3.8616	5.5242	3.9976	8.1365	3.3255	7.4128	9.6008	9.1223	6.8112	8.2733	6.6911	10.8966	8.2268	4.9793	3.6666	4.3336	8.5923	4.0094	5.1783	3.6366	4.9004	7.0949	6.4967	3.4067	4.109	5.7488	8.2963	4.6375	4.208	5.5267	6.1601	3.4633	4.3071	6.8171	6.3935	3.8526	3.607	3.9569	4.5277	3.4503	9.8021	5.6583	7.9421
TCGA.02.0083	3.7404	10.2768	4.8977	3.9194	5.9337	7.4153	4.1721	6.0155	4.119	8.6108	3.4738	7.6354	9.1025	9.721	5.0886	7.7745	5.2649	8.7574	8.4281	5.6787	3.4325	3.9877	7.5328	3.6732	6.4503	3.6054	4.3556	7.7207	6.7326	3.5608	3.9535	5.7416	7.9179	5.383	4.646	5.115	5.6595	3.4654	5.1251	7.4	5.3869	3.7464	3.882	3.8519	4.3964	3.8851	9.2641	6.203	8.7373
TCGA.02.0084	3.7319	12.4353	4.9743	4.4257	5.7398	6.8612	3.6565	5.2162	4.43	7.8639	3.3066	6.5414	9.2619	8.7841	6.52	7.7731	5.5062	10.2219	8.8558	5.1272	3.1643	3.9542	8.7245	3.856	4.9809	3.7259	4.5313	6.157	5.893	3.5693	4.6572	5.4166	8.005	3.7868	3.9086	6.8104	6.9989	3.7685	6.9931	7.7219	6.6967	4.2564	4.0233	3.7631	4.2802	3.2812	9.9061	5.8141	7.4152
TCGA.02.0085	3.9569	11.9112	4.8237	4.1863	5.9881	7.8619	3.9593	5.4977	4.4216	8.14	3.3621	7.1332	9.102	8.8114	5.1814	7.8339	6.875	9.9632	8.273	4.5335	3.497	5.8655	7.614	3.7344	5.6472	3.6676	4.3492	8.819	5.9215	3.4512	4.0928	4.8495	7.5419	4.4434	4.5492	5.4599	6.0908	3.6634	6.9157	7.0808	6.0577	3.6074	4.1734	3.765	4.3402	3.3764	8.963	5.7328	7.9086
TCGA.02.0086	3.987	11.6153	4.433	4.1246	5.952	7.5032	3.8509	5.9699	3.6596	8.3289	3.2603	7.581	8.7077	8.4484	5.2101	7.4454	5.1466	9.7631	9.6537	5.3193	3.502	4.5181	7.2058	3.8707	5.8081	3.9556	4.1314	9.1852	5.0654	3.4845	4.1362	5.3846	8.1289	4.6895	5.7429	5.6595	5.6044	3.2753	7.2104	7.1898	5.5569	3.6007	3.556	3.8253	4.4716	4.0413	9.7503	5.4732	8.109
TCGA.02.0087	4.3159	12.1499	4.6455	4.3506	5.9705	6.814	4.085	5.5874	4.4336	7.7597	4.0087	7.2821	9.1267	9.0428	6.8107	7.445	6.0128	10.3692	8.7076	5.529	3.5293	4.8039	9.7036	4.3199	5.4297	3.8748	4.891	7.5881	4.1358	3.594	4.0612	5.2006	7.7152	4.0207	4.2965	6.6312	7.1321	3.9572	5.3108	7.3937	6.8701	4.3281	3.6587	3.6844	4.2357	3.5038	9.8608	5.884	7.1635
TCGA.02.0089	3.7751	11.6884	5.0826	4.0831	5.834	7.4382	3.9774	5.5336	4.1425	8.3243	3.4341	7.7562	9.165	8.995	5.3856	7.5602	5.2939	9.9829	8.9617	5.2978	3.4612	4.8681	7.3265	3.6735	5.75	3.6661	4.1905	8.4186	4.046	3.3817	3.713	5.4183	7.661	4.632	4.4298	5.6416	6.0047	3.6411	6.0567	7.6624	5.9972	3.5493	3.9664	3.8758	4.2721	3.6388	9.6248	5.9313	8.1475
TCGA.02.0099	3.7495	12.9291	4.919	4.1286	5.7266	7.6987	3.9077	6.2883	3.7326	8.0542	3.356	7.3447	9.0575	9.0576	5.9036	7.8689	5.2048	9.9513	8.1441	5.1773	3.4582	4.3395	6.6965	3.6416	7.6257	4.0082	4.0909	9.228	3.8507	3.4376	4.2255	5.2598	7.6119	4.3021	4.6459	5.9342	6.2072	3.5796	5.9144	7.3286	5.9782	4.0986	3.717	5.4379	4.1761	3.6842	9.4441	5.3304	8.37
TCGA.02.0102	3.7807	10.8963	5.1339	4.0617	5.9005	7.1236	3.9032	5.6478	3.9781	8.1232	3.304	7.517	9.2455	9.5163	6.275	7.9659	5.3998	9.8883	8.5058	5.331	3.5143	3.7212	7.106	3.554	5.6959	3.6539	4.1479	8.7971	4.5415	3.3494	4.0319	4.9921	7.6666	4.5132	4.3407	5.5173	6.766	3.6316	6.7838	6.7655	6.425	3.5818	4.1242	5.4009	4.0224	3.6484	9.3248	5.7973	8.4288
TCGA.02.0104	4.2703	10.0011	4.5652	4.0594	6.2472	7.7063	3.752	5.2084	3.9524	7.6637	3.4121	7.0787	8.3978	9.7679	5.0257	7.8201	5.1973	8.7236	5.9891	5.9652	3.7055	3.6973	7.5156	3.8226	5.6585	3.4899	4.0265	6.4883	4.2999	3.5826	4.2999	5.6291	7.7872	4.2959	3.7351	4.3813	5.5894	3.6922	4.4501	7.394	6.4077	3.5879	4.8527	3.4985	3.9352	3.3579	9.9486	5.2674	8.7364
TCGA.02.0106	4.0216	10.4831	4.4413	4.1606	5.9566	7.2552	4.0915	6.1117	3.8333	7.9277	3.3816	7.6674	9.7674	9.148	5.2441	8.0658	5.0547	8.9486	9.0367	4.6596	3.3667	3.8267	7.3257	3.9459	6.2991	3.9531	4.0395	8.5284	3.7618	3.4589	3.8868	5.6883	8.2785	4.3321	4.3027	5.7973	6.0623	3.8191	7.0177	6.9164	5.7567	3.4764	3.6524	3.5494	4.5142	3.4732	9.0771	5.6196	8.1852
TCGA.02.0107	3.7843	12.4267	5.0563	4.1196	5.651	6.9617	3.7349	5.6491	3.8647	8.2526	3.3869	7.0178	8.9299	8.7644	5.0589	7.9128	5.85	8.9112	9.4144	4.3238	3.6421	4.6767	6.9811	3.7146	6.4844	3.6565	4.6271	8.6751	4.8851	3.3817	3.9005	4.7524	7.3361	4.3819	4.2293	6.2271	5.9436	3.7769	8.4974	6.4519	5.9195	3.6169	3.7426	4.0894	4.4945	3.8732	9.2648	5.539	7.9816
TCGA.02.0111	4.1493	11.8398	4.8832	4.2715	5.3401	7.2243	3.8477	5.3585	3.8671	7.9226	3.3756	7.5936	8.9555	8.1831	4.9378	8.0168	5.855	8.367	9.8952	4.493	3.6761	4.8065	7.3967	3.9292	5.5018	3.7831	4.2542	9.5296	3.8279	3.4657	4.3414	5.1939	7.6585	4.3413	4.2102	5.8183	5.6581	3.6661	6.2569	5.9849	6.172	3.951	3.7057	3.7883	4.3232	3.5932	9.3539	5.7061	7.5521
TCGA.02.0113	3.7917	9.9757	4.5748	4.0981	5.8732	7.1934	3.8321	5.7851	3.7484	8.3249	3.4955	7.4371	9.1133	9.0367	5.4109	7.1943	5.4088	10.4011	7.8868	5.9201	3.6771	4.616	7.6728	3.7694	6.1269	3.4826	4.8842	8.2335	3.9643	3.4563	3.8561	5.1479	8.6493	5.0482	4.0674	4.9443	5.3083	3.5758	5.9861	6.5491	5.729	3.4785	3.8282	3.6692	4.1693	4.4418	10.6306	5.6896	8.0012
TCGA.02.0114	4.1073	10.188	5.1844	4.3358	6.4978	7.1719	3.6578	5.4904	3.8905	8.3473	3.3724	7.7799	8.2783	9.4708	6.0241	8.7675	5.8557	9.6738	8.4696	5.2833	3.5759	4.167	7.9267	3.92	5.0118	3.3795	4.4388	8.4734	3.9259	3.6488	3.7887	5.1814	8.6276	4.5066	4.1586	5.6018	5.6975	3.3465	4.0795	6.9199	6.1579	3.4467	3.9537	3.7172	4.229	3.7728	10.2144	5.6884	8.8278
TCGA.02.0115	3.8732	10.7558	5.1784	4.0796	5.5676	7.6236	3.9722	5.6744	4.2632	8.2572	3.6167	7.2955	9.1194	9.5838	5.6742	6.7303	6.1269	10.4329	9.649	5.0185	3.8353	4.7379	7.138	3.8041	5.6874	3.7519	4.0706	8.8217	5.5837	3.3989	3.9407	5.216	8.1226	4.8371	4.5944	5.0174	5.4862	3.4117	5.7815	5.9449	5.4414	3.7029	3.9452	3.7712	4.3381	6.4578	9.9244	5.968	8.2382
TCGA.02.0116	6.4499	9.3211	4.8176	3.8191	7.0123	8.2175	3.9127	5.6441	3.5062	8.6158	3.376	7.4748	9.7241	9.1722	4.8015	8.6753	5.3554	7.3249	6.4722	4.853	4.7309	4.3721	6.013	3.6183	7.1409	3.4578	4.5515	4.0713	4.238	3.4415	4.0085	5.2534	8.0916	4.6553	3.9791	8.1345	6.3876	6.2405	5.789	8.1024	6.5338	5.0158	3.8531	3.6752	4.3183	3.4594	9.1085	5.1466	9.1855
TCGA.02.0258	4.0463	10.4424	4.7204	4.2495	6.2337	7.5407	3.9021	5.0619	5.085	8.5114	3.3582	7.466	9.3919	9.2053	6.3313	8.8065	5.7656	10.8408	6.9689	5.0716	3.6318	4.0988	8.9033	3.9438	5.0878	3.6774	4.5021	6.2434	5.6456	3.5523	4.1319	5.8971	8.2642	4.2905	4.1034	6.0786	6.9354	3.7215	4.173	7.4732	7.5515	3.6643	4.2505	3.7607	4.2086	3.1942	9.4812	5.3185	7.7204
TCGA.02.0260	4.1332	10.4368	4.7435	4.2189	6.0336	7.3793	4.0004	5.6056	3.978	8.209	3.3896	7.0213	9.0613	8.5252	7.271	8.4375	5.3716	10.7537	6.5383	4.4618	3.5031	3.9071	7.9877	4.1342	5.7039	3.9077	4.2519	8.393	5.495	3.5153	4.3878	5.4166	7.3583	4.5953	4.3231	5.4739	7.1698	3.4912	6.2038	6.4833	6.9199	3.8139	3.9289	3.6574	4.1404	3.6512	9.7373	5.9435	7.7583
TCGA.02.0266	4.1019	10.9843	5.9107	4.7637	6.4957	7.7921	3.9183	5.5147	3.6322	8.0443	3.5799	8.1633	8.657	8.2009	5.2387	8.0585	5.458	9.8618	7.0677	5.7466	3.8174	4.5292	7.3401	4.3138	5.8347	3.6445	5.0924	9.7338	3.7208	3.9223	5.2157	5.0765	8.2527	5.2128	4.9236	4.9818	6.3682	3.9042	5.3173	8.0346	4.9562	3.8418	3.7417	3.7541	4.2077	3.6405	9.4915	5.417	7.3394
TCGA.02.0269	3.8786	10.5112	4.9682	4.29	5.75	6.9861	4.0273	5.3567	3.968	8.1364	3.2394	7.7461	8.8208	9.1329	6.8754	8.3379	5.1558	10.9107	8.1634	5.5113	3.4673	4.3078	8.0641	3.878	6.4475	3.8405	4.498	8.3161	6.5348	3.3875	4.4469	5.4682	7.6133	4.6243	4.1834	5.3609	6.9856	3.5301	3.8603	6.3371	6.8947	3.5707	3.7368	3.6886	3.9877	3.8962	10.2597	6.0282	7.4969
TCGA.02.0271	3.9295	11.5245	4.7495	4.1496	6.188	8.0363	3.758	5.8008	3.8681	7.9095	3.2756	7.3651	9.0885	8.527	5.4947	8.7941	4.9177	9.6828	8.3276	4.1736	3.492	3.9759	8.304	4.0843	6.0764	3.6211	4.385	6.5026	7.8916	3.5318	7.3194	5.2874	8.4766	4.4699	4.4186	5.5678	6.2709	3.659	7.6807	7.6341	5.8115	3.6676	3.8516	3.6542	4.5791	3.6756	9.0957	5.8576	7.58
TCGA.02.0281	3.7781	10.4719	4.5581	4.2241	5.9687	7.2771	3.9004	5.583	4.6437	8.0971	3.5297	7.2621	8.3498	8.3173	6.2161	8.7634	5.7703	10.2289	8.2348	5.836	3.5685	4.0029	7.2064	4.0385	6.3682	3.5079	4.2796	5.8459	3.9939	3.4275	4.2685	5.2845	7.6927	4.2514	3.7872	5.2341	6.8758	3.7075	5.0933	7.5658	7.3588	3.4808	4.2752	3.6264	4.0506	3.4311	9.3959	5.4784	8.2955
TCGA.02.0285	3.8773	12.059	4.6296	4.3153	5.5925	6.9156	3.6078	5.6414	3.8846	8.0246	3.2487	7.8432	8.8503	8.4753	6.0412	8.136	5.299	10.1156	8.5611	5.3441	3.737	4.1359	7.4631	3.9054	5.2732	3.63	4.3847	7.4337	5.5458	3.476	4.7521	4.9915	7.6953	4.5091	3.859	5.4192	6.5334	3.6793	5.4704	6.8657	6.5322	3.5816	3.7853	3.6971	4.2326	3.9514	9.7612	6.0113	7.682
TCGA.02.0289	4.4718	11.0203	5.0506	4.2865	5.9161	7.2512	3.7845	5.7058	3.6398	7.9815	3.2746	7.9541	9.3673	8.7182	5.4088	8.1238	5.3292	10.9442	8.0739	4.4894	3.5886	3.9202	8.1973	4.2876	6.107	4.0891	4.6638	9.2315	6.3393	3.5169	5.1744	5.3398	7.6375	4.6322	4.4497	5.618	6.8173	3.5685	5.6338	6.6532	6.4805	3.8639	4.062	4.034	4.1332	3.5817	9.5973	5.9015	7.486
TCGA.02.0290	3.728	11.4512	4.8049	5.0394	5.6816	7.0248	4.7785	5.5928	4.6137	8.3455	3.5277	6.8388	8.74	8.2339	6.0361	7.2006	4.8437	9.5787	7.1446	4.2451	3.9193	4.0987	8.3401	4.2115	5.5823	3.6768	5.139	7.2919	4.3822	3.7457	4.5684	6.0483	8.4707	4.4038	5.1128	4.7463	6.1791	4.567	7.5314	6.1793	5.228	3.7843	3.7782	3.8494	4.0229	3.8299	9.8052	5.8579	8.0695
TCGA.02.0317	3.9314	10.8514	4.7886	4.6462	6.1753	7.8315	4.2451	5.5136	4.0008	7.7941	3.3841	7.1826	9.2212	8.8193	6.9863	7.8955	5.098	10.8482	7.8352	5.0026	3.5976	4.3969	8.2838	3.7757	5.2956	3.6892	4.4216	5.89	4.6997	3.6816	4.2859	5.7971	8.3455	4.8656	4.5025	5.6025	6.5149	3.5504	7.1333	6.6075	6.2941	3.7522	3.8788	3.7729	4.4848	4.3188	10.3117	6.2159	7.7623
TCGA.02.0321	3.9255	13.0112	4.5665	4.5727	5.857	7.5456	3.904	5.7801	4.2015	8.3146	3.226	7.5846	8.0568	9.2842	5.4335	8.158	5.3899	10.778	8.9094	4.6794	3.4582	4.4098	8.4353	4.0242	5.7956	3.5065	4.4621	9.6499	3.8514	3.4246	4.3218	5.5528	7.6237	4.424	4.6523	6.6499	6.3463	3.5819	7.3668	6.0119	5.9553	4.128	4.087	3.5863	4.2871	3.5299	9.5154	5.9783	7.6941
TCGA.02.0324	4.5989	11.6973	6.3307	4.4089	6.6754	7.2232	4.4159	6.0209	4.9565	8.7955	4.6616	7.1441	9.2061	7.3504	5.3021	7.6467	4.7604	10.5332	5.4938	4.384	3.9501	4.5897	8.2486	4.3781	6.2445	3.6849	5.557	8.1472	3.7573	4.0589	4.3163	5.6479	7.8296	4.7562	4.8263	4.3174	5.8373	5.3654	4.8813	6.4159	6.8908	4.6938	4.0919	3.8261	4.5569	3.6601	10.145	5.0236	7.1559
TCGA.02.0325	3.823	12.5154	4.8819	4.738	5.9409	7.6655	3.6784	5.6017	4.4349	7.9387	3.4365	7.0331	9.2411	8.9557	6.0321	8.4477	5.8334	11.1392	9.3733	4.6375	3.5917	4.3661	8.4276	3.8129	7.5716	3.8665	4.2228	8.2846	4.152	3.455	4.2317	5.8671	7.7316	4.1827	4.6808	6.0273	6.0206	3.6522	8.5289	6.2912	6.6368	4.5797	3.885	3.7144	4.4952	3.3698	9.1681	5.3462	7.7616
TCGA.02.0326	3.7864	11.326	5.2938	4.5599	6.2612	7.1589	4.1667	5.9436	5.3173	7.4424	3.2965	6.7159	8.6072	7.6581	6.568	7.4375	6.6158	11.1208	7.7815	4.6337	3.6063	4.4953	8.4433	3.9071	7.2528	3.7388	4.7862	8.609	5.012	3.7153	4.9145	5.3419	8.4066	4.4449	4.9327	5.2628	7.4922	3.6585	7.6832	5.7158	7.1017	3.9236	3.9524	3.8234	4.7225	3.1499	10.1399	6.0191	6.8788
TCGA.02.0330	3.896	10.8294	5.107	3.8708	5.5521	7.4912	3.7054	6.0784	3.8413	8.2364	3.5891	6.9235	9.1581	8.8306	6.0154	8.0649	5.6746	10.0019	8.5335	4.474	3.5345	4.308	8.3264	4.2558	7.5824	3.4854	4.7482	7.3343	4.3347	3.4585	4.0967	5.5581	8.179	4.5624	4.3797	6.5115	6.6248	3.7334	5.2769	7.9747	7.2101	4.2139	3.7969	3.9215	4.6152	3.5764	9.9399	5.4752	7.5324
TCGA.02.0332	4.0314	12.3007	5.2943	4.2652	5.9503	6.9558	4.0185	6.0145	3.8681	7.8727	3.8872	6.9298	8.583	8.4562	5.3474	7.6934	5.8887	10.8435	7.7823	4.1346	3.8334	4.4379	7.7532	4.5139	5.9874	4.2298	5.3211	7.7332	4.2453	3.6967	4.2811	5.2243	7.9414	4.4009	4.4151	4.6244	6.7815	4.6784	5.1209	6.6161	5.7661	4.0057	4.1517	3.8267	4.7409	3.7648	10.4467	5.7141	7.7136
TCGA.02.0333	3.8386	10.7892	4.9545	4.7055	6.199	7.4433	3.9269	5.5725	4.1954	7.883	3.5428	7.7015	8.6367	8.4792	6.1494	8.6384	5.2237	10.534	8.1928	4.7642	3.6724	3.793	8.3078	4.3378	5.9497	4.0619	4.3969	8.0987	3.9988	3.6312	4.1394	5.8656	7.7924	4.4987	4.5372	5.867	6.4259	3.7622	4.9462	6.2935	5.811	4.1266	3.9857	3.7557	4.6298	3.7637	9.7742	5.7838	7.4789
TCGA.02.0337	4.1317	12.8778	4.9133	4.6609	5.8354	7.0443	3.7508	5.3151	3.8516	7.6286	3.278	7.3334	8.5312	8.6857	5.0371	8.0585	6.6801	10.3995	8.2091	4.5017	3.5946	4.7132	8.0398	4.086	5.9557	4.0008	4.6314	7.8694	4.8187	3.3873	5.0064	5.4692	7.8022	4.4293	4.778	6.0072	6.6036	3.6299	7.1909	7.2563	6.2999	4.2037	4.0279	3.6076	4.719	3.4955	9.0927	5.5945	7.6212
TCGA.02.0338	3.6746	11.1639	4.5705	4.1085	6.1343	7.9399	3.9099	5.4645	4.0977	8.1929	3.3325	7.3929	8.0604	9.6104	4.8435	8.1478	5.3214	11.0126	7.9091	5.7598	3.3349	3.7147	7.5033	3.9646	6.3255	3.4548	4.3175	3.8161	4.554	3.4983	4.7984	5.0582	7.1155	4.202	4.8888	4.6616	6.8991	3.5174	4.3987	7.4808	6.6675	3.5671	4.8084	3.6419	4.2127	3.5206	9.4059	5.9252	8.3784
TCGA.02.0339	4.0789	10.8253	4.252	4.1435	6.1085	7.8329	3.9177	5.4011	4.834	8.067	3.345	7.2133	8.3457	8.4915	5.8638	7.7055	5.6274	10.6837	6.0887	5.4047	3.5638	4.6416	8.2182	3.9439	6.1909	3.5054	4.0943	5.8076	5.0877	3.5392	4.6102	5.0412	7.4485	4.247	4.226	4.4007	6.8873	3.8604	4.1171	6.5909	6.9981	3.8105	4.3911	3.482	4.0276	3.3897	9.7372	5.7781	7.8525
TCGA.02.0422	3.8075	12.0807	4.379	4.2283	5.5687	7.8766	3.6658	5.4634	4.11	8.0855	3.3088	7.2422	9.3652	9.0303	5.6541	8.1641	4.9345	10.6364	8.1924	4.7799	3.5119	4.2027	7.6704	3.9227	5.0769	3.5969	4.1049	6.827	5.7421	3.4664	4.2332	5.4413	7.6594	4.4438	4.812	5.1342	5.7847	3.5528	6.9269	7.1059	5.9053	3.6193	3.9767	3.6554	4.2366	3.8849	9.9124	5.934	7.9427
TCGA.02.0430	3.6348	11.2853	4.4975	4.1196	5.9836	7.5429	3.9261	5.5499	3.552	8.0443	3.284	7.4462	8.9312	8.9894	6.1768	8.0962	4.976	10.1307	8.016	5.0873	3.3602	3.8476	7.2804	3.6506	5.7243	3.5634	4.3739	6.0845	5.5686	3.4306	4.0911	5.1932	7.2097	4.3854	4.3264	5.3029	6.5998	3.5384	6.4825	7.3449	6.2155	3.5525	3.6323	3.6144	4.016	3.7384	9.7602	5.9844	8.0205
TCGA.02.0432	3.9376	10.8995	4.6493	4.0441	6.1655	6.9762	3.8716	5.1683	4.6397	8.6194	3.3525	7.3926	9.8174	9.2154	5.5866	9.0367	6.2452	11.1016	8.9447	4.2373	3.3313	4.6774	8.7432	3.9014	5.1191	4.0482	4.5425	7.5522	5.6383	3.6442	4.3937	5.9365	8.1987	4.1311	3.8832	5.2572	6.1172	3.8947	4.3186	7.0616	6.2394	4.17	4.6393	3.5316	4.289	3.6302	9.6793	5.0861	7.8249
TCGA.02.0439	4.2156	11.3802	4.846	4.3163	5.7644	7.555	3.9177	4.921	4.1139	8.4436	3.2711	7.3352	9.8029	8.8431	6.0699	8.8086	6.0664	11.2509	9.6919	4.2327	3.5461	4.5423	7.8333	3.7626	7.1048	3.7148	4.1765	8.0613	6.2795	3.4405	4.2917	5.3457	7.4952	4.1628	4.1987	5.7283	6.0361	3.4974	7.5277	7.3446	6.3738	3.6091	5.0024	3.5083	4.1344	3.7001	9.5863	5.9427	7.8997
TCGA.02.0440	3.8868	11.0441	4.5626	4.1861	5.9856	7.0516	3.9422	5.2146	4.0159	7.8636	3.4842	7.4079	8.9167	9.265	4.6422	8.2308	5.5963	10.8245	8.7692	4.8134	3.5397	4.7299	7.7596	3.6352	5.1375	3.6517	4.2242	6.5209	4.0124	3.3611	4.1991	5.0716	7.093	3.8786	4.2114	5.2563	5.7982	3.7828	5.355	6.157	5.7919	3.9063	4.0793	3.5635	4.0706	3.4823	9.2918	5.6717	8.1156
TCGA.02.0446	3.8078	12.4247	4.5655	4.2684	5.6534	7.9074	3.7354	5.224	4.1889	7.893	3.3172	7.4403	9.1736	8.8586	4.9943	8.6407	5.8664	10.7502	8.6478	4.8607	3.2839	4.1749	7.8128	3.9222	5.2173	3.3209	3.9973	6.7713	5.6483	3.4297	4.8412	5.5154	7.377	4.2866	4.3168	5.6932	6.2213	3.6485	6.5428	7.3842	6.7569	3.7434	3.8266	3.7758	4.1747	3.7455	9.2145	5.2584	7.9482
TCGA.02.0451	4.0009	11.9197	4.6763	4.0806	5.7889	7.1116	3.7309	5.3953	4.1303	8.3711	3.3223	7.303	8.9901	8.5729	5.1102	7.7992	6.1697	10.3829	8.1532	5.0344	3.2893	4.7453	7.4088	3.881	5.7386	3.7796	4.3397	8.2277	5.0979	3.5155	4.4306	5.244	7.3482	4.1458	4.4249	5.0765	5.7895	3.7236	6.216	7.9341	5.8659	3.7265	4.2468	3.677	4.3058	3.7897	8.8694	6.1956	7.7247
TCGA.02.0456	3.9337	11.0981	4.763	4.2295	5.5094	7.9043	4.0698	6.1766	3.8852	8.0073	3.4628	7.9	7.9183	7.7294	5.3174	8.7961	5.0437	5.5771	8.6793	4.4249	3.6812	3.9304	6.2777	4.1878	6.8866	6.9201	4.1634	7.7362	3.8067	3.6248	6.4392	5.7199	7.8839	4.3987	4.2002	6.2529	6.0497	3.8629	6.7621	7.5212	6.9467	3.5606	3.7147	3.4551	4.6593	3.611	9.4284	5.2094	8.3726
TCGA.02.2466	3.7616	10.568	4.6994	4.0382	6.4958	7.8604	3.6964	5.0531	3.8218	8.15	3.2286	8.2325	8.8798	10.0005	5.7948	8.6709	5.6629	10.7584	5.9369	6.1388	3.6776	3.9621	7.3424	3.7155	6.0638	3.6033	4.3698	9.0776	3.9372	3.5215	4.3458	5.251	7.9617	3.9317	3.9466	6.1679	6.3417	3.7584	4.6934	8.0239	5.9294	3.6145	3.6935	3.4733	4.0528	3.5617	9.9422	5.4189	8.485
TCGA.02.2470	3.8495	12.1218	4.4562	4.1031	5.6623	8.1186	3.8641	5.2932	5.3818	7.8968	3.3633	6.8924	8.4919	9.1397	5.1971	7.5743	5.6356	9.6255	7.6297	4.4652	3.6258	4.2004	8.5878	4.1954	5.6175	3.4606	4.3669	8.5366	4.6609	3.5538	4.2569	5.0224	7.329	4.3743	4.4999	5.1553	6.1395	3.5935	6.1673	6.8053	6.1211	3.8271	4.0999	3.6013	4.1707	3.4965	10.1489	5.8288	7.7095
TCGA.02.2483	3.7764	11.6483	4.2773	3.9888	6.1218	7.6686	3.8228	5.2625	4.0987	7.8756	3.2452	7.4891	8.9873	9.5838	4.8953	8.7577	5.3912	10.3603	8.4777	5.494	3.6245	4.0314	8.0539	3.9359	4.5592	3.4783	4.3811	4.8581	5.1939	3.5205	4.6923	5.1056	7.8621	3.9136	4.1741	5.8571	6.156	3.4905	4.9725	7.4625	6.288	3.6318	3.82	3.5654	4.1254	3.4361	9.517	5.356	8.3105
TCGA.02.2485	3.983	10.6578	4.5562	3.961	6.0963	6.8773	3.7519	5.7681	3.9846	8.0548	3.3179	7.6039	9.7472	8.9578	5.6118	8.1411	5.0347	11.3178	7.9441	4.3026	3.6752	3.8129	7.8439	3.6731	6.6925	3.5165	4.4444	5.5397	6.461	3.4018	4.7766	5.1627	7.621	4.018	4.2961	5.9433	6.1298	3.6337	5.5268	7.2534	6.3428	3.4953	3.577	4.01	4.0125	4.5146	10.3307	5.6123	7.7064
TCGA.02.2486	4.1585	12.2887	4.5454	4.0508	5.7407	7.4792	3.6591	5.8083	3.6517	8.045	3.5086	7.1853	8.4027	9.3486	5.1238	8.0356	5.5133	8.6522	9.0444	4.8017	3.6345	4.0385	7.1453	3.9461	6.5313	3.7357	4.3078	8.5535	3.8934	3.585	3.7798	4.9895	7.8187	4.1986	4.3049	5.435	6.4648	3.7161	6.9868	6.9433	5.108	3.7034	3.7133	3.6554	4.2528	3.3634	9.2641	5.8486	8.0539
TCGA.06.0122	3.9855	12.1857	4.8539	4.0118	5.7781	7.1342	3.7416	5.5087	4.3078	8.1439	3.2704	7.4753	9.2384	8.952	5.1191	8.0844	5.7088	9.393	10.4226	5.4497	3.4836	4.269	7.7868	3.8215	6.2668	3.9523	4.3154	9.461	4.2403	3.4251	4.1005	5.0824	7.7333	4.1759	4.026	6.3443	6.5523	3.4893	7.8057	6.3069	6.4738	3.5629	4.1934	3.5888	4.4675	3.4884	8.8747	5.4965	7.8385
TCGA.06.0124	3.9171	11.6982	4.5695	3.8247	5.6052	7.3063	3.7036	4.9237	3.7264	8.1039	3.2409	7.1578	9.0082	9.1701	5.9051	7.8369	5.1088	8.8883	10.4009	5.2179	3.6003	4.0275	7.1856	3.8677	5.951	3.6261	4.4634	9.17	4.6485	3.4869	4.1264	4.889	7.6725	4.4161	3.8333	5.5632	6.265	3.7084	9.0135	7.1343	6.6363	3.7947	3.8913	3.5626	4.1695	3.7032	9.5482	5.6584	8.2756
TCGA.06.0125	3.6017	10.8676	5.4404	3.9969	5.9975	7.3908	3.637	5.503	3.9248	7.9985	3.2453	7.4563	9.1147	9.5157	6.0035	7.9656	4.9495	10.3595	8.662	5.7632	3.3474	4.0805	7.7532	3.8246	7.0063	3.525	3.9772	7.6571	4.4567	3.5797	4.4083	4.8595	7.661	4.2711	3.8222	5.4848	6.4775	3.4891	6.7555	7.9765	6.2901	3.5063	4.1096	3.7182	4.0052	3.8735	9.7716	5.4877	8.3202
TCGA.06.0126	3.9954	11.7066	4.9646	4.1936	6.0077	7.2968	3.6068	5.4044	4.3894	7.7215	3.2477	7.4544	9.2453	9.1219	6.6293	7.9166	5.7102	10.6857	8.4561	5.8734	3.6001	4.0379	7.5373	3.7733	5.4755	3.8607	4.4484	7.7932	7.0358	3.5499	4.7276	5.1337	7.1255	4.3133	4.2609	5.306	6.2344	3.7298	5.585	6.9807	6.5583	3.4689	4.3106	3.6393	4.1886	3.7327	9.9255	5.7025	7.9147
TCGA.06.0127	4.0007	11.4011	4.795	4.2751	5.6347	7.387	3.6877	4.8404	5.0667	7.6724	3.4085	6.8966	8.879	8.5262	5.7915	7.3345	4.9793	10.7262	9.6152	4.9221	3.6217	4.5639	7.836	3.8817	6.7484	4.1469	4.0958	8.7775	6.2445	3.9057	4.4045	5.0983	7.3884	4.1949	4.1591	5.6383	6.387	3.7477	6.6438	6.206	6.8245	3.8936	4.2509	3.5907	4.3668	3.7136	9.8497	5.8605	7.5545
TCGA.06.0128	4.1418	11.4542	4.6292	4.1887	5.5394	6.944	3.883	5.1394	4.1295	8.171	3.3593	7.2107	9.0957	9.5468	5.4155	7.4839	5.4594	10.5778	8.3177	5.3506	3.6115	4.2157	7.5021	3.9994	5.1075	3.3685	4.582	8.0832	6.0578	3.4268	4.3969	5.008	7.7806	4.2822	3.8202	5.5659	5.907	3.7042	5.3241	7.1266	6.2889	3.7849	4.0844	3.5365	3.9159	3.4883	9.7885	5.459	8.3548
TCGA.06.0129	3.8546	11.7239	4.7687	4.2723	6.8444	6.4281	3.5379	5.1848	3.6676	8.0087	3.3067	7.3561	8.8707	9.692	6.2932	9.0391	5.8755	10.8282	8.3521	5.5471	3.5003	4.22	7.5076	3.8946	5.0587	3.5118	4.4331	6.1693	5.6299	3.5657	5.1708	4.9164	7.9023	4.1656	3.6928	5.3274	5.9041	3.6968	3.7419	7.4723	7.0543	3.6243	4.1726	3.4415	4.315	3.6223	9.4954	5.4704	7.5655
TCGA.06.0130	3.9308	11.9159	4.6886	4.1665	5.6866	7.0213	3.7445	5.8462	3.5444	7.7365	3.38	7.0537	8.4267	7.9137	4.42	7.5983	5.2206	6.1743	9.4131	4.703	3.861	4.0784	6.3705	4.0677	5.3057	3.6173	4.9917	5.6751	4.9244	3.5139	4.1032	5.1688	7.657	4.273	3.7174	6.4109	5.8323	3.7866	5.6301	7.3381	7.3143	3.5785	3.7836	3.5534	4.5053	3.6617	8.8665	5.4084	8.5032
TCGA.06.0132	3.7606	12.0731	5.2966	4.244	5.3014	8.2602	4.1823	5.3494	5.3123	7.981	3.4795	6.994	8.7361	9.2374	4.5454	7.1899	6.073	10.0674	8.4339	4.6498	3.5169	4.751	7.1806	4.058	5.8157	3.646	4.3959	8.6711	4.5667	3.5042	4.8009	4.8861	7.3381	4.1129	4.285	5.3537	5.7976	3.65	5.6863	7.9627	5.8464	3.785	4.1768	3.7276	4.2193	3.7795	9.6384	5.5644	7.6312
TCGA.06.0133	4.009	11.3568	5.1714	4.3041	5.1098	7.6417	3.8585	5.6554	4.3597	8.0409	3.3969	6.9465	8.4309	9.0608	5.3404	7.2486	5.3097	10.7569	8.4126	6.0263	3.6498	4.2815	7.3459	3.9342	5.6747	3.6395	4.226	7.4777	6.1308	3.3835	3.8522	5.323	7.8846	4.3198	4.1545	4.7482	5.7624	3.726	5.7992	7.9455	5.8156	3.6581	3.9052	3.9005	4.304	4.4343	10.3026	6.0144	7.9137
TCGA.06.0137	4.3435	10.1044	4.9691	4.0956	5.981	7.1754	3.7872	5.357	3.6996	8.1345	3.5763	7.914	8.8507	8.9827	5.5523	8.1089	5.3131	10.4713	7.7139	4.7653	3.4493	4.2344	8.1464	3.7969	5.8877	3.6257	4.7415	6.0167	4.716	3.5142	4.1626	5.5425	8.0004	4.2246	4.1149	5.532	6.0976	3.6002	7.3776	5.6051	5.8126	3.595	4.0805	3.7489	4.063	3.3176	9.545	5.9189	8.186
TCGA.06.0138	4.1947	11.0633	5.2137	4.1678	5.131	7.3271	3.8729	5.2372	3.9863	7.6977	3.2998	7.5271	8.4718	9.5257	4.9499	6.379	5.2849	10.8818	8.7841	5.5768	3.495	3.9185	6.9571	4.4472	5.9844	3.7931	4.3651	7.3552	5.1264	3.5442	4.3519	5.0012	7.5827	4.3216	3.9385	4.8339	6.3251	3.7119	5.8908	7.5545	5.7372	3.6556	4.3185	3.9647	4.234	3.7931	9.8818	5.5687	7.6326
TCGA.06.0139	4.0408	12.2957	4.6798	4.4284	5.3524	7.1638	3.7493	5.4053	3.5468	7.7319	3.1425	7.3188	8.3424	8.8297	4.254	6.9755	5.8639	8.0844	9.8314	4.5727	3.5074	4.3072	6.5717	4.1241	5.5246	4.263	4.4814	8.4279	5.3013	3.4622	4.26	4.7905	7.8075	4.4787	3.8933	5.9209	6.3873	3.9495	8.0048	8.3051	6.669	3.7908	3.8239	3.6318	4.4969	3.4281	8.9169	5.9192	8.0291
TCGA.06.0140	3.9928	12.0201	4.4455	4.0762	5.7986	6.8611	3.9087	5.5142	4.2628	8.1524	3.4349	7.0912	9.171	8.6488	6.1308	7.9333	5.2163	10.6414	9.4443	4.4774	3.5626	3.9261	7.2191	3.779	6.9276	3.9787	4.5228	8.5341	5.8972	3.4408	4.3923	5.4754	7.4489	4.1665	4.1839	6.5017	6.5262	3.7184	6.7844	6.5184	6.335	3.6911	3.8037	5.114	4.1472	3.7147	9.487	5.979	7.9019
TCGA.06.0141	3.7129	11.6211	4.6648	4.4833	5.1499	7.2487	3.686	5.7684	4.3709	7.6906	3.1876	7.027	8.3351	8.8778	5.1739	6.9506	5.9407	10.3381	9.514	4.6377	3.5186	4.1513	7.3699	3.8209	6.2871	4.0132	4.8152	7.5955	5.1869	3.6074	5.5433	5.0872	7.607	4.6516	4.3029	5.7049	6.0554	3.8009	7.42	7.4192	6.6829	3.6725	3.8959	3.7593	4.3812	3.9024	9.5835	5.3702	7.4063
TCGA.06.0142	3.8514	11.7978	4.8554	4.4882	5.5182	7.573	4.1923	5.0321	5.2665	7.7802	3.2826	7.0524	9.3061	8.5003	5.3432	8.5393	8.2274	10.3935	8.5532	4.8778	3.3752	7.3856	7.8634	4.3958	6.114	4.9551	4.466	10.6267	5.9784	3.4073	4.5268	5.0859	7.0387	4.2421	4.4385	5.0794	6.3241	3.7675	5.0445	6.3758	7.5197	3.8358	4.9164	3.9602	4.2154	3.7978	9.3645	5.7547	7.004
TCGA.06.0143	3.7749	11.6009	4.5531	4.6587	4.9612	6.943	3.8019	5.0164	3.9175	7.5823	3.262	7.0901	8.8166	8.2482	5.7525	7.7389	5.4553	10.5405	10.0218	4.3492	3.477	3.9825	8.0041	3.9029	5.0782	3.5446	4.4296	5.5905	4.7144	3.4727	4.2222	5.2026	7.3586	4.0858	4.1005	5.8997	6.6111	3.7578	8.7524	7.4421	6.4817	3.6917	4.1934	3.6226	4.203	3.5868	9.5662	5.2106	7.6804
TCGA.06.0145	3.8772	12.6512	4.6836	4.2207	5.7946	7.0713	3.5825	5.6703	3.6374	7.9964	3.184	7.2919	9.0104	9.0546	6.481	7.8654	5.1985	10.1974	8.8902	5.5222	3.3599	3.9832	7.52	3.7874	5.7977	3.7879	4.3345	7.7129	7.5015	3.4276	4.8109	4.8328	8.1374	4.0564	4.2365	5.0432	6.7024	3.4233	6.5287	7.8233	6.4292	3.8067	3.8383	3.7345	4.1681	4.4385	10.1491	5.9297	8.0376
TCGA.06.0146	4.0649	11.5936	4.7006	4.0886	5.8278	6.6454	3.88	5.0366	3.9132	7.3247	3.4827	7.0019	8.6578	8.9082	5.6469	8.4342	6.0715	10.7325	8.5616	5.1463	3.4896	4.4972	8.0211	4.0404	5.1785	3.9027	4.0978	7.4032	5.2154	3.5089	4.1064	5.2854	7.7533	4.2991	4.0179	5.6781	6.4687	3.4639	4.7387	6.2846	7.4986	3.8116	4.6091	3.4382	4.0916	3.4326	9.3609	5.463	7.9315
TCGA.06.0147	4.023	12.4893	4.7508	4.1577	5.2558	6.6157	3.9628	5.423	3.6522	7.5916	3.2253	7.5973	8.9279	8.1237	4.7563	7.7834	6.0431	7.887	8.9493	4.6551	3.4774	4.945	7.3812	3.7926	5.3222	3.614	4.4378	8.3972	5.3458	3.4127	4.3518	4.7856	7.7418	4.4163	4.0007	5.966	6.8911	3.5444	6.2629	7.1309	6.5464	3.7258	3.8614	3.8157	4.8076	3.5231	8.4352	5.4963	7.6913
TCGA.06.0148	4.1954	11.6185	4.8019	4.2165	5.4507	7.5824	3.7649	5.4225	3.659	7.7932	3.4881	7.8297	9.3408	8.5537	5.7852	8.2382	4.6912	9.031	8.2642	4.7811	3.5473	4.15	7.9889	3.9154	6.1139	3.8896	4.101	9.5242	4.727	3.4847	6.1621	5.6627	8.3198	4.23	3.8754	6.1272	5.9392	3.6954	9.1117	6.508	6.1185	3.4026	3.8835	3.6322	4.1367	3.7992	9.674	5.7553	8.0982
TCGA.06.0149	3.8811	11.6202	5.3699	4.2358	6.4129	6.6482	3.8417	5.5386	3.791	8.5172	3.4747	7.8856	9.4946	8.2919	5.6547	7.6902	4.7872	10.3844	9.0621	4.2812	3.642	4.1623	8.0025	3.8301	5.2695	3.525	5.0234	5.3699	5.0303	3.61	5.2396	5.6849	8.009	4.4887	4.1767	5.6118	5.9361	3.8981	5.8363	5.6085	5.8341	3.8077	3.6502	3.8311	4.3468	3.66	9.1646	5.639	7.7972
TCGA.06.0152	4.5056	10.8335	5.3329	4.5458	6.2904	6.5603	3.9076	5.0387	4.0962	7.7727	3.5645	7.5872	8.6597	8.6241	5.513	7.4104	5.1789	10.3473	8.1268	4.3862	3.7116	4.399	7.904	4.1936	5.6338	3.5245	4.8646	4.8032	4.7896	3.6105	4.8709	4.7149	7.3115	4.3946	4.6044	5.3454	6.6235	3.9643	7.1249	7.0641	6.7027	3.7517	3.7423	3.6332	4.1444	3.828	9.7908	6.0819	7.205
TCGA.06.0154	4.0183	11.3694	4.9149	4.1917	5.4805	7.4885	4.0736	5.2317	3.8041	7.8991	3.4966	7.5739	8.5589	8.5448	4.9722	7.6839	4.6442	8.4441	9.8012	4.6963	3.6723	4.1606	7.6314	4.215	5.9458	3.5799	4.1428	8.8864	4.6412	3.4506	4.1499	5.0389	8.1287	4.497	4.108	5.7992	6.6153	3.7801	6.4245	7.0328	6.0218	3.5284	4.0588	3.8394	4.2563	3.3384	9.3889	5.769	7.8932
TCGA.06.0155	3.6593	13.1534	4.6165	4.0796	5.371	7.5232	3.8943	5.6873	3.5356	7.6927	3.3164	7.2121	8.2556	8.7196	5.5834	6.8142	4.6397	8.5103	8.1214	4.9248	3.5861	3.7071	6.5521	3.7544	5.9697	4.936	4.3594	9.3519	4.5391	3.3229	4.8767	5.0958	7.0635	4.1228	4.3444	5.1701	6.9539	3.7457	7.5615	7.136	6.3646	3.5853	3.7177	3.7576	4.2185	3.4755	9.3078	5.4985	7.9515
TCGA.06.0156	3.8746	12.1232	4.8662	4.102	6.1013	7.4522	3.8315	5.405	4.2149	7.9567	3.2548	6.9224	8.1751	9.5632	5.5133	7.8737	5.3338	10.3511	9.7688	4.9019	3.5715	4.1407	6.9409	3.6346	6.4084	3.3936	4.367	7.6472	4.1075	3.6317	4.3852	5.1676	7.3908	4.296	4.0663	6.0851	6.0922	3.7854	6.9614	7.2577	6.1729	3.547	4.4117	3.629	4.2371	3.596	9.6757	5.2148	8.22
TCGA.06.0157	3.8386	11.8222	4.7073	4.0328	5.8134	7.1318	3.544	5.5621	3.9223	8.3575	3.3129	8.1003	9.1156	8.8864	5.4705	7.8031	5.1794	10.9479	8.5075	5.0492	3.6163	3.8291	7.8335	4.04	5.9806	3.6738	4.7258	6.0307	6.4919	3.4768	4.8297	5.0608	6.9116	4.2749	3.7763	5.1644	5.997	3.6398	5.1702	7.0756	6.3201	4.1026	3.8403	3.9891	4.2807	4.0244	10.0897	5.5083	7.9567
TCGA.06.0158	3.6636	12.2343	4.8053	4.0374	5.3089	7.4882	3.6183	5.4995	4.5551	8.2163	3.2261	7.6307	8.5138	9.126	5.884	7.4961	5.7318	10.1314	9.1411	5.9034	3.4515	4.7278	7.2436	3.6475	5.8832	3.5317	4.2712	8.1786	5.9725	3.4036	4.4384	4.8814	8.0992	4.0462	4.1192	5.6706	6.2978	3.7254	4.9493	7.4245	6.2752	3.5582	3.8835	3.7776	4.0973	4.2024	9.8511	5.8016	7.802
TCGA.06.0160	3.9634	10.3664	4.8741	4.0668	5.4188	9.5427	4.0208	5.731	7.0056	7.8111	3.2489	6.653	9.1197	10.1132	4.4	6.6574	6.9534	10.9597	6.1342	5.4715	3.4324	5.1085	7.7655	3.8771	6.3417	4.4444	4.5557	9.0696	5.3918	3.4864	3.9111	4.8797	6.9472	4.0319	4.8573	5.1549	6.3356	3.7151	3.6209	6.4704	7.7356	3.5912	5.2021	3.6288	4.0562	3.9057	9.4406	5.4502	7.5015
TCGA.06.0162	4.1871	11.0939	5.2214	4.3604	5.6766	7.3796	3.8505	5.9316	3.9111	8.5151	3.2722	7.3184	9.2788	8.6778	4.3837	7.2242	5.6616	9.1676	6.0779	4.5334	3.3454	4.1998	6.8993	4.3032	6.1037	3.7716	5.0555	7.7682	4.1792	3.5829	4.293	5.5154	7.7706	4.3716	4.1117	4.8072	5.8343	3.978	5.1623	6.999	5.5567	3.6378	3.9237	3.816	4.4881	3.8225	9.7257	5.5261	7.7069
TCGA.06.0164	3.7964	12.2221	4.4599	4.1409	5.4628	6.9514	3.8443	5.6464	4.0504	8.2581	3.4232	7.8028	8.4397	8.4707	4.6163	7.9473	5.5383	8.8039	9.3985	4.88	3.7192	4.3517	7.3966	3.8977	5.0252	4.3531	4.1039	8.0903	6.3984	3.378	4.9163	5.1882	7.1772	4.1107	4.5087	5.5486	5.8772	3.6784	6.6988	7.1297	6.3829	3.4892	3.7882	3.824	4.487	3.6329	9.2133	5.6849	8.2458
TCGA.06.0166	3.6209	12.1285	4.696	4.3921	5.5611	7.3792	4.17	5.6694	3.9084	8.4156	3.387	7.671	8.5595	8.881	4.6025	7.3496	5.6841	10.8459	8.7406	4.8525	3.5251	4.9479	7.4957	3.8324	5.5979	4.0217	4.0678	7.9349	4.905	3.5095	4.4464	4.9431	7.82	4.0272	4.1953	5.3496	5.469	3.8248	5.9581	6.9019	6.2378	3.5983	4.0376	3.683	4.2675	4.2492	9.6331	5.2493	7.5489
TCGA.06.0167	3.703	10.6191	4.7796	4.0736	4.8073	9.4334	3.5894	5.7134	6.9922	7.9325	3.3485	6.6266	9.1406	9.8772	4.0671	6.7651	7.4524	10.5016	6.1928	5.2486	3.4124	4.9705	7.9433	4.0313	6.6993	3.7914	4.6035	8.2449	6.0119	3.54	4.2682	4.9587	6.5989	4.0697	4.5796	4.9693	6.3885	3.584	4.2021	6.931	7.894	3.7068	5.3625	3.8556	4.0643	4.1041	9.2504	5.2318	7.1953
TCGA.06.0168	4.3007	11.4388	4.531	4.1608	5.141	8.011	3.8979	5.3924	4.3003	7.7791	3.3195	7.1115	7.7879	8.7707	5.007	6.9181	5.1961	9.6732	8.1723	4.3386	3.5601	4.1156	7.1246	4.4597	6.0685	3.5374	4.1475	10.4062	4.6216	3.5233	4.4843	5.2071	7.773	4.0972	3.9834	4.9524	6.1572	3.8601	5.3171	7.3047	5.6975	4.2	4.1866	3.8596	4.2349	4.1495	10.3409	5.7163	7.7439
TCGA.06.0169	4.2933	11.1908	4.663	4.454	5.7992	7.2736	3.7764	5.6377	3.827	8.0756	3.4029	7.6478	8.6775	8.1683	5.0673	7.1076	5.2839	9.9173	9.1232	5.0985	3.5925	4.1784	7.1417	3.9041	6.0007	3.6881	4.4572	7.726	4.1413	3.5358	4.0399	5.4761	7.9138	4.5435	4.7217	5.7174	6.2768	4.299	9.1138	6.4486	6.2608	3.9984	4.1588	3.7527	4.3526	3.6703	9.2757	6.1888	7.6825
TCGA.06.0171	3.7442	11.6135	4.8506	4.1461	5.376	7.1623	3.7944	5.496	4.322	8.1333	3.5349	7.8796	8.2291	9.3467	4.7674	7.3721	5.7476	10.8448	8.0962	5.8447	3.4954	4.3625	6.8059	3.7979	5.8391	3.727	4.1657	8.0439	5.5781	3.4187	4.2476	5.1163	7.8735	4.2953	4.2521	5.1006	5.9075	3.8032	4.849	7.7231	5.6763	3.5931	4.3825	4.0214	4.0709	3.7211	10.0346	5.6317	7.9695
TCGA.06.0173	4.0439	11.4143	5.0046	4.1462	5.647	7.1332	3.8011	5.4701	4.0984	8.2162	3.2542	7.8244	9.227	9.0837	5.5102	8.1633	5.8123	10.1707	9.2514	5.2849	3.5124	4.3514	7.041	4.055	6.4575	3.4914	4.358	6.635	4.9921	3.5655	4.6616	5.0294	7.3475	3.9529	4.2009	5.6554	5.708	3.4595	5.3468	7.4375	5.8084	3.4197	3.6586	3.9203	4.2323	3.9768	10.2557	5.8737	8.2746
TCGA.06.0174	4.1954	10.8439	4.6929	4.1922	5.5297	7.6375	3.894	5.3199	4.2895	7.7912	3.4093	7.4603	9.0812	9.4271	5.2192	7.7928	5.4981	10.727	7.6772	4.6837	3.4774	4.054	7.2122	4.0314	5.4472	3.411	4.2865	5.1739	4.7086	3.6003	4.2011	4.8631	7.6751	4.0499	3.9076	5.2918	5.8307	3.6829	5.4133	7.6269	5.6942	3.4267	3.8214	3.4537	4.0736	3.6796	9.8792	5.4658	8.3847
TCGA.06.0175	3.8917	11.1029	4.587	4.2224	5.0796	7.4612	3.777	5.6423	4.327	8.0328	3.2972	7.6174	8.8518	9.3678	5.6117	8.2398	5.8732	10.0153	9.9997	5.1158	3.602	4.3432	7.6961	3.8681	5.691	3.5123	4.2784	8.0242	4.8159	3.5022	4.4212	4.8722	7.9947	4.2885	3.7834	5.7407	5.9581	3.5555	6.8453	7.0394	5.6728	3.8077	3.9912	3.6322	4.1507	3.8489	8.8278	5.6284	8.3716
TCGA.06.0176	3.8711	11.0129	5.0331	4.2363	5.3906	7.6918	3.9776	5.7647	3.7843	7.8154	3.2804	7.754	8.5175	8.3961	4.4042	7.6651	4.9661	6.9257	7.9547	4.7908	3.4977	3.9937	6.6484	4.3488	5.6784	3.4649	4.4593	4.364	3.9254	3.4866	4.1786	5.1296	8.5963	4.343	4.9049	6.0653	5.9997	3.716	6.6608	8.1679	5.3396	3.6978	3.9008	3.88	4.3629	3.3913	9.3638	5.7278	7.8997
TCGA.06.0177	3.8208	12.5578	4.3516	4.1534	5.2077	7.5112	3.596	5.3534	4.6154	7.6953	3.3635	7.429	8.7795	8.6377	5.5717	8.1545	6.2031	10.3924	7.7589	4.7897	3.3713	4.2858	7.2042	3.7659	6.1587	3.6633	4.6477	8.5415	4.4198	3.5194	5.3147	5.0424	7.7393	4.4389	4.0806	5.9673	6.3739	3.6166	6.9666	6.7098	7.0363	3.7164	4.2954	3.84	4.1182	3.2276	9.5096	5.8439	7.4388
TCGA.06.0178	4.1044	10.7918	4.7778	4.2489	5.491	7.6846	3.8282	5.5357	4.4719	8.1602	3.5585	7.806	8.5241	9.1312	4.4221	7.4917	5.2134	9.5096	6.4981	5.1183	3.7523	3.8753	7.1414	4.0478	5.1339	3.5911	4.5936	6.6024	4.2326	3.5715	4.0093	5.486	7.8142	4.0051	3.9384	5.094	6.935	4.1091	5.2258	7.4274	5.7844	3.6859	4.4191	3.7668	4.4644	3.5623	9.8006	5.7527	8.1291
TCGA.06.0179	4.1684	11.6958	4.5896	4.1307	5.2615	7.3538	3.7732	5.6486	4.7698	7.5028	3.391	7.1632	8.5081	9.3398	4.754	6.811	6.1084	9.6395	8.075	5.7441	3.5529	4.3304	6.9426	3.7689	6.3368	4.3328	4.0449	9.03	6.4887	3.5106	4.2786	4.7049	7.7415	4.3352	4.1127	4.8992	5.6487	3.5416	5.3018	7.9803	6.3473	3.6292	4.0652	3.9402	4.066	3.7835	9.3596	5.5521	7.8853
TCGA.06.0182	3.9878	10.6733	4.8316	4.2443	5.9272	7.0596	3.808	5.858	3.7533	8.3282	3.4928	8.0784	8.8047	9.0983	5.3753	7.4815	5.1524	9.6085	8.504	5.7874	3.37	3.8187	6.7832	3.9601	6.6848	3.6315	4.208	6.2126	5.2729	3.4828	5.4618	5.0113	7.7285	4.4855	4.3984	4.9503	5.7334	3.6925	5.4938	7.2014	5.7529	3.7352	3.7593	3.8249	4.2576	5.2966	10.2191	6.1642	8.1921
TCGA.06.0184	3.835	12.376	4.9664	4.4165	5.6747	7.1345	3.9154	5.2069	4.0566	8.3398	3.3402	7.5577	8.5304	7.9835	5.7868	7.0858	5.6328	9.9667	8.7134	4.5115	3.4363	5.1373	7.2991	3.9664	5.3114	3.7092	4.803	8.9367	6.2731	3.5338	4.909	5.4517	8.1942	4.0985	4.3761	5.4812	5.9421	3.3694	7.9507	7.4699	5.9543	4.0711	3.9722	3.927	4.128	3.7605	9.9711	5.6942	7.7211
TCGA.06.0185	3.7627	11.1501	4.7604	4.6835	5.6618	8.3546	3.6285	5.4418	4.142	8.1345	3.428	7.8803	8.6949	9.2528	5.4727	7.3127	5.2142	10.4025	8.1466	5.7164	3.7845	4.146	7.1259	4.1918	6.3511	3.7364	4.6093	8.4095	5.2436	3.6914	4.4383	4.8793	7.9348	4.0374	4.1833	5.0592	6.2786	3.8189	5.3753	7.5528	6.3375	3.8073	4.3367	3.8738	4.1425	3.873	9.7407	5.7093	7.8105
TCGA.06.0187	3.8837	11.5977	4.7615	4.5157	5.4115	7.3574	3.953	5.3317	3.9354	8.0649	3.262	7.5294	9.15	8.9305	5.8808	7.9954	5.1549	9.9479	8.8413	4.5227	3.5182	4.3781	7.3436	4.1665	5.0312	3.5008	4.2684	7.8786	5.7197	3.6022	5.3404	5.2072	7.5039	4.1013	4.3227	5.9752	5.842	3.68	5.9519	7.3245	5.9541	3.5735	4.1896	3.7584	4.2717	4.0492	9.8806	5.8264	7.804
TCGA.06.0188	3.8081	11.7906	4.8457	4.058	5.3473	7.663	3.4677	5.2718	4.1641	7.6656	3.2707	7.0489	8.3998	9.3645	5.7905	7.9751	5.9142	11.1682	8.993	5.3034	3.3696	4.1304	7.4321	3.7447	6.3609	3.5015	4.245	8.0647	5.9111	3.401	4.9601	5.3033	7.5041	3.7708	4.005	5.7449	6.1076	3.658	5.5285	7.2547	6.4658	5.06	4.9578	4.4778	4.1561	3.9866	10.1119	5.5184	7.7394
TCGA.06.0189	3.8318	12.2241	4.6348	4.3039	5.1768	6.8797	4.0651	5.4559	3.9423	7.7462	3.331	7.5348	8.4416	8.9236	5.4788	7.3363	4.5567	9.1345	8.6235	4.7432	3.6488	3.7542	6.6682	3.937	5.9758	3.9233	4.4227	8.2199	5.6837	3.4287	4.3744	4.8112	8.2963	4.0659	4.55	5.6919	5.9829	3.9236	6.9321	6.567	5.7717	3.5821	3.8883	3.8469	4.3073	3.558	9.4108	5.6289	8.1011
TCGA.06.0190	3.926	12.4175	4.5191	4.0453	5.6219	7.4283	3.8305	5.5671	3.7651	7.7489	3.2243	7.2313	8.8628	8.7877	5.3736	7.4567	5.2464	9.6949	8.9985	4.6459	3.594	3.8362	6.8271	3.9324	5.9522	4.1265	4.5128	8.9762	5.0672	3.4933	4.2073	5.0835	7.9893	4.0636	4.4919	5.6567	6.4041	3.6396	7.9088	7.3751	6.4602	3.6032	4.0738	3.6405	4.366	3.3578	9.8676	5.7341	7.916
TCGA.06.0192	4.2475	11.8633	4.6627	3.7324	5.1862	7.1697	3.6034	4.938	4.2089	7.9805	3.4989	6.8734	8.2324	8.3463	5.2029	6.72	4.864	8.4988	10.1507	4.2633	3.6378	4.1656	7.9406	4.472	6.0722	3.6931	4.3878	8.7994	6.0328	3.9135	5.1866	5.4374	7.8877	3.9246	3.9599	6.5205	6.9083	4.2352	7.3641	7.1742	6.896	4.5855	4.8292	3.4411	4.193	3.723	9.3028	5.4065	7.4914
TCGA.06.0194	4.2971	12.1488	4.4614	4.1093	5.752	7.1507	3.8534	5.6577	4.0915	8.0168	3.5054	7.2252	8.7143	8.8608	4.7161	8.0489	5.1114	9.8833	9.7174	4.9129	3.6455	4.301	7.3117	3.7814	5.597	3.6904	4.2561	7.6148	5.5725	3.5511	5.6693	5.1794	7.876	4.138	4.4392	5.7908	6.0807	3.6741	8.8205	7.2979	5.9568	3.6648	3.9432	4.0264	4.5091	3.8037	9.1968	5.4401	7.9378
TCGA.06.0195	3.9207	11.3435	4.7878	4.2295	5.612	7.5597	4.0345	5.6071	5.0712	7.7574	3.3118	7.5633	8.7582	9.0457	6.1928	7.5703	5.8187	10.378	8.5756	5.7978	3.5047	4.2269	7.25	4.1421	6.649	3.5668	4.6137	5.5622	4.3596	3.4591	4.0956	5.0354	7.947	3.9569	4.1215	4.7417	5.7414	3.6053	4.689	7.1554	6.4499	3.547	3.9584	3.745	4.1451	3.6816	10.0337	5.6852	8.3918
TCGA.06.0197	3.8436	11.7681	4.7839	4.0401	4.8478	6.8528	3.6301	5.4257	3.8801	7.8928	3.3988	7.3195	8.7683	8.5104	4.8647	7.1556	5.1797	8.4328	8.7748	5.3029	3.6488	3.7668	6.8434	4.0143	5.1311	3.656	4.1642	8.8521	4.7419	3.597	4.2617	5.0394	8.2998	4.2471	3.9443	5.7589	5.9815	3.5879	7.9327	7.2335	6.0079	3.7267	3.9341	3.7606	4.2342	3.5583	9.2365	6.1094	8.2313
TCGA.06.0201	4.2986	11.2119	5.2232	4.0209	4.57	7.3205	3.9679	5.4643	4.8678	8.0142	3.7331	7.1012	8.2485	8.7153	4.1058	5.9803	5.3669	8.2447	8.7252	4.9924	3.8511	4.7518	7.1954	4.2064	5.8361	3.6407	4.9457	8.9215	4.5173	3.6015	4.5036	5.3473	7.4602	4.7144	4.1044	4.7446	5.5009	3.8072	5.8981	7.3204	5.4177	3.8605	4.2425	3.5852	4.1362	3.7135	9.4741	5.9927	7.7228
TCGA.06.0206	4.0735	10.9669	5.2953	4.5179	5.6492	7.4195	3.8925	5.7944	4.2775	7.798	3.3742	7.9236	8.4551	8.8699	4.6431	6.5878	5.187	5.6142	7.7367	4.4914	3.352	3.8311	6.9439	3.9271	5.8668	3.7476	4.249	6.9775	4.7629	3.679	4.5618	4.9349	8.5611	4.2506	4.2985	4.9079	6.2323	4.2206	5.5776	7.5354	5.2527	3.5687	3.8421	3.6	4.3081	3.6945	9.5609	5.5184	8.1793
TCGA.06.0208	3.5353	11.1562	5.0007	4.3351	5.5422	7.2624	3.701	5.5492	4.0543	8.1923	3.3066	7.4907	8.6341	9.8051	5.8059	5.906	5.1349	10.5736	7.1281	5.784	3.4799	3.7059	6.8492	4.1418	5.4456	3.8793	4.5488	7.5147	6.5295	3.5606	4.6999	5.0384	7.8873	3.881	4.7429	4.6025	6.1463	3.9305	6.3395	8.0743	6.092	3.618	5.0625	3.7547	4.2922	4.0114	10.6421	6.1008	8.4819
TCGA.06.0210	3.7842	12.4671	5.13	4.1194	5.4109	7.7896	3.8616	5.4533	3.9109	8.1369	3.1878	7.3275	8.6297	8.9863	5.6718	7.5165	5.3573	9.8044	9.3598	4.4267	3.3634	4.0873	7.0831	4.1271	5.7761	3.5735	4.1117	8.1824	4.544	3.5436	6.1279	4.8382	7.778	3.9701	4.5263	5.6698	6.1909	3.5	7.9815	7.2289	5.549	3.4977	4.0253	3.7414	4.147	3.733	9.7758	5.7596	8.1644
TCGA.06.0211	3.7834	12.1827	4.8762	4.1592	5.2122	7.1321	3.8546	5.3756	4.0554	7.995	3.0913	7.856	8.7433	8.8281	5.5573	7.9139	5.0488	9.697	9.2804	5.4473	3.4747	4.0701	7.2514	3.7921	5.0595	3.5591	4.1104	7.8327	5.4762	3.5477	4.6648	4.9989	7.6856	4.2614	4.3641	5.7049	6.2433	3.5018	5.7795	7.2007	6.0104	3.9381	4.0116	4.0128	4.0714	3.8475	10.1678	5.6243	8.0512
TCGA.06.0213	4.2178	11.7765	5.5875	4.4821	5.2411	7.2803	3.6454	5.2147	4.0019	7.9838	3.3038	7.2302	8.4375	8.2601	4.9699	6.7995	5.7912	9.4836	7.1704	4.5071	3.5019	4.0504	7.7899	4.3578	5.5492	3.7131	5.0091	7.0766	3.8241	3.7265	4.3585	5.5496	8.5449	5.1498	4.3727	4.7532	5.8358	3.8142	5.4613	7.8726	5.6473	3.9556	4.253	3.7369	4.5106	3.6252	10.0849	5.497	7.9909
TCGA.06.0214	3.8084	12.0602	4.4301	4.1019	5.2404	7.2987	3.7574	5.2345	4.2834	7.9728	3.3523	7.5712	8.0353	9.0669	5.7543	8.0155	6.1541	9.797	9.2163	5.3601	3.7167	4.9555	7.1192	3.6456	5.4237	3.7744	4.0803	9.422	5.1315	3.5002	4.8479	4.9186	7.688	4.11	4.2608	5.3969	5.6572	3.8423	3.8121	7.173	6.0696	3.5273	4.1789	3.9017	4.1846	4.1196	9.9891	5.4236	7.9339
TCGA.06.0216	4.0441	10.32	4.9585	4.4859	5.786	7.4939	3.8399	5.4751	4.1997	8.6303	3.4414	7.3251	8.571	8.9819	5.6391	8.3091	4.9773	9.9277	8.2761	4.7721	3.4707	4.0066	7.9822	4.3235	6.4049	3.4231	4.59	6.6845	4.2101	3.7239	4.5367	5.1106	7.6551	4.4432	4.0598	6.0161	5.9157	3.7505	6.289	7.5344	5.659	4.1923	4.0628	4.1867	4.2195	3.872	9.784	5.6454	7.6172
TCGA.06.0219	4.166	11.3199	5.0177	3.8112	6.1283	7.5652	3.8343	5.0394	4.2887	7.9267	3.5781	7.0463	8.8948	8.4338	4.4277	6.9595	5.9529	9.6958	6.8322	5.2919	3.6223	4.0397	7.3996	3.9513	5.9849	3.9974	4.7582	8.8098	3.721	3.7742	4.1413	5.5291	7.438	4.1544	4.203	4.4859	5.9442	4.6258	5.2594	6.5024	5.3591	3.9828	4.2165	3.7863	4.1262	3.4456	10.2555	5.6832	8.4134
TCGA.06.0221	3.9932	10.8237	5.7398	4.2079	5.58	7.7823	3.9245	5.3797	4.2501	8.0007	3.5182	7.1958	8.997	8.5889	5.0029	5.8916	5.5375	9.4081	6.8881	6.1575	3.7398	4.1786	6.8381	4.4186	5.6447	3.5933	4.3305	8.6224	4.2347	3.4563	4.512	4.9326	7.9262	4.0398	4.1027	5.7498	6.2077	4.1237	4.9968	8.2364	6.0993	3.4712	4.2604	3.7749	4.2454	3.5372	9.7533	6.0821	7.8529
TCGA.06.0237	3.8176	11.0601	4.5345	4.4116	5.7493	6.9877	3.7671	5.4888	3.7819	8.6002	3.2804	7.7735	8.8564	8.8532	5.7532	7.3098	5.2953	8.9506	6.9015	4.8212	3.5158	4.0901	7.2857	3.8614	5.2447	3.457	4.3772	7.0792	4.9712	3.4556	4.1157	5.1559	7.4617	4.5815	3.8028	5.0922	5.9591	3.8935	5.3565	7.9044	6.1333	3.6414	4.0277	4.1109	4.1841	3.5871	10.2255	6.1121	7.909
TCGA.06.0238	4.1719	11.7187	5.9223	4.994	5.5066	7.6864	3.9373	5.3197	4.335	7.8717	3.6083	7.2982	8.5838	9.1957	5.6994	7.916	5.5035	10.829	7.3327	5.3162	3.5193	4.0757	7.7424	4.1357	5.6357	3.743	4.6622	7.2434	4.191	3.6413	4.2783	4.709	7.6711	4.1201	4.2396	5.3229	5.7047	3.6716	4.7268	6.923	5.5087	3.8341	3.8079	3.6877	4.1634	3.4235	9.6351	5.3732	7.9557
TCGA.06.0240	4.462	10.6234	5.367	4.445	5.2915	8.5361	4.1153	5.6502	6.1317	8.1328	3.4787	6.8449	8.9391	9.1941	3.9975	6.772	5.3838	9.9738	5.0717	5.1106	3.9346	4.4791	7.8423	3.9964	6.1842	3.6659	5.2759	9.2326	4.682	3.5566	4.1398	5.021	7.2305	4.2709	4.7324	4.3016	5.1805	3.5049	4.0303	6.7279	5.8725	3.869	4.5192	3.6121	4.4135	3.4718	9.393	5.2067	7.4689
TCGA.06.0241	3.8638	11.0891	4.7101	4.3859	5.3941	7.6768	3.8194	5.6039	4.2808	8.1502	3.3601	8.075	8.6596	9.339	4.861	7.9855	5.3166	10.3916	8.685	5.534	3.4932	4.1294	7.5419	3.851	5.81	3.5275	4.2213	6.4709	4.4419	3.4687	4.4605	5.1316	7.6794	3.956	3.4589	5.285	5.8652	3.8013	5.0382	7.8398	5.7166	3.8405	4.023	3.7848	4.1078	3.4829	9.9435	5.2786	8.3008
TCGA.06.0394	3.9231	11.7414	4.4745	4.3995	5.5326	7.2139	3.8947	5.6023	3.7498	8.0626	3.3298	7.8409	9.1226	8.6438	5.4822	8.3659	5.0634	9.8349	9.1374	5.3253	3.4896	4.6034	7.2023	3.9244	5.4838	3.7875	4.0868	8.2302	5.4851	3.426	4.5455	5.2833	7.7055	4.3546	4.5678	5.6611	6.369	3.5856	6.046	6.6441	6.1478	3.717	3.7888	3.8496	4.3189	3.67	9.7608	5.7785	8.1097
TCGA.06.0397	3.8658	10.5867	4.5096	4.2484	5.2955	7.4819	3.8487	5.4118	3.8644	8.0428	3.3419	7.5596	8.4444	8.9905	5.4223	8.4894	4.9651	9.7766	9.5423	5.0818	3.5968	4.4787	7.7368	3.9525	5.1482	4.5517	3.866	9.7255	4.079	3.6239	5.9874	4.8335	8.2373	4.2866	4.3498	5.9061	5.9527	3.7891	9.0999	7.3913	6.1327	3.668	3.9097	3.3604	4.1831	3.4402	9.0114	5.8062	8.1566
TCGA.06.0402	3.9275	11.8438	4.4489	4.0417	5.8341	7.2341	3.9221	5.3908	3.5103	8.0316	3.4752	7.9397	8.7811	8.5927	5.2793	8.2818	4.8349	8.724	8.178	5.1706	3.4524	3.8712	6.9365	3.8051	7.114	3.9331	4.0439	9.2035	5.4542	3.4838	4.707	5.0876	7.319	4.2268	3.9275	5.4613	6.3354	3.5814	5.4943	7.7609	6.2911	3.7759	4.0928	3.6708	4.0151	3.9631	9.4355	5.7263	8.4083
TCGA.06.0409	4.3092	12.4151	4.8425	4.1608	5.4667	7.0499	3.9196	5.2346	4.1808	7.7403	3.2956	7.5517	9.628	8.2649	5.2578	8.1374	5.1483	9.832	8.2868	4.7472	3.4218	4.0478	8.157	3.9815	6.2606	3.5746	4.5168	7.4822	5.25	3.4392	4.3678	4.9707	7.9514	4.1193	4.1374	5.798	5.8899	3.5963	7.3087	7.2332	5.6756	3.8767	3.7744	4.3719	4.4496	4.465	9.0404	5.4662	7.4635
TCGA.06.0410	4.1091	11.0099	4.5814	4.2584	5.9951	7.3776	3.905	5.1263	4.0201	7.7941	3.2625	7.8722	9.0307	8.5863	4.3745	8.1069	5.7253	10.1971	7.7754	5.8616	3.4757	4.1412	7.1167	4.0303	6.8138	3.8718	4.4671	7.4136	4.1262	3.4508	4.0884	5.2163	7.8043	4.5562	4.2255	4.6681	6.2801	3.5165	5.588	7.0435	6.5747	3.4738	4.0217	3.677	4.0972	3.569	9.8404	5.6556	8.1784
TCGA.06.0412	3.9113	11.7614	4.5275	4.4499	5.4265	7.039	3.8579	5.4582	3.5865	8.2333	3.239	7.2005	9.0907	8.4031	6.1053	8.2219	4.9363	9.6964	8.4372	4.9165	3.6082	3.6905	7.8379	3.8556	5.4364	3.5601	4.4394	6.4364	4.9	3.449	4.4653	5.139	7.4558	4.5161	3.9171	5.5952	6.3146	3.6299	7.3581	7.4488	5.9314	3.5758	3.6696	4.1458	4.2072	3.6066	9.8385	5.306	8.1387
TCGA.06.0413	3.9609	11.2717	4.4434	4.3595	6.0058	7.6552	3.8792	5.4568	4.6809	7.4702	3.2951	7.8176	8.6005	9.2643	5.1163	8.6034	5.7114	11.185	8.404	5.6222	3.381	4.5915	7.5887	3.8015	5.1148	3.4304	4.1629	5.2608	4.5776	3.3759	4.4168	5.1138	7.7017	4.3365	4.3459	5.563	6.1692	3.6896	4.0664	7.1849	7.0862	3.6345	4.0267	3.6899	3.8708	3.3266	9.1637	5.526	8.0749
TCGA.06.0414	4.0275	11.243	4.5016	4.2345	5.8709	7.3374	3.7655	5.6204	4.2337	7.5446	3.4015	7.5682	8.7248	8.3232	5.2913	8.0213	6.4136	10.6543	8.094	5.6277	3.329	4.3238	7.3598	3.747	6.1697	3.764	4.7221	6.7915	5.1557	3.4095	4.6329	4.9315	7.7242	4.0992	3.8222	5.4116	5.9539	3.6541	4.9791	6.5789	6.1236	3.6875	4.058	3.6815	4.2373	3.4878	9.9156	5.7736	8.3218
TCGA.06.0644	3.7561	11.5478	4.6909	4.4679	5.0944	7.3711	3.5952	5.9087	3.8045	8.3002	3.4132	7.5563	8.9293	8.6755	4.684	8.0629	5.0709	8.3147	9.0466	3.9077	3.7302	4.06	6.8557	4.1427	5.5159	4.2347	4.3831	7.0601	4.0305	3.6132	6.47	5.502	7.6056	4.4492	4.6223	5.8526	5.6951	4.4675	7.1091	7.196	5.1027	3.7209	3.5759	3.5703	4.228	3.6193	9.4587	5.2152	8.633
TCGA.06.0645	3.8247	12.3117	4.816	4.4767	5.2213	6.712	3.5816	5.3668	4.1646	7.9336	3.3641	7.185	8.7375	8.5977	5.2736	7.848	5.1339	9.3845	9.2688	4.6106	3.7961	4.1689	7.5519	3.7139	5.6163	3.5829	4.7858	7.7733	6.0352	3.5379	4.8514	4.8436	7.6303	4.463	4.1726	5.4411	5.9554	3.5162	6.3672	7.3625	5.9448	3.6452	3.9416	3.6855	4.1326	3.5476	9.3011	5.5223	7.794
TCGA.06.0646	4.1167	11.6222	4.9588	4.127	6.1747	6.9899	3.9087	5.2301	3.9086	8.2211	3.3702	7.1131	8.9811	8.8491	5.7467	7.886	5.5251	10.5659	8.2482	4.7202	3.5213	4.1782	7.722	3.8472	5.777	3.5682	4.2306	6.8247	4.2264	3.6046	4.1287	5.2933	7.4735	4.3398	4.121	5.5949	5.9006	3.4989	5.4803	7.7992	5.792	3.7933	3.8317	3.8176	3.8986	3.7312	9.3702	5.1586	8.1148
TCGA.06.0648	3.8892	11.031	4.8643	4.0758	6.0052	7.7904	3.7377	5.2649	4.1768	8.1613	3.4062	7.2182	9.2071	9.3286	5.415	8.1697	6.232	10.6772	8.8217	5.0571	3.6212	5.0639	7.8783	3.9464	5.8216	3.7322	4.506	6.598	4.0325	3.6601	4.1078	5.4057	7.3076	4.2199	4.3894	5.7591	6.1139	3.5364	5.3131	6.6563	6.1235	3.5287	4.0087	3.5421	4.2123	3.1266	9.683	5.6876	8.1692
TCGA.06.0649	3.9105	11.8267	5.6299	4.0129	5.5135	7.375	4.0677	4.9952	3.9717	8.0753	3.2897	7.1268	8.8183	8.9777	5.4224	7.775	5.394	10.8929	8.9186	4.7086	3.4974	4.1818	7.8304	3.9838	6.3867	3.4576	4.7367	9.5238	4.5806	3.5635	4.6912	5.4216	7.6314	4.2127	4.2649	5.8107	6.5656	3.524	8.1681	7.6738	6.2473	3.9349	4.2762	3.6295	4.3822	3.7239	9.6287	5.5418	7.4264
TCGA.06.0650	3.851	12.6709	4.7059	3.8882	5.8585	6.9472	3.6356	5.1889	3.8591	7.567	3.0783	7.3342	8.6939	8.5483	5.4558	8.0944	6.8834	9.3865	9.2959	4.6419	3.4753	6.6107	7.8265	3.8855	5.6752	4.9801	4.2047	7.9021	6.4194	3.4221	4.4073	4.8917	7.1062	4.3761	4.1926	6.0909	6.4037	3.336	6.014	7.4129	5.5742	3.6872	3.7366	4.1982	4.6814	3.2211	9.3038	5.591	8.1294
TCGA.06.0673	3.9822	9.7325	5.3746	4.1319	5.8093	9.0292	4.0209	5.7299	7.4965	8.0086	3.2927	6.7532	9.4361	9.9943	4.1114	6.8938	6.9921	10.4162	5.2018	5.2807	3.7755	5.4688	8.2161	4.4405	6.7776	3.5378	5.1669	7.988	5.1626	3.5863	4.0907	5.3796	6.7945	4.1553	5.3275	5.0019	6.1452	3.8309	4.0328	6.0567	7.4827	3.6269	5.39	3.6846	4.0529	3.728	9.1177	5.2859	7.6098
TCGA.06.0675	3.8289	10.2823	5.6548	4.4755	5.6548	8.9207	3.9193	5.6572	6.9517	8.0916	3.4891	6.337	9.0917	9.432	4.2038	6.8467	6.8618	10.3442	5.0023	4.7453	3.5433	5.1259	8.0834	4.2976	6.4612	3.4799	4.4338	7.1039	5.0343	3.7888	4.0016	5.2742	6.9893	4.5399	4.7732	4.7474	5.966	3.9636	4.5011	6.6468	6.8085	3.8075	4.9449	3.6092	4.4373	3.7564	8.8717	5.1275	7.3403
TCGA.06.0676	4.1719	9.8937	4.9219	4.1242	5.2437	9.4449	3.7619	5.5993	7.3987	8.0152	3.4047	5.9673	9.4057	9.7683	4.1052	6.886	6.0795	10.5461	5.8575	5.1825	3.5348	5.7801	8.5123	4.4929	6.8202	3.5662	5.0026	7.6858	4.9993	4.233	4.4251	5.3884	6.2078	4.1087	4.8959	4.9075	6.4268	4.2522	4.1773	5.6729	6.8763	5.0095	5.322	3.7678	4.0208	3.8337	8.7028	4.9862	7.011
TCGA.06.0678	3.8934	9.9274	5.3115	4.1831	5.0978	9.3706	3.8201	5.7503	7.1371	8.031	3.5711	6.4919	9.2264	9.3222	3.905	6.7502	7.8195	10.1299	6.5238	5.0283	3.6112	5.5375	8.2027	4.6484	6.8329	3.9998	4.4796	8.2661	4.5085	3.7585	4.0877	4.9763	6.6146	4.0563	4.6225	5.2912	6.2599	4.6163	5.1499	5.9399	7.8766	3.8892	5.037	3.6603	4.2016	3.4104	8.4116	5.2293	7.3887
TCGA.06.0680	3.9861	10.2112	6.3699	4.2	5.3997	9.2245	3.9884	5.7193	7.1374	8.1704	3.4533	6.8454	9.3289	9.5364	4.2524	7.1313	7.5028	10.3002	5.2411	4.766	3.9786	4.9862	8.4692	4.6392	6.3095	3.9553	5.1781	7.6357	5.1827	3.7297	4.223	5.2455	6.7766	4.3951	5.2868	4.747	6.2961	3.7395	4.581	5.5573	7.5524	3.7342	5.3092	4.0299	4.1882	3.7545	8.6453	5.3293	7.0672
TCGA.06.0681	4.1563	10.3553	4.8633	3.9469	5.0931	8.9667	3.7608	5.2997	7.1731	8.1477	3.5333	6.3239	9.2359	9.9334	4.437	7.5096	6.8493	10.5237	6.5552	4.6163	3.5343	5.6701	8.044	3.9234	7.0449	3.7741	4.764	9.0423	5.8143	4.0405	3.7324	4.964	6.5847	4.0421	4.8704	5.3761	6.584	3.456	5.091	5.6158	7.9639	3.8775	5.4938	3.8593	4.382	4.2192	8.8688	5.1277	7.321
TCGA.06.0686	4.2049	11.5281	5.0558	4.2887	5.3845	7.9066	3.7036	5.146	4.2209	7.6887	3.2866	7.0251	8.4108	8.7316	5.7064	7.8601	5.8989	10.0619	8.262	4.4687	3.8613	4.7367	7.548	4.3265	5.8113	3.5976	4.2665	6.0482	4.9394	3.7806	6.074	4.9082	7.3794	4.2976	3.9584	5.4953	6.1493	4.3605	5.1756	6.794	6.0035	3.9596	4.7267	3.5091	4.0848	3.5804	9.1446	5.3051	8.1882
TCGA.06.0743	3.8536	11.206	4.798	3.975	5.879	7.3894	3.5394	5.5974	4.3764	7.896	3.4024	7.4922	9.0852	8.544	6.1436	7.3852	5.3897	10.3362	7.1112	4.5845	3.5671	4.3046	7.8823	4.1083	6.4026	3.9405	4.4822	9.2538	5.6957	3.8039	4.2716	5.4807	7.6237	4.2796	4.3267	6.0158	6.8893	3.7524	5.5709	7.2979	7.7115	4.3849	4.3999	3.9746	4.3002	3.7843	8.9304	5.5442	7.5836
TCGA.06.0744	4.3792	11.1276	5.3018	4.3662	5.5524	7.8976	3.8137	5.4148	4.5058	7.8168	3.215	6.8486	9.4361	8.6815	5.7888	7.5596	5.717	9.5736	7.2441	4.8043	3.5085	4.6664	7.519	5.0591	5.9668	3.5367	4.7478	7.9989	6.5512	3.7407	5.2885	5.0615	7.8082	3.9277	4.0701	5.8333	6.8368	4.0988	5.3446	7.5567	6.5928	4.0233	4.8365	3.6503	4.3773	3.4981	9.7977	5.8122	7.8641
TCGA.06.0745	3.7617	11.0401	5.0555	4.2364	5.757	7.8705	3.9234	5.2927	4.0969	8.4199	3.4395	7.5914	9.0442	9.1569	4.9797	7.8843	5.1474	10.3687	7.976	4.7272	3.6651	4.2966	7.5551	3.8829	5.7007	3.2552	4.2448	6.5097	4.6977	3.5836	5.5376	5.5311	7.5645	4.1919	4.8113	5.5826	6.2233	3.6408	5.3373	6.8139	5.7883	3.9053	3.9751	3.9483	4.2546	3.7491	9.5461	5.6462	7.9104
TCGA.06.0747	4.0744	10.7431	4.6455	4.0342	6.073	7.4247	3.7983	5.4731	3.9934	8.591	3.4977	8.1112	9.0061	8.6529	6.095	7.7907	5.3068	9.7696	8.196	4.6114	3.7357	3.8395	8.6111	4.1644	6.057	3.7278	4.6948	7.7999	5.2695	3.5881	4.4912	5.6019	7.3996	4.4456	4.1561	6.1497	6.9105	3.642	8.5544	6.7299	7.0062	3.8919	4.3318	3.389	4.1153	3.6533	9.5549	6.2365	7.9227
TCGA.06.0749	3.9067	11.282	5.4428	3.9956	5.282	8.2667	4.1707	5.5243	5.5499	8.4073	3.5686	6.9757	9.0746	8.6949	5.4517	7.7736	6.5265	11.0047	8.3244	4.6424	3.635	5.0419	7.8677	4.0237	6.4666	3.6127	4.4572	8.1378	5.5838	3.6457	4.0154	5.438	7.5543	4.4172	4.7078	5.2963	6.3974	3.8327	5.7432	7.352	6.9755	3.6389	4.3841	3.5941	4.425	3.6075	9.6433	5.6228	7.6768
TCGA.06.0750	3.9093	11.659	5.2779	3.9758	5.4627	7.4831	3.7498	5.3629	4.3198	7.9132	3.3734	7.3442	9.1402	8.7982	5.1877	7.6831	5.5452	10.0741	9.2704	4.5175	3.7944	4.299	7.7588	4.081	6.2549	3.8299	4.598	7.4546	4.4297	3.4507	4.1001	5.2258	7.9632	4.2326	4.3542	6.1494	6.7764	3.6842	7.6216	7.2746	6.2065	3.6464	4.3957	3.532	4.2121	3.3734	9.2404	5.2149	7.4883
TCGA.06.0875	3.8321	11.4602	4.965	4.0356	5.7585	7.9649	3.7702	5.1094	4.2173	8.2767	3.3867	7.8811	8.2866	9.5527	5.5178	8.1643	5.8698	10.7945	7.5153	5.4071	3.6371	4.4061	7.8649	3.9679	5.5536	3.7091	4.5227	6.0876	4.0101	3.5072	4.6569	5.1169	7.5213	4.4606	3.9597	5.8063	6.3118	3.4732	4.5854	7.8913	6.2367	3.6786	3.7678	3.5853	4.2566	3.7192	9.8127	5.6075	8.6825
TCGA.06.0876	3.9298	11.8516	4.7169	3.9064	6.0986	7.638	3.8852	5.4073	3.8285	7.9141	3.5664	7.5929	8.7018	8.7207	5.543	7.8348	5.5527	10.814	8.5527	5.2292	3.4387	4.1606	8.1842	4.1115	5.3918	3.7262	4.6055	7.0918	4.7887	3.4814	4.6174	5.4037	7.5546	4.2495	4.52	5.5566	6.3116	3.7048	6.0693	7.3073	6.1627	4.3149	3.8704	3.5085	4.4141	3.6975	10.0086	6.2291	7.7896
TCGA.06.0877	3.7256	11.9982	5.2974	4.3304	6.5013	7.7193	3.8169	5.6138	3.8356	8.4323	3.5348	7.6344	8.4997	8.7706	5.6772	7.6606	5.2054	10.8573	8.5101	4.9472	3.6476	4.3095	8.0935	4.0825	6.0542	3.5446	4.6406	8.7534	5.2706	3.4492	5.0006	5.5209	7.0475	4.5975	4.9863	5.7061	6.5106	3.6456	6.4204	6.0714	5.6362	4.6966	3.8585	3.9047	4.4421	3.6386	9.869	5.8125	7.6496
TCGA.06.0878	3.932	11.3172	4.6628	4.0986	5.4801	7.5288	3.4399	5.8068	4.0624	8.0783	3.2418	7.2423	8.5799	8.8024	6.175	6.7642	5.4693	10.3327	9.4587	5.0815	3.5158	4.2265	7.578	3.9288	6.1511	3.3958	4.6125	9.0865	4.9052	3.5483	4.5971	5.3609	7.4347	4.2933	3.987	6.0935	6.446	3.9553	6.6853	8.2037	6.5575	3.8162	4.2562	3.4623	4.2877	3.6997	9.7069	5.484	7.8815
TCGA.06.0879	3.8436	10.9352	5.3844	4.0882	5.5001	7.8732	3.9251	5.7492	3.611	7.7678	3.3322	7.9302	8.3865	8.3163	5.1784	7.2929	5.0146	10.1564	8.4098	5.3219	3.4905	4.1259	8.0341	3.8536	5.3641	3.3992	4.95	8.4202	5.6833	3.5601	4.8259	5.671	7.4677	4.1612	4.8206	6.0245	6.6737	3.5495	5.6486	7.2299	6.2726	3.5982	3.8624	3.6688	4.4415	3.388	9.9547	5.8251	8.2611
TCGA.06.0881	3.76	12.2967	5.38	4.1161	5.1607	7.4276	3.822	5.414	4.0391	7.7412	3.434	7.36	8.1754	8.2753	4.6488	7.7987	6.0818	8.483	9.6796	3.9798	3.6179	4.884	7.0005	3.895	5.245	5.3855	4.6736	8.8441	4.7835	3.5655	4.78	5.0458	7.5656	4.1604	4.1462	6.317	6.3858	3.5661	7.3778	7.8065	6.311	4.0463	3.9509	3.6969	4.87	3.1972	8.7749	5.5602	7.5053
TCGA.06.0882	3.749	11.8788	4.9373	3.9535	5.5547	7.3086	3.7666	5.7515	4.0349	8.0055	3.2476	7.5806	8.3132	8.8363	5.7989	6.3669	5.8971	11.2825	8.5015	5.1345	3.4952	4.5423	7.8474	3.9388	5.7271	3.4908	4.6676	8.8671	5.6196	3.5393	4.4747	5.1539	7.3229	4.2923	5.2058	5.0864	6.1759	3.515	5.7722	7.6103	6.4015	4.1649	4.0285	4.1277	4.5493	4.0126	10.1558	5.854	7.6306
TCGA.06.0939	3.9385	11.8677	5.2466	4.3899	5.4149	7.6857	3.7209	5.3192	4.406	6.7048	4.0539	6.5831	8.412	8.8752	5.3557	5.8398	4.9858	9.4314	8.656	5.9584	3.8224	3.8181	6.3908	4.0103	7.2974	3.9502	4.7836	9.6887	4.1621	3.7611	3.754	4.9754	8.0303	3.9991	4.3137	5.3539	5.8129	3.8358	6.7434	8.4241	4.3905	3.7911	4.2671	4.4323	4.0785	3.8226	9.8228	5.565	8.1336
TCGA.06.1084	4.2436	11.2799	4.8075	3.9865	4.8833	7.7822	3.7525	5.8203	3.874	7.3126	3.3454	6.8174	7.7402	9.3805	5.1673	6.1421	4.9875	8.7511	7.7929	4.5954	4.0912	3.6839	7.0337	4.1347	7.0802	3.8648	4.8349	8.6157	5.5799	3.432	4.1702	5.0584	7.3846	4.3688	4.454	5.3626	5.8443	3.8924	8.1993	8.3069	5.6508	4.0027	3.8587	3.7002	4.1684	3.7129	10.2556	5.4353	7.7847
TCGA.06.1086	4.2865	10.9002	4.6473	4.0822	5.9995	7.7622	3.6516	5.3595	3.7315	8.2486	3.6072	6.9565	9.4206	9.3154	6.2104	7.3421	4.9496	8.1031	7.737	4.498	3.8763	4.0482	7.1365	4.0405	6.9372	6.604	4.4436	10.8441	3.5221	3.3423	4.1736	5.4937	7.7503	4.0979	3.7344	5.6971	6.8149	3.5075	6.521	5.9692	6.3817	3.4658	3.7571	3.7555	4.0347	3.442	9.2015	5.7195	7.4517
TCGA.06.1087	3.9239	10.3325	4.9013	4.0125	5.7335	8.1552	3.9083	5.606	4.8301	7.5106	3.4864	7.6551	8.0431	9.0629	5.2714	9.2368	4.9597	6.5168	5.6888	4.4904	3.5319	3.7104	7.1361	3.7079	5.5376	3.8862	5.0423	5.5174	3.265	3.4153	3.8606	4.969	7.7349	4.0205	3.8559	5.9034	6.152	3.5057	3.7001	7.1043	6.1059	3.4357	4.6764	4.093	3.9065	3.5029	9.5411	5.4883	7.6828
TCGA.06.1800	4.155	12.2463	5.1283	4.1443	6.2101	7.5107	3.6122	5.0124	4.0814	7.756	3.5015	7.4618	9.3476	8.3662	5.1335	8.0945	5.4044	10.1421	8.4597	4.2043	3.6436	4.1858	7.4226	4.0643	5.9866	3.9709	4.5068	7.5475	4.7704	3.5514	4.382	5.1757	7.5688	4.1869	3.8265	5.6497	5.795	3.4619	6.8442	7.1122	6.101	3.6799	3.8957	3.7845	4.2954	3.4619	9.6383	5.4101	7.8963
TCGA.06.1801	3.8403	11.7235	4.9078	4.2527	6.0018	7.9465	3.8089	5.0142	3.7717	8.0078	3.5609	7.1925	9.2921	8.9003	5.5119	7.8673	6.0919	11.2844	9.2031	4.393	3.7877	4.5698	8.6945	4.0431	6.2071	3.7375	4.8465	6.129	6.5994	3.6062	5.5421	5.2693	7.0244	4.2669	3.9476	5.5385	6.1774	3.4469	5.8917	6.31	6.8713	3.6998	4.8046	3.6603	3.9652	3.6295	9.6844	5.7336	8.0145
TCGA.06.1802	3.9515	11.7028	5.1486	4.2335	5.8621	7.8764	3.794	5.104	4.7234	7.7556	3.1522	7.3547	8.9688	8.8978	5.7352	7.9592	5.5125	9.9856	8.1742	4.5471	3.6632	3.7434	8.3946	3.8957	5.1715	3.5778	4.436	6.6013	5.1939	3.5725	4.182	5.0953	7.6162	4.1655	4.0522	5.3067	6.3027	3.4806	5.6022	7.0468	5.4485	3.6328	3.9413	3.5338	4.1157	3.4684	9.1574	5.7247	7.7229
TCGA.06.1804	3.6331	11.0023	4.4982	3.8036	6.6741	7.0065	3.5086	5.5604	4.1283	9.0953	3.1056	7.2381	9.5425	8.7671	6.8537	7.5044	5.4157	11.2913	8.7421	5.6814	3.6432	4.8083	7.6704	3.5269	7.0275	4.0619	4.5819	9.2224	5.9481	3.4518	4.2513	5.3118	7.5239	4.6869	4.2045	6.0069	6.2543	3.4585	5.464	6.6042	6.3511	4.3283	4.6358	5.5771	4.3056	4.1798	9.964	5.2249	7.9386
TCGA.06.1805	4.0884	12.3768	5.7012	4.1964	5.474	7.3662	3.748	4.8205	4.169	8.1323	3.5253	7.1711	9.1238	8.7507	5.5953	7.8168	5.2611	10.8605	9.7153	4.6278	3.6965	4.0555	7.0869	4.0938	5.5734	3.9098	4.5895	7.9812	7.0595	3.5407	5.9685	5.2336	7.4778	3.9478	5.5249	5.7021	6.5019	3.5177	5.3784	7.0249	6.9875	3.9663	3.8095	4.0082	4.4946	3.5957	9.4682	5.5627	7.7349
TCGA.06.2557	3.7814	12.1758	4.5153	3.8079	5.8706	6.9762	3.6275	5.2007	3.8799	7.967	3.4141	7.3631	8.0065	9.278	5.6391	7.9036	5.8547	10.332	9.0408	5.0442	3.5436	4.2884	7.1959	3.6614	5.103	3.6619	4.6493	8.1073	5.8544	3.4973	4.1002	5.1094	7.6365	4.0332	4.0531	5.3956	6.0947	3.2382	4.8367	7.2946	7.2887	3.72	3.8225	3.6335	4.1458	3.8338	10.3175	5.4458	7.7943
TCGA.06.2558	3.9071	11.5599	4.4967	3.9781	5.7482	7.7823	3.7384	5.21	4.5	7.9331	3.3229	7.1263	8.8983	9.3835	5.4369	7.505	5.5906	11.407	8.0803	5.1823	3.4999	3.98	7.7662	3.6856	5.3617	3.4538	4.3696	7.5623	6.6308	3.3987	4.7722	4.7944	7.1572	3.9826	3.8697	5.2553	6.3288	3.3903	4.9114	6.5701	6.214	3.6536	3.7829	3.4752	3.9061	3.8635	10.308	5.7267	8.5127
TCGA.06.2559	3.8706	10.9882	4.3907	3.7582	5.9181	7.2523	3.6009	5.192	4.1506	7.5688	3.2723	7.0176	9.3535	8.9263	6.0068	7.5806	5.4947	10.5954	9.0521	4.5974	3.7628	4.0032	7.5981	3.6181	5.0678	3.4711	4.2621	6.3931	5.3394	3.5088	4.4724	5.2378	7.743	4.0902	3.9728	5.4597	6.4235	3.465	7.3326	6.2297	6.2536	3.7383	4.0035	3.5457	3.913	3.6629	10.0628	5.7172	8.2491
TCGA.06.2561	4.131	11.8015	4.4075	3.9706	5.9155	7.6995	3.6238	5.8298	4.605	7.7127	3.2811	6.9907	7.8682	9.4154	6.087	7.7301	5.4661	11.5141	8.7084	4.6339	3.6489	4.1968	8.5881	3.8032	6.2946	3.792	4.744	8.2705	5.8331	3.4872	5.1113	5.5376	7.6221	4.2073	5.4145	5.3225	6.0487	3.381	8.8101	7.2146	6.3545	3.5685	3.9298	4.6776	4.2797	4.6248	9.9983	5.3967	7.8329
TCGA.06.2562	3.7895	11.7834	4.4637	3.9793	5.6709	7.6356	3.7545	6.0532	4.5712	7.7381	3.1437	7.6117	9.2146	9.1887	5.4944	7.5175	5.3674	10.377	10.1692	5.6708	3.5248	4.003	8.1065	3.7687	6.0941	3.6654	4.2911	8.8052	5.6069	3.5151	4.6553	5.1548	7.2578	4.0462	4.549	5.6909	6.1679	3.4429	7.5758	7.0204	6.1517	3.8129	4.1169	3.6365	4.1564	3.5556	10.0405	6.0648	8.1678
TCGA.06.2563	3.881	11.5557	4.5357	4.1658	5.8381	7.6838	3.7491	5.534	4.4414	7.7634	3.517	7.6479	8.7152	9.1914	6.5528	7.407	5.3632	10.3831	8.4613	5.7146	3.6608	4.1097	7.8044	4.102	4.9725	3.6089	4.3265	7.7457	6.5743	3.4602	4.292	5.1158	7.5742	4.1436	4.1834	4.7319	6.7255	3.5423	5.1899	7.3316	6.1178	3.6676	3.7883	3.677	3.8359	3.912	10.389	6.3252	8.2162
TCGA.06.2564	3.7852	11.6612	4.3789	4.0591	5.9192	7.3144	3.5633	5.4651	4.144	7.8721	3.4136	7.1433	9.0609	8.8642	6.7544	7.3352	5.7568	11.0771	8.84	5.022	3.5752	4.3607	7.9233	3.7119	4.6758	3.4817	4.35	7.0542	6.376	3.4277	4.7827	5.0926	7.7571	4.2849	3.9252	5.2535	6.6541	3.6706	7.7488	7.3066	6.2942	3.6476	3.65	3.8141	3.881	3.7141	10.5854	6.0226	8.1489
TCGA.06.2565	3.9255	11.3213	4.3831	3.8029	5.6403	6.9058	3.535	5.4045	3.6773	7.7675	3.3839	7.7259	9.1814	9.0615	6.1663	7.8147	5.3871	10.5271	8.2913	5.9675	3.6778	3.9666	7.5695	3.732	6.3758	3.8272	4.2158	8.5926	6.6214	3.4431	4.1802	5.2189	7.2015	4.1931	4.5111	5.0602	6.394	3.6363	5.3972	6.8825	6.5392	3.5969	4.3211	3.6096	3.8786	3.9079	9.9175	6.1703	8.1848
TCGA.06.2566	3.8923	12.1795	4.5084	4.1179	5.6806	7.3367	3.7455	5.2264	4.6016	7.8663	3.2701	7.3167	8.6	9.7722	5.3999	6.8519	5.6564	11.0839	9.38	4.6674	3.6431	4.0997	7.199	3.7152	5.7263	3.5233	4.2432	7.7792	6.3072	3.5798	4.6204	4.9806	7.6731	4.0373	5.0289	4.3774	6.2586	3.3144	6.0402	6.7192	6.1928	3.9395	3.9836	3.5816	4.0298	4.7076	10.178	6.0681	7.8845
TCGA.06.2567	3.9214	11.9188	4.3051	4.0468	5.8385	7.1568	3.6467	5.428	3.9599	8.1375	3.2559	7.262	8.8269	9.1463	5.9861	7.1849	5.0679	10.7489	9.2896	5.1515	3.5301	4.066	7.4799	3.6107	5.7194	3.5771	4.9505	8.3504	5.7793	3.4197	4.3154	5.3515	7.7532	3.9508	3.9733	5.6889	6.1597	3.6081	6.3088	7.5896	5.9353	3.9502	4.7449	3.9306	4.1984	3.8661	10.2049	5.9916	7.7394
TCGA.06.2569	3.9158	9.8196	4.4325	4.0928	6.4772	8.447	3.8712	5.7259	3.793	7.8471	3.4492	7.8549	9.3167	8.9704	5.2758	7.1442	4.7611	9.1983	7.4634	6.5077	3.9397	3.5771	6.2537	3.7174	5.379	3.9841	4.3331	4.6226	3.9951	3.5258	4.3131	5.553	6.9075	4.2317	3.9523	5.2977	6.8085	3.7837	4.5589	8.1015	7.1698	3.9158	3.7779	3.5861	3.8999	3.3645	10.028	5.8955	7.8625
TCGA.06.2570	4.1068	11.5505	4.3994	4.0216	5.9477	7.1766	3.7182	5.0981	3.9803	7.5517	3.3725	7.4171	8.9353	9.6829	6.0823	7.7917	5.2894	10.7003	8.1979	5.6963	3.4386	4.0106	7.6085	3.719	4.2296	3.4562	4.4108	7.1383	5.7481	3.4649	4.8298	5.152	7.5612	3.972	3.9572	5.0771	6.4524	3.5738	4.3324	7.593	6.7102	3.6552	3.8062	3.4486	3.761	3.7118	10.0888	5.763	8.4341
TCGA.06.5408	3.9171	11.0083	4.6385	3.8591	5.872	7.7676	3.6643	5.4943	3.9125	8.456	3.2982	7.3313	8.9467	8.7619	6.2694	7.9285	5.2277	10.453	9.1079	4.8761	3.4914	5.0161	7.5577	3.7296	6.6465	3.577	4.1652	8.1738	4.9094	3.3828	4.2953	5.2113	7.495	4.5036	4.1167	5.9609	5.7543	3.4554	6.3104	6.9981	5.7679	3.5768	3.8691	3.6414	4.2816	4.1031	9.696	5.0892	8.3998
TCGA.06.5410	3.9255	12.0007	4.6053	3.8959	5.4129	7.1594	3.9691	5.0471	3.9832	8.332	3.3193	7.2722	8.3311	8.6555	5.1099	7.6013	5.5499	9.3345	9.6264	4.3738	3.6575	5.4049	7.2913	3.8509	4.9965	3.7703	4.1942	8.4387	6.1847	3.5321	4.2405	4.517	7.3695	4.4919	4.2941	6.1139	6.0166	3.5342	6.0309	7.9664	5.7059	3.5785	4.0109	4.0367	4.4513	3.5522	9.4861	5.4561	7.8808
TCGA.06.5411	3.7277	11.2291	4.771	4.0116	5.6619	7.7923	3.5721	5.5999	5.3834	8.2989	3.2151	7.3523	8.4623	9.7873	4.5516	7.0436	5.8062	11.0232	6.8375	5.8603	3.5697	5.3481	7.319	3.6895	6.0642	3.6098	4.2619	7.8265	5.6145	3.4938	3.9703	4.9859	7.0614	4.3653	4.348	4.5616	5.3607	3.497	3.9697	6.8388	5.9508	3.4627	4.0465	3.7577	4.0717	3.7629	9.5493	5.4968	8.1558
TCGA.06.5412	3.7682	12.2075	4.8659	3.8798	5.5553	7.1791	3.7969	5.3566	3.9994	8.4703	3.2637	7.1592	8.5466	8.7015	5.1802	7.4421	5.0035	9.4853	8.7604	4.6705	3.9631	4.2879	7.3409	3.7999	5.3419	3.8002	4.2904	8.7747	6.8076	3.5558	5.6505	4.933	7.5218	4.5456	4.4763	5.4605	5.612	3.3917	7.4128	7.6005	5.2085	3.6887	3.6425	3.704	4.401	3.8966	9.7842	5.5866	8.1731
TCGA.06.5413	3.7671	11.3807	4.7914	4.0733	6.2236	7.2704	3.7523	5.8301	3.6368	8.5569	3.1948	7.2538	8.3241	9.1038	5.1584	7.6447	4.7736	10.9865	8.6136	5.5393	3.6715	4.0421	7.1344	3.8351	6.3581	3.9458	4.1844	8.132	5.038	3.5151	4.7412	5.0593	7.6284	4.7237	4.4628	5.2371	5.8959	3.4179	6.1503	7.2035	5.5377	3.7864	3.8946	3.8582	4.2855	3.8002	10.0665	5.6329	8.4691
TCGA.06.5414	3.9119	12.4392	4.7071	4.146	6.0435	6.5427	3.607	5.1201	3.7507	8.2595	3.5799	7.6639	8.8074	8.5393	6.3944	7.9524	4.9634	10.5731	8.605	5.1034	3.7192	4.082	7.753	3.7398	5.1356	3.5281	4.3547	5.2707	6.4212	3.6216	4.6739	5.1	7.8341	4.5862	4.1533	5.0269	5.9509	3.8637	6.731	6.7341	5.2962	3.7856	4.0368	3.5975	4.3835	3.9771	10.3358	5.8737	8.442
TCGA.06.5415	3.8423	11.1487	4.8059	4.1424	6.2767	7.4255	3.7908	5.1375	4.1688	8.445	3.291	7.4766	8.8098	9.0948	5.471	7.1778	5.3769	10.6572	8.2127	4.999	3.395	4.1914	8.1861	4.2922	5.8993	3.8688	4.368	9.0042	5.9313	3.5305	4.135	5.1962	7.7936	4.5548	4.3962	4.8616	5.8457	3.5618	5.0394	7.8127	5.4075	3.7355	4.1636	3.8253	4.2999	4.4263	10.1489	5.9354	7.876
TCGA.06.5416	3.9254	10.6873	5.425	4.2047	6.3097	6.624	4.0974	5.2917	3.9721	8.1495	3.5584	7.5019	8.9864	8.8465	5.0374	7.3495	4.8716	9.952	4.9073	4.7953	3.6444	4.0777	8.3702	4.1548	5.1843	3.6047	4.4678	3.8211	3.9979	3.9067	4.7202	5.1565	7.8266	4.6245	4.1653	4.8198	5.3164	3.9108	5.9507	7.2867	5.7508	4.0988	3.9687	3.615	4.1212	3.4518	8.366	5.2766	8.4379
TCGA.06.5417	4.0141	10.5291	4.8362	3.977	5.8434	7.1168	4.0064	4.8617	3.7804	8.6248	3.2007	7.7434	9.6404	9.4414	5.444	8.4405	4.8875	10.5248	8.3667	4.75	3.5567	3.9385	8.0004	4.3539	4.0433	3.4541	4.3891	7.266	5.4265	3.6033	4.6074	5.6423	8.0666	4.2501	4.0151	5.2961	5.9974	3.7313	4.3244	6.9345	6.1559	3.9226	4.5074	3.543	4.4268	3.61	10.1684	5.1858	9.0966
TCGA.06.5418	4.2323	11.2018	5.0311	4.5763	5.887	6.923	4.4756	5.0509	3.9269	8.0036	3.4651	7.1102	8.3333	8.2476	5.4607	7.4182	4.2867	9.5672	9.4284	4.9197	3.7798	4.5744	8.0508	4.1971	5.581	3.5678	4.747	7.4721	4.0774	4.0142	3.9904	5.5245	7.346	4.4579	4.1514	5.1284	5.3657	4.4102	7.4154	6.2672	5.4494	4.0065	4.4982	3.6661	4.5717	3.4693	9.8107	5.7109	8.2994
TCGA.06.5856	3.923	12.0002	4.8678	4.0441	5.7265	6.7786	3.7973	5.0993	3.5888	8.0981	3.2969	7.5541	8.9236	8.7191	5.1556	7.8529	5.0413	11.2764	8.275	4.702	3.4156	4.1737	8.6916	3.6845	5.4114	3.5977	4.1848	9.5594	5.7848	3.4514	4.8658	5.2606	7.8071	4.339	4.5723	5.5001	5.3537	3.6554	5.0008	7.5661	5.889	3.5543	3.7678	4.0654	4.1189	4.1232	10.1853	5.1928	8.3907
TCGA.06.5858	3.9129	12.2554	4.5413	3.9362	5.601	7.5275	3.7972	5.4462	3.9745	7.8243	3.2892	7.1446	9.3158	8.6654	5.8697	7.7231	5.5912	10.5202	8.4611	4.2009	3.5152	5.7114	7.8184	3.6392	5.5273	3.7791	4.0673	6.6468	6.4175	3.4577	4.2471	5.3108	8.456	4.671	4.6191	5.9798	5.8351	3.5095	5.3249	7.69	5.397	3.6696	3.6282	5.3193	4.8565	4.7738	9.9364	5.5668	7.9768
TCGA.06.5859	3.8948	11.5319	4.851	4.1414	6.3762	7.4547	3.6377	6.0482	3.7371	8.6091	3.1939	7.5759	8.1961	9.3419	5.8017	8.1019	4.8118	11.6738	8.7027	5.4176	3.5412	4.2619	7.1119	3.5675	7.7498	5.7709	4.3494	9.9856	5.5101	3.5049	4.4581	5.8492	7.958	4.1202	5.1122	5.5796	5.319	3.5299	4.9459	6.4576	6.0813	3.5652	4.0057	3.7479	4.4349	4.9545	10.3449	5.1964	7.6548
TCGA.06.6389	4.0166	12.1654	5.132	4.0195	5.6387	6.4753	3.8059	5.0557	4.0022	8.3259	3.0669	7.5548	8.7659	9.3065	5.8052	8.6625	5.8154	10.9203	8.8469	5.18	3.5529	5.8491	8.7506	3.6864	4.5817	3.7639	4.2772	7.4031	5.9916	3.4766	4.0805	5.0106	7.9161	4.0805	4.0484	6.255	6.1859	3.7238	4.9892	7.1357	6.3366	3.7089	3.8608	4.2084	4.3232	3.4184	9.5239	5.517	8.3521
TCGA.06.6390	3.8417	11.9433	4.5897	4.0682	5.5854	6.7908	3.6779	5.6368	4.2068	8.3174	3.257	7.3811	8.8469	9.4868	5.8341	8.042	5.3623	11.8405	9.1828	4.9477	3.5936	5.6988	8.0979	3.6412	6.9244	3.7515	4.6948	8.7822	5.6748	3.4154	4.2576	5.2984	7.7039	4.2707	4.3327	5.908	5.3693	3.5157	6.033	6.6768	5.7278	3.8583	3.6959	4.2963	4.3485	6.7106	9.9026	5.1727	7.7271
TCGA.06.6391	3.9204	12.16	4.6502	3.7748	6.5733	8.0434	3.7411	5.035	5.1431	7.9048	3.1738	7.0149	9.0847	9.3098	5.1406	8.0131	5.6182	11.0873	8.2102	4.6047	3.8977	4.9161	8.2871	3.6557	6.3615	3.7292	4.2493	6.2901	7.0914	3.4411	7.7109	4.8498	6.8366	4.3658	4.4373	4.9465	5.7142	3.4059	4.1099	7.6719	6.307	3.4567	4.13	3.4479	4.0605	3.8239	9.3194	5.3997	7.8624
TCGA.08.0244	3.8326	11.4997	4.898	4.1952	6.0319	7.7935	3.765	5.6155	4.376	8.1163	3.3865	7.3556	8.7919	9.239	6.1327	7.5816	5.0693	10.7652	8.8455	5.2533	3.6287	4.3467	7.8761	3.8097	5.8393	3.2667	4.6453	6.7082	5.5978	3.5797	4.5995	5.545	7.4833	4.6192	4.3339	5.0494	5.8437	3.6604	7.5499	7.7996	5.6295	3.9405	4.2031	4.0146	4.1828	4.793	9.774	5.9877	7.8835
TCGA.08.0245	4.0425	11.4008	4.8067	4.3975	5.4348	7.0472	3.8297	5.8723	4.0094	8.3624	3.5844	7.2327	9.4933	8.6122	5.1996	6.9845	5.0133	10.3659	7.6363	4.8143	3.9201	3.9414	7.3304	4.1377	5.0159	3.6518	4.4201	6.0304	5.5757	3.6324	6.1843	5.2324	7.9403	4.215	3.8749	4.7659	6.0279	3.8013	5.1779	6.167	6.5286	3.6843	3.9407	4.4058	4.1562	3.7298	10.4364	5.4789	8.9136
TCGA.08.0246	3.9788	10.9029	4.8482	4.0253	5.8014	7.4346	3.6382	5.4859	3.939	8.4011	3.3567	7.4482	9.2978	8.9441	5.3669	8.1144	5.1244	9.9903	8.4611	4.6198	3.5923	4.0453	7.7578	3.9784	5.8027	3.6388	4.2848	8.4813	4.9952	3.4748	4.2574	5.5138	7.9105	4.2579	4.9203	5.3845	5.5528	3.6791	7.5672	6.1846	5.703	3.6952	4.3983	3.507	4.2628	3.7766	10.093	5.846	8.0969
TCGA.08.0344	4.0445	10.9241	5.0932	4.1727	6.5077	7.0603	4.0534	4.7379	4.2887	8.0427	3.354	7.7911	9.0192	9.3447	5.257	7.8945	5.1187	11.6151	5.6595	5.0831	3.6395	4.1294	8.7368	4.0057	5.2848	3.4785	4.0715	4.7998	5.7433	3.5614	4.9683	5.5794	8.2458	4.6807	3.9029	4.5842	5.1344	3.6615	3.891	6.3921	5.7947	3.8197	3.8354	3.8075	4.1326	3.5215	9.303	5.5305	7.891
TCGA.08.0345	3.7902	12.1429	5.0505	4.0445	5.4908	6.7247	3.5082	5.4321	3.6587	7.5902	3.329	7.2522	8.9249	8.5822	5.2656	8.1024	5.1938	10.7452	9.3992	4.5329	3.6861	4.3413	7.8488	3.6732	4.7259	3.8973	4.4572	7.1291	4.6278	3.5213	4.2041	5.0673	7.1577	4.3702	4.2191	5.9897	6.0244	3.3782	6.1038	7.933	5.8972	3.613	4.0851	3.5137	4.2813	3.4214	9.6271	5.591	8.1262
TCGA.08.0346	3.9376	11.8011	5.0811	4.1382	5.7458	7.1561	3.7729	5.3093	3.8798	8.5974	3.3648	7.147	9.115	8.5084	5.4995	7.9488	5.2534	10.1921	9.9169	4.2525	3.7797	4.2493	7.8787	3.8686	5.7631	5.0323	4.6316	8.7636	4.6922	3.6602	4.8471	5.5311	7.6626	4.1219	4.2653	5.389	6.1279	3.709	8.446	6.522	5.8098	4.352	3.7696	3.3409	4.4182	3.6063	9.6695	6.0878	7.9505
TCGA.08.0347	3.5933	11.8407	5.0982	4.1122	5.5853	7.2783	3.9322	5.7664	4.2176	7.7901	3.481	7.221	9.1235	9.1784	5.6151	7.1834	5.4666	10.7711	8.7379	4.8342	3.7249	4.4991	8.0299	3.7531	5.2987	3.6182	4.6583	7.6137	5.7546	3.4423	3.9888	4.8484	7.0137	4.4042	4.6582	5.6777	5.9618	3.7242	8.2146	6.9446	6.1592	3.6321	3.6731	3.7428	4.1936	3.6658	9.6636	5.532	7.8235
TCGA.08.0348	3.7049	11.8644	4.6649	4.1948	5.3615	7.4631	3.9347	5.2623	4.2373	8.2014	3.3459	7.5749	9.3462	9.4088	5.3175	8.5716	5.7085	11.1446	8.7225	4.7461	3.6612	4.7145	7.9514	3.6036	5.1942	3.7093	4.274	7.1436	5.1602	3.4469	4.9526	5.4565	7.2798	4.3577	4.0927	5.8963	5.9006	3.6756	6.171	7.6081	5.9975	3.5535	4.0549	3.533	4.2469	3.5897	9.1678	5.7377	8.3399
TCGA.08.0349	3.7819	11.4927	4.7251	3.8346	5.7278	7.3948	3.8865	5.6584	4.1159	8.6888	3.6125	7.6752	9.3832	8.8653	5.5669	7.8697	5.1735	10.7413	8.1482	4.8733	3.4678	4.1169	7.4934	3.7835	5.1116	3.4727	4.5197	5.4656	6.0711	3.4441	3.9075	5.3231	7.7133	4.0615	4.3764	5.2902	5.6043	3.8225	5.5669	6.4347	5.7441	4.3447	3.7424	3.751	4.2448	3.8536	10.022	6.076	7.9804
TCGA.08.0350	4.183	11.9672	5.1065	4.5665	6.2011	7.3299	3.9096	5.5395	3.6808	7.91	3.4669	7.8209	8.9109	9.0719	5.2265	8.3904	5.7375	11.1467	7.4596	3.8713	3.6596	4.0122	8.5827	3.6681	4.2769	3.5741	4.3069	6.4122	5.6332	3.8555	5.2495	4.8845	7.7917	4.269	4.718	5.5694	6.1301	3.8498	6.4791	6.6066	6.5548	3.8474	4.4196	3.643	4.5922	3.4508	10.0862	5.4679	7.9127
TCGA.08.0351	3.7971	11.6684	4.8651	3.9345	5.4157	7.3348	3.8513	5.0141	4.7548	8.172	3.4765	7.3465	9.3874	8.8789	5.305	7.7648	5.833	10.2858	8.5845	4.0457	3.6741	4.35	8.8424	3.9575	5.3227	3.5588	4.9404	5.7856	5.8295	3.4557	4.9143	5.1486	7.4835	4.1383	4.0215	5.5509	5.5947	3.6983	4.9244	7.4027	5.9706	3.8747	4.359	3.8428	4.1024	3.654	9.676	5.5438	7.8059
TCGA.08.0352	3.726	12.0363	4.9893	4.0783	5.5622	7.5562	3.72	5.3492	4.374	7.7732	3.16	7.7329	9.1072	8.7099	5.5246	7.9227	5.1493	9.2665	9.9904	4.7653	3.437	4.5107	7.7918	3.8809	5.951	3.6425	4.2735	7.3482	4.6565	3.4584	3.9739	4.9729	7.6387	4.2206	4.6039	5.6844	6.2418	3.6239	8.1261	6.9822	5.2733	4.0822	3.6256	3.6184	4.2643	3.6405	9.4069	5.7022	7.8402
TCGA.08.0353	3.9261	11.1186	4.8358	4.2584	5.4633	7.2246	3.6351	5.4745	3.8312	8.0795	3.4901	7.2478	9.2894	8.9424	5.3969	7.5807	5.3674	9.912	7.2191	4.6393	3.6807	4.3276	7.5495	3.7343	5.6001	3.4296	4.6157	6.5607	4.328	3.4788	4.5735	5.5053	7.5034	4.5619	4.1527	5.4369	5.7265	3.5897	4.6984	6.9409	7.4827	3.8273	3.9647	3.4802	4.1536	4.1108	10.0632	5.6083	8.1595
TCGA.08.0354	4.1169	11.1752	4.9747	4.4227	6.0032	7.1	3.6852	5.4957	3.6031	9.0598	3.511	7.2777	9.6552	8.4874	5.7721	8.1994	4.7078	9.9608	8.6419	4.437	3.6438	3.9096	7.8992	3.8549	5.2949	3.4986	4.8126	6.6427	4.9253	3.4847	4.4065	5.3331	8.0683	4.8949	4.3851	4.852	5.6068	3.888	6.6869	5.9576	5.638	3.7795	3.764	3.7425	4.3981	3.7484	10.13	5.4713	7.9598
TCGA.08.0355	4.092	11.5965	5.0661	4.5896	5.851	7.0479	3.6291	5.243	4.1779	8.1957	3.3596	7.9164	9.498	8.6887	5.2863	7.7987	4.8878	10.3971	8.3808	4.6808	3.6291	4.0665	7.8017	3.8949	6.7798	3.6457	4.2617	8.5489	6.6116	3.4938	4.0662	4.9496	7.5828	4.1038	4.5842	5.1259	5.5151	3.8173	6.0978	7.4205	6.0482	4.4499	4.1241	3.5349	4.5589	3.6992	10.0472	5.3582	7.6053
TCGA.08.0356	3.656	11.4891	4.8997	4.3449	5.4908	6.7887	3.7751	5.378	3.6269	8.1809	3.5043	7.7315	8.7167	8.9425	5.6938	7.9525	5.3037	10.2481	8.4777	5.1874	3.5446	4.2892	7.2839	3.8572	5.7166	3.9066	4.1225	9.1797	4.063	3.3885	4.0144	5.0534	7.6828	4.5674	4.1339	4.9044	6.2078	3.579	6.3386	6.9083	5.4605	3.8228	3.6586	3.7533	4.2204	4.0308	9.5508	5.707	7.9985
TCGA.08.0357	3.6768	12.0428	4.9093	4.185	5.8513	7.2932	3.8455	5.0272	4.1195	7.9576	3.4652	7.8502	8.88	9.0297	5.8675	8.3076	4.8339	10.8663	8.7004	5.3591	3.6464	3.9517	8.2882	3.8178	5.9259	3.4382	4.924	6.7526	6.7029	3.604	4.4318	4.8748	7.4319	4.2497	4.4266	4.7679	6.0281	3.8211	5.338	7.8759	6.0593	3.871	3.7309	3.6079	4.389	3.9766	10.2337	5.7492	8.1108
TCGA.08.0358	3.9287	10.8694	4.689	4.5456	6.1218	7.8446	3.7201	5.928	3.6914	8.0527	3.5871	7.1619	8.9589	8.7812	6.6616	7.8906	5.0131	10.3868	6.7313	4.3206	3.5749	3.9667	7.9236	3.9983	5.2836	3.7945	4.773	4.3516	3.8946	3.7356	4.3061	6.0447	8.4756	3.9795	4.0945	4.8938	6.1568	4.6966	4.8191	5.4724	5.0368	4.073	3.8883	3.6882	4.3722	3.8375	10.3808	6.1719	7.7964
TCGA.08.0359	4.1575	11.4455	5.319	4.1396	5.4852	7.3679	3.7556	4.7646	4.4013	7.7945	3.5041	7.5013	9.1772	8.9408	5.2517	8.8572	5.9751	11.0077	9.1754	4.808	3.523	4.7307	7.9057	4.0111	5.8735	3.6783	4.2413	7.1289	4.524	3.564	3.8579	5.2518	7.5711	4.4152	4.1659	5.5939	5.4176	3.802	6.143	6.5673	5.7407	3.9368	4.0781	3.4988	4.2094	3.491	9.8176	5.2637	7.8316
TCGA.08.0360	3.9459	12.8352	5.0995	4.073	5.6217	7.1732	3.5993	5.8745	3.8704	8.1925	3.2836	6.987	8.3252	8.9301	5.6175	7.9403	5.2315	10.3697	10.1165	4.6115	3.5969	4.0863	7.9317	3.9101	6.3333	3.5407	4.5093	10.147	4.3269	3.4537	3.8331	5.5486	7.7403	4.2131	4.1341	7.1514	6.1309	3.5949	10.0164	6.8127	6.0081	3.8153	3.8426	3.7004	4.3278	3.4837	9.3308	5.4508	8.0306
TCGA.08.0373	3.6233	12.7379	4.7412	4.7625	5.6838	7.4937	3.7145	5.2901	4.314	7.8997	3.366	7.1683	9.2401	9.0221	5.6167	7.8487	5.7856	10.3633	9.3329	4.3738	3.5667	4.1494	7.8445	3.7213	6.0224	3.5803	4.2857	8.9623	4.5175	3.5563	4.3758	5.4777	7.5268	4.2403	4.0178	6.1285	5.9465	3.7772	6.2787	6.9335	6.2828	3.5504	4.1801	3.6575	4.2385	3.2153	9.9319	5.8315	8.0215
TCGA.08.0375	4.0381	10.8935	4.6743	4.1994	5.7703	7.5714	3.958	5.3106	3.827	7.9219	3.2061	7.9282	9.1361	9.1124	7.0546	8.2155	5.443	10.947	8.0466	5.3907	3.4457	4.0324	7.7987	3.7129	5.6838	3.5561	4.3691	4.2481	5.7412	3.4517	4.3045	5.2859	7.5728	4.4182	4.6861	5.8302	6.4285	3.7256	4.6707	6.7324	5.735	3.6466	3.8465	3.6981	4.1135	5.9873	10.2019	5.5913	8.1975
TCGA.08.0380	3.6977	12.0377	5.8863	4.2353	5.551	7.5826	4.1398	5.6731	4.1915	8.1547	3.4459	7.0715	8.9942	8.7442	5.3876	7.4924	5.0577	11.1207	9.0105	4.4989	3.6612	4.3768	6.9816	3.9337	7.3921	3.7349	5.1333	8.6373	4.3724	3.4842	4.5725	5.4622	7.6224	4.2456	5.626	5.6173	6.1174	3.7611	6.2204	8.0368	5.9778	4.4139	4.0228	4.1617	4.3253	4.0937	9.5161	5.7334	7.4756
TCGA.08.0385	4.1013	11.469	4.7229	4.5271	6.3178	7.1685	3.6999	5.4293	3.9779	8.0053	3.7396	7.8053	9.0511	9.2761	5.4962	9.0408	5.3802	10.7792	8.6163	4.375	4.0659	3.7269	7.8394	3.8157	5.1505	3.5315	4.2719	4.8653	6.1034	3.7348	5.6512	4.932	7.3749	4.2224	4.5182	5.3933	5.3535	3.8547	4.1696	6.9408	5.954	3.7145	4.1202	3.6575	4.3556	3.3801	9.8198	5.8745	7.9512
TCGA.08.0386	3.6656	11.0289	4.8685	3.9957	5.9145	7.5859	3.524	5.7262	4.2583	8.2176	3.3687	7.4565	9.0201	9.3032	6.2836	7.8656	4.7887	10.616	7.2632	5.5754	3.5766	4.1374	7.7179	3.8602	6.1752	3.4952	4.2021	8.4565	6.2249	3.6389	5.1472	5.1775	8.126	4.1736	4.4496	5.7872	5.9089	3.6542	4.862	7.2674	5.2708	3.5109	4.1543	3.6657	4.4033	3.69	10.2507	5.8733	8.2453
TCGA.08.0389	3.7279	10.9418	4.816	4.1906	6.5498	7.6596	3.9683	5.4121	4.1103	8.0085	3.5137	7.6453	9.0878	8.0038	6.5772	8.1487	4.7619	10.333	8.9029	4.75	3.9666	3.8143	8.1522	4.1375	5.5421	3.7183	4.6706	5.3156	5.83	3.5376	4.1351	5.1553	7.7012	4.2658	3.9655	5.1824	6.1837	3.8615	5.194	5.5723	6.1849	3.9184	3.7975	3.7533	4.5031	3.5227	9.1336	5.5989	7.9417
TCGA.08.0390	4.0439	11.8616	4.9375	4.0766	5.4527	7.3554	3.7298	5.488	4.0699	8.001	3.4506	7.8827	8.8188	8.5442	5.1789	7.1283	5.581	9.1606	8.7453	5.122	3.7918	4.2685	6.8567	4.3393	5.4728	3.8305	4.2556	9.1296	4.605	3.5128	6.2298	4.9759	7.4954	4.5541	4.5211	5.3975	5.8945	3.7893	8.6032	8.0803	5.8645	3.6531	3.8855	3.6204	4.5017	3.3468	9.7601	5.7186	7.9556
TCGA.08.0392	4.1233	10.8248	4.9138	4.4815	5.4356	7.6614	4.1234	5.8541	4.0372	8.2751	3.5629	7.2245	8.2683	8.3854	4.665	7.4366	4.6511	6.5419	8.8481	4.0182	3.6646	4.0369	6.3335	3.9491	6.484	3.5327	4.4083	4.7069	3.5938	3.7046	4.0682	5.2243	7.4975	4.4223	4.4251	5.9354	6.3278	4.138	7.5281	6.4123	5.4837	4.1599	3.598	3.6634	4.4068	3.2742	8.7258	5.2516	8.1359
TCGA.08.0509	3.9659	12.4088	4.7073	4.1729	5.3001	7.326	3.88	5.3737	4.2783	7.9842	3.3048	7.0654	8.7353	8.5	5.2777	8.0501	5.3622	9.1111	8.4694	4.9377	3.4967	4.081	7.0738	3.9504	5.9049	3.7172	4.2802	8.0903	6.4614	3.5366	5.5125	5.1271	7.8882	4.0133	4.5386	5.5515	6.0342	3.4621	8.4904	7.7954	6.8465	4.0079	4.0608	3.7368	4.2419	4.1334	9.1184	5.8232	7.8298
TCGA.08.0510	3.8575	11.1331	4.5317	4.2217	5.4617	6.9852	3.9194	5.2377	3.5975	8.3714	3.2794	7.4978	9.1087	8.2624	5.6279	7.5141	5.2744	9.8437	8.8196	4.4613	3.4717	4.5973	7.7597	4.0235	5.6598	3.9608	4.2988	10.0838	5.5339	3.4496	4.4233	5.5843	8.0993	4.1808	4.1202	5.7752	5.7493	3.3572	9.5592	6.7505	5.9462	3.5983	4.6781	3.5721	4.2733	3.6246	9.0943	5.7053	8.0019
TCGA.08.0511	3.9333	11.7348	4.682	4.4404	5.431	7.2359	3.7684	5.6798	3.9846	7.9855	3.4715	7.7381	9.3619	8.7173	5.421	8.1855	4.8357	10.3758	8.1795	5.7544	3.3939	3.9988	7.7809	3.5907	5.9444	3.6041	4.0196	8.0814	6.2496	3.5317	4.3006	5.1098	7.6181	4.4007	4.047	5.1968	6.0545	3.6434	6.1226	6.5666	6.1051	3.5211	4.2313	3.9099	4.3737	3.7642	9.6617	5.8812	8.0588
TCGA.08.0512	3.9178	13.3225	4.3149	4.2922	5.1083	6.9367	3.948	5.7252	3.8668	7.9248	3.464	7.2334	8.3629	9.1884	4.2694	7.4906	5.1102	8.6844	9.2169	4.2342	4.1754	4.2707	8.0966	3.7056	6.0404	3.8528	4.4032	8.4139	4.9284	3.4816	4.6771	5.403	7.7044	4.0924	4.3433	6.0462	5.6046	3.7243	8.6512	6.9946	6.0704	4.22	3.9757	3.7587	4.2035	3.797	9.3788	5.2936	7.4742
TCGA.08.0514	3.5762	11.1479	4.551	4.156	5.8368	6.8171	3.8945	5.2907	3.8593	8.0736	3.2365	7.953	8.993	9.1295	4.6764	8.2334	5.2315	10.0065	9.6594	5.7817	3.7042	3.7617	7.207	3.7898	6.1579	3.5638	4.5692	8.0772	5.9689	3.4771	5.3346	4.7603	7.8279	4.1234	3.877	5.363	6.0318	3.589	6.2501	6.6591	5.6957	3.6982	4.6012	3.5736	4.4714	4.9148	9.5032	5.7545	8.2088
TCGA.08.0516	4.1848	11.6523	4.7355	4.3524	6.2396	7.4619	3.9358	5.3188	4.4745	8.1218	3.3503	7.5347	9.4741	8.3928	6.0558	7.7059	5.2628	11.1835	9.735	4.3608	3.5019	4.0119	7.9525	3.9256	5.6164	4.9078	4.0761	8.3895	5.7519	3.3388	4.5452	5.506	7.658	4.2819	4.4907	5.4245	6.8206	3.8976	4.5069	5.9673	6.6812	3.7087	4.1128	5.0033	4.5153	4.6256	9.8471	6.4179	8.1736
TCGA.08.0517	3.8665	11.0793	4.5437	4.017	5.8101	8.3658	3.8725	5.8618	4.3015	8.3858	3.4801	7.8346	9.1949	9.0024	5.5462	8.6833	5.2024	10.178	8.2973	5.0389	3.4582	4.1411	7.2445	3.8902	4.6015	3.8619	4.3586	6.4246	4.2538	3.4473	3.8763	5.9256	7.8035	4.1696	4.2351	6.0727	6.8984	3.6811	4.4357	6.2859	6.7584	4.4563	3.8673	3.7938	4.2836	3.8041	9.7637	5.5683	8.2231
TCGA.08.0518	3.8875	10.2557	4.6463	4.2946	6.214	6.9975	3.978	5.3955	3.6062	8.367	3.3869	7.7118	9.6257	8.6679	6.2798	8.2591	5.3548	10.6686	9.641	4.8929	3.6774	4.0412	7.6568	4.0462	5.1531	3.5289	4.3051	6.6562	4.7109	3.3632	4.164	5.1927	7.4469	4.23	4.3003	5.6391	6.1723	3.5563	8.6624	6.8497	6.2503	3.7018	3.9438	3.6303	4.0473	4.5231	9.8548	6.0855	8.1058
TCGA.08.0520	3.9693	10.689	4.5592	4.3657	5.8569	7.3589	3.6956	5.6614	3.6972	8.457	3.3427	7.5808	8.5056	7.6423	5.2906	8.2781	4.8722	10.7718	8.9639	4.6953	3.4642	4.5732	7.666	3.7136	6.6578	3.6124	4.6009	8.542	6.3347	3.3619	4.9893	5.7942	6.9825	4.7623	4.2249	5.1676	5.9285	3.7396	5.3912	5.9713	6.6771	3.6695	4.935	3.7405	4.3684	3.8424	9.6725	5.6246	7.9963
TCGA.08.0521	4.0778	12.5151	4.678	4.4352	5.4004	7.2003	3.8663	5.2937	4.1572	8.0839	3.1465	7.3902	8.9577	8.8099	5.1511	8.1831	5.2286	9.8027	9.4528	4.5534	3.6914	4.2355	7.4493	3.9471	5.4775	3.5667	4.3375	6.9334	6.2555	3.5522	4.3139	5.0594	7.5318	4.6724	4.7458	5.0115	6.189	3.6384	8.2427	6.6029	6.3586	3.6	4.0544	3.5239	4.3509	4.0784	9.1613	6.0665	7.6669
TCGA.08.0522	3.9273	11.4871	4.8882	4.2377	5.5727	6.5138	3.6677	5.5087	3.9845	8.1012	3.1777	7.2637	8.4925	8.2668	5.4251	8.0511	5.227	7.1949	9.0662	4.5797	3.4715	4.3251	6.6905	3.8158	5.5347	3.5841	4.5846	8.793	4.8247	3.5395	4.3512	5.1516	7.3084	4.6135	5.0125	5.9952	6.5934	3.5603	8.0423	7.352	6.3462	3.5746	3.9647	3.7595	4.6032	3.4391	8.3444	5.6901	8.2573
TCGA.08.0524	4.0756	10.3397	4.2856	4.5235	6.1395	7.5121	4.0492	5.3951	4.4806	8.8831	3.2934	7.8715	8.914	9.3396	4.3868	9.1914	5.4364	10.2332	6.2087	5.6171	3.4889	4.2772	8.0027	3.8795	5.1429	3.6269	3.9193	4.2075	4.4995	3.3701	4.4183	5.6014	7.2336	4.1611	3.6801	5.7298	6.166	3.6408	4.3271	8.0253	6.2151	3.7156	4.0105	3.8143	4.133	3.5262	8.8613	5.3503	8.5675
TCGA.08.0525	3.8422	10.9932	4.6653	4.2997	5.6621	7.1963	3.7178	5.2971	3.5298	7.8246	3.4218	7.3869	8.5576	8.7331	5.8045	8.3902	5.3486	9.9164	9.3794	4.6047	3.3236	3.8975	7.3256	3.9814	6.287	3.9024	3.9935	9.0494	4.3739	3.5387	4.0465	5.1996	7.7421	4.0277	4.4475	6.081	6.2209	3.5928	6.5979	7.1961	6.5535	3.6363	3.9401	3.6779	4.315	3.682	9.3722	5.6806	7.8041
TCGA.08.0529	4.0416	11.2108	4.6765	4.3814	5.6897	6.9551	3.932	5.5908	3.8137	7.9031	3.3841	7.0392	8.7308	8.3892	6.1997	8.1876	5.0691	10.4181	8.9059	4.6107	3.6386	3.9496	8.0783	3.7509	5.1105	3.6401	4.2007	4.5927	6.1918	3.4321	4.5266	5.0206	7.9118	4.4493	4.671	5.1295	6.4505	3.8948	6.8152	6.251	6.4727	3.51	3.7465	4.2405	4.2928	4.2816	9.8198	5.9515	7.593
TCGA.08.0531	4.0547	10.6899	4.6541	4.3047	5.934	7.7827	3.7503	5.3468	3.8013	8.0446	3.2376	7.9698	9.1055	8.7511	5.5323	8.3434	5.433	11.0115	8.3317	5.4146	3.5686	3.8589	8.0289	3.8342	6.0749	3.3801	4.4505	7.6417	6.0397	3.5084	4.6224	5.5112	7.8075	4.5569	5.0144	4.7914	6.4472	3.6682	5.927	7.0005	6.1898	3.7249	3.8724	3.6535	4.2739	4.209	10.0782	5.8477	8.072
TCGA.08.0623	3.9596	9.9731	5.5035	3.9356	4.9183	9.3292	3.6128	5.6273	7.7026	8.1708	3.5161	6.5804	9.3878	9.5657	4.0106	7.0917	7.1931	10.4718	5.1161	4.4421	3.6584	6.2808	8.4428	4.5498	6.533	3.9989	4.3174	8.5094	5.1738	3.6366	3.845	5.2082	6.6098	4.2364	4.6341	5.0456	5.9582	3.445	4.8938	5.512	7.6252	3.8587	5.1838	3.7264	4.2261	3.5864	8.5874	5.2209	7.2189
TCGA.08.0625	4.2298	10.3563	5.3075	4.214	5.7232	9.2099	3.6517	5.444	7.7479	7.9134	3.3083	6.8642	9.4215	9.6001	3.9105	7.1295	6.1647	10.307	5.4422	4.3652	3.5784	4.9059	8.5155	4.0311	6.8172	3.4697	4.6745	7.2036	4.7359	4.0479	3.8807	4.7888	6.5946	3.6563	5.0695	5.3105	5.9205	3.5121	4.9616	5.975	7.9342	3.9787	4.9506	3.5032	3.9605	3.5405	8.421	4.8436	7.3067
TCGA.08.0626	4.1846	10.1181	5.2985	4.1225	5.4774	9.0946	4.0926	5.5869	7.4496	8.1069	3.3699	6.8936	9.4034	9.6932	4.4105	7.4183	7.4096	10.7858	4.9778	4.4869	3.6762	5.7627	8.6947	4.2349	6.2838	3.7597	4.6316	7.7496	4.9787	3.6633	4.2243	5.5245	6.2712	4.0877	5.2998	5.1745	6.0796	3.8551	4.1265	5.3353	7.3916	3.8976	5.1827	3.5148	4.2136	3.7614	8.698	5.0415	7.2199
TCGA.08.0627	3.8057	10.7121	5.011	4.4414	5.1826	9.6531	3.5751	5.5756	7.9078	8.071	3.4225	6.6009	9.5879	9.7812	3.8762	7.2974	6.8045	10.4948	5.519	4.5598	3.56	5.152	8.8412	4.1973	6.128	3.5364	4.3862	6.3821	5.9792	3.877	4.3035	5.2719	6.693	4.261	4.907	5.367	5.8589	4.0389	4.0748	6.2144	7.7664	3.7909	5.2634	3.7613	4.1391	3.5941	8.7654	5.0476	7.2123
TCGA.12.0616	4.5563	11.6881	4.8723	4.215	6.2942	6.8314	3.7518	5.2836	3.7907	7.7437	3.8682	7.4074	8.3861	8.7735	5.1324	7.3605	4.907	10.2829	7.6131	5.5922	4.1099	3.7599	7.5054	3.8498	5.2935	4.0081	4.2824	5.7039	4.843	3.974	4.5555	4.7805	7.9545	4.1111	4.1078	5.1336	5.6291	3.768	5.4044	7.33	6.1654	3.9063	3.9529	3.5601	4.107	3.6439	9.7631	5.4901	8.6301
TCGA.12.0618	3.7721	10.2867	5.0361	4.0597	6.0489	7.871	3.4935	4.647	4.3332	8.2014	3.3723	7.3865	8.6129	9.7165	5.6121	8.2323	5.5153	10.9553	8.9455	4.4365	3.7648	4.3841	7.8281	3.633	5.9576	3.5778	4.2085	6.0516	4.3424	3.6755	4.4542	5.3841	7.386	4.2562	4.2248	5.6431	5.2169	3.3485	4.6703	6.2915	5.8017	3.6489	4.5566	3.6029	3.8239	3.5964	9.9044	5.7381	8.3648
TCGA.12.0619	3.6358	11.6952	4.9681	4.3509	5.4317	6.609	3.7101	4.6636	3.7943	7.4978	3.4429	7.3829	8.254	8.3667	5.2957	7.4687	4.3931	9.5168	8.5482	4.206	3.8118	4.136	7.2448	3.8024	6.6069	3.7167	4.508	8.9261	4.4324	3.5303	4.2158	5.4366	8.4728	4.4941	4.2471	6.2069	5.9543	3.4993	9.6417	7.361	6.4272	3.7177	3.9718	3.6844	4.5499	3.464	9.801	5.3462	7.6018
TCGA.12.0620	3.8553	12.2183	4.8869	4.4714	5.9873	7.4991	3.605	5.1377	3.8057	8.1478	3.3261	6.822	9.0565	8.526	5.3416	8.2041	4.9533	10.2266	9.3823	4.2673	3.6465	3.8888	8.5828	3.9922	5.0035	3.7216	4.7232	6.8202	3.9764	3.5445	4.4498	4.9329	8.4071	4.1669	4.8018	5.5975	5.4393	3.8542	8.9324	6.9146	5.2332	3.8538	4.7482	3.3715	4.354	3.5604	10.0705	5.6112	7.7991
TCGA.12.0654	4.1682	12.068	5.3744	4.0584	5.5266	7.3642	3.8183	5.7755	4.1157	8.2106	3.4819	6.7889	8.6564	8.8865	5.926	8.2636	5.1322	10.09	8.9347	4.365	3.845	4.4864	8.0599	3.9554	5.6276	3.722	4.3406	7.5089	4.2931	3.596	5.6545	5.4799	8.2803	4.3121	4.9502	6.2272	6.4721	3.7055	7.0953	7.1591	5.9469	4.0824	3.8204	3.6087	4.5584	3.5372	9.2845	5.4787	7.7675
TCGA.12.0656	4.6378	10.6235	5.1175	4.385	5.5352	8.1239	3.8466	5.2085	4.4724	8.6988	3.4691	7.8112	8.8634	8.9706	5.9245	7.6748	5.5423	10.2214	9.0407	4.5711	3.8398	4.3796	8.3366	4.643	5.6217	3.7309	4.7088	8.7646	5.864	3.7618	4.743	5.1118	8.3395	4.0382	4.5282	5.8348	6.7683	3.8293	6.5429	6.6601	6.7101	3.6829	4.8346	3.7447	4.3261	4.2777	9.5179	5.8734	7.4206
TCGA.12.0657	4.0074	12.0039	5.0325	4.3089	5.5666	7.1752	3.8018	5.1875	4.2263	8.4357	3.2381	7.5215	9.0213	8.3056	6.3463	8.0867	5.3862	9.4585	8.9006	5.0485	3.4342	4.4734	7.7064	4.1269	6.0847	3.6456	4.3118	9.366	7.616	3.7669	4.4588	5.2418	8.0781	4.781	4.4418	5.994	7.1628	3.6407	7.299	6.8266	6.4857	4.1442	4.2867	3.7151	4.3793	3.9513	9.2583	6.0475	7.3575
TCGA.12.0670	3.8926	10.8538	5.4077	4.4143	6.0176	7.4366	3.6663	5.6533	4.3599	8.4071	3.5284	8.1093	8.7707	9.0186	5.0028	7.1473	5.4604	11.1252	8.0995	5.5821	3.4522	4.0752	7.6002	3.7531	5.8025	3.651	4.8393	8.7069	6.311	3.4592	3.9911	5.2138	7.3662	4.3807	4.3062	4.894	6.052	3.8157	5.5164	7.6251	5.8028	4.0974	4.7651	3.5463	4.3541	3.7981	9.9893	6.1045	7.3501
TCGA.12.0688	3.809	11.117	5.3917	4.0091	5.8101	7.3681	3.9293	5.6991	3.7126	8.0337	3.5854	8.0291	9.0375	9.0283	5.4817	8.0518	5.6024	10.3271	8.0487	4.9639	3.6811	4.1601	7.6051	3.762	5.2183	4.05	4.6308	7.8038	4.7485	3.6216	4.3933	5.5414	7.6658	4.5794	4.6299	5.1624	6.2641	3.6504	5.5549	7.3395	5.6531	4.0325	4.0819	3.5427	4.3663	3.7884	9.9985	6.0403	7.7722
TCGA.12.0692	3.8664	11.51	4.9723	4.0271	5.6562	6.7819	3.7432	5.017	3.9053	8.3998	3.328	7.3771	8.6316	8.6522	5.8921	8.1082	5.0339	11.155	8.3313	5.5229	3.7735	4.3135	7.9067	4.0311	5.7235	3.8368	4.7805	7.031	4.0432	3.6992	4.497	5.7131	7.8238	4.2549	4.3225	5.9991	6.3928	4.308	7.1714	5.9545	5.9712	3.8226	3.9669	3.7423	4.4362	3.6239	9.3497	5.2935	8.1003
TCGA.12.0703	4.1533	10.6765	5.4105	4.0944	5.4613	7.911	3.8645	5.2838	4.3464	8.0225	3.2694	7.6078	8.4276	9.5334	5.4419	7.7162	5.5299	10.2806	8.7499	4.6095	3.6845	4.0412	7.8491	3.9493	6.8703	4.6094	4.6467	8.7105	5.7496	3.7018	5.0345	5.129	7.9695	4.5037	4.5323	5.4247	6.5519	3.9988	8.4578	7.1858	6.6637	4.891	4.6581	3.563	4.3257	3.5306	9.6002	5.8387	7.3395
TCGA.12.0707	3.8164	10.854	4.9687	3.8213	5.1919	7.7762	3.9016	5.3038	4.3485	8.1329	3.2675	7.2601	8.9966	8.9159	5.2514	7.5015	5.442	10.2436	6.1347	5.0141	3.8494	4.3719	7.6899	4.3269	6.201	3.6483	4.5195	8.75	5.859	3.6357	4.8703	5.2495	7.9687	4.5667	4.3673	5.6227	5.7838	3.9871	6.5465	6.8836	5.4809	3.7052	4.0599	3.7555	4.5769	3.4527	9.8421	5.9069	7.5666
TCGA.12.0772	3.9514	11.6143	5.4654	3.9425	5.8659	7.2286	3.598	5.0471	4.8779	7.8348	3.4875	6.7513	8.8057	8.1117	5.6938	7.277	5.0177	9.5103	8.7643	4.5216	3.6679	3.81	7.3356	3.6815	6.074	3.8609	4.4285	8.9007	4.119	3.7173	4.6815	5.2015	8.1513	4.0362	4.3877	6.0935	6.6745	3.8788	9.3991	6.3193	5.9781	4.5083	3.9751	3.7144	4.5005	3.7082	9.1931	5.4722	7.2793
TCGA.12.0773	3.9729	11.8245	5.6141	4.0331	5.6289	7.6633	3.6427	6.4836	3.7937	8.1051	3.3706	7.182	9.2355	8.7906	5.1398	7.1405	5.1987	9.325	7.722	4.5822	3.5832	4.2662	7.2362	4.8042	5.2832	3.7492	4.3856	3.9462	4.3817	3.5977	4.2513	5.9973	9.0801	5.276	5.6798	4.8299	5.7918	3.5429	4.4019	5.3763	5.6513	4.0853	3.8014	5.1977	4.727	4.0588	9.5952	6.0573	7.8581
TCGA.12.0775	3.4993	12.2922	5.1567	3.9902	5.3588	7.7639	3.9185	5.0035	4.8724	8.1115	3.7315	6.8522	8.7762	8.1223	5.5688	7.6952	5.1913	9.3947	9.6211	4.4335	3.6939	4.764	8.1041	4.2119	6.0569	3.5125	4.5748	8.7025	5.2506	3.8352	4.0254	5.0197	7.6358	4.2281	4.4206	6.0612	6.7504	3.9004	9.1866	7.2942	6.6766	3.9481	4.4425	3.8423	4.4848	3.5979	9.1295	5.2532	7.284
TCGA.12.0776	3.8586	13.0516	5.0579	3.9466	5.2678	7.0925	4.2002	5.2906	4.5623	7.8228	3.4412	7.1117	8.8457	8.8238	6.0222	7.8311	5.2281	8.8742	9.5317	4.4323	3.6649	3.9723	7.3175	3.9859	6.2456	3.5451	4.4477	9.519	5.5611	3.7692	4.3607	5.0104	8.1586	4.2344	4.1074	5.583	6.5978	3.7936	6.712	7.2467	6.1459	3.9482	4.0188	4.658	4.5801	3.6152	9.3382	5.5963	7.6621
TCGA.12.0778	3.688	12.0983	5.1974	4.2931	6.0862	7.5674	3.8434	5.4285	4.431	8.3892	3.5404	7.3542	9.0016	8.0323	5.6878	7.7749	5.1108	9.5547	9.5439	4.7212	3.7481	4.1738	8.4357	4.0294	6.645	4.1503	4.9123	9.5053	6.1099	3.6904	4.9263	5.6738	7.2187	4.7643	4.8487	6.1365	6.8145	3.807	7.8143	7.2252	6.5793	4.3444	4.4375	3.9813	4.6192	3.6709	9.1332	5.7346	6.8913
TCGA.12.0780	4.136	11	5.3838	3.9435	6.1883	7.6721	3.8707	5.3168	4.0979	8.3451	3.3889	7.9858	8.8324	9.2583	6.0504	7.8065	5.6532	9.652	8.2018	4.6513	3.8065	4.8045	8.5461	3.8996	5.5856	4.4325	4.5862	9.5002	5.0576	3.6195	4.3735	5.0182	7.9104	4.2306	4.3923	5.4608	6.6364	4.5063	5.716	5.5701	6.106	3.9043	4.2088	3.5269	4.7785	3.864	9.4762	5.667	7.4376
TCGA.12.0818	3.9379	11.142	5.1269	4.4308	5.6732	7.6435	3.7646	5.2093	4.1952	8.2313	3.2313	7.3246	9.2486	9.889	6.6543	7.9026	6.1986	11.5757	8.222	4.875	3.3995	4.1586	7.9105	3.9801	4.7573	3.8878	4.5701	9.1626	7.2457	3.624	5.2393	5.5979	8.0603	4.098	4.2182	5.5124	6.0195	3.8675	4.0704	6.3344	6.6949	3.8542	5.2874	4.171	4.2347	3.3373	10.0334	5.636	7.9977
TCGA.12.0819	3.7375	10.9458	4.9691	4.1182	5.4349	7.8467	3.7851	5.3078	4.1134	7.9284	3.4811	7.9753	8.5856	8.7153	5.3902	7.5185	5.854	11.4931	8.0795	5.5698	3.3901	4.9992	8.0318	3.7832	5.481	4.1576	4.6189	9.2873	6.9443	3.4378	4.642	5.3337	7.3339	4.2985	5.2063	4.9165	6.4186	3.8304	4.6553	7.1428	6.1933	3.7791	4.1176	3.5272	4.4639	3.582	9.8777	6.0105	7.5819
TCGA.12.0820	3.8919	11.3399	4.9428	4.3009	6.1115	7.7083	3.6504	5.304	4.895	7.9648	3.4374	7.5646	8.1708	9.091	4.9967	7.1643	5.3184	11.2421	9.077	5.6758	3.7043	4.1048	8.1528	3.8034	6.2809	3.6873	4.9233	5.841	5.6766	3.5208	5.5056	5.1986	7.3107	4.6214	4.6541	5.9667	6.7413	3.4623	4.7582	5.8168	6.662	3.7136	4.3935	3.761	4.1499	3.9411	10.1152	5.7661	7.4914
TCGA.12.0821	3.7884	10.8406	4.7801	3.96	5.8688	7.5985	3.6141	5.6323	3.9627	8.0474	3.3876	7.6834	8.18	9.3018	5.5816	7.7398	5.4394	11.2236	7.5559	4.4988	3.5799	3.9674	7.6742	3.8659	6.3226	3.744	4.456	8.7965	4.9529	3.4243	4.8055	5.2297	7.4132	4.6783	4.019	5.7307	6.2715	3.8096	5.9014	7.9715	5.9424	3.6412	3.9039	3.7103	4.6919	3.5957	10.5571	5.4207	8.0812
TCGA.12.0822	4.2924	11.8211	4.7646	4.1119	5.4902	7.7488	3.6527	5.4069	3.8012	7.7492	3.2128	7.1145	8.0971	8.9027	5.3775	6.3481	5.2127	10.3397	8.0836	4.9149	3.64	3.9307	7.4413	4.1036	5.6085	3.6487	5.0912	8.9218	6.0093	3.5034	5.8	5.2697	8.1944	5.1201	4.5199	5.2953	5.8821	3.8677	7.1769	8.5715	5.6968	4.0336	4.1639	3.718	4.0879	3.9747	9.9245	5.7111	7.5492
TCGA.12.0826	3.6615	11.1773	4.8711	4.1119	5.8016	7.2113	3.7368	5.5566	3.9963	8.0564	3.3079	7.1918	8.4415	9.6278	5.7568	7.2074	5.5434	11.0165	8.2939	5.1122	3.5356	3.9474	7.7043	3.8599	5.5073	3.735	4.3261	8.4873	6.9504	3.4803	5.7274	5.1048	7.9214	4.5997	4.3784	5.0533	6.0966	3.7887	5.6459	6.2129	6.0263	3.7397	3.765	3.486	4.4415	4.3003	10.5582	5.8203	7.6236
TCGA.12.0827	4.0451	12.435	5.2627	4.1072	5.6863	7.3225	3.7693	5.3799	4.0665	8.1024	3.232	7.3802	9.3149	9.4663	5.4494	7.5446	5.3213	10.4134	7.8871	3.8657	3.7275	4.3672	8.1023	3.8468	5.1204	3.7447	4.9125	9.1553	5.8293	3.504	4.5237	5.3692	7.8467	4.2555	4.4832	5.959	6.5571	3.7587	6.8161	7.2126	6.442	3.7796	4.2931	3.5804	4.5813	3.4986	9.4326	5.7026	7.6324
TCGA.12.0828	3.9957	12.2808	4.816	4.1123	5.8764	7.7907	3.6732	5.6259	4.0522	8.1535	3.2366	7.0758	8.5384	9.0041	5.0346	7.4008	4.993	10.5236	7.9707	4.4143	3.4382	4.0603	8.1278	3.9646	5.8074	3.2591	4.2792	5.0543	4.6419	3.7452	4.4979	5.2045	7.4263	4.2301	4.4163	5.4768	6.1605	3.6749	6.3311	7.8177	5.639	4.5765	4.3501	4.0811	4.3229	3.6302	10.0209	5.8231	8.0718
TCGA.12.0829	3.8945	12.2883	5.4492	4.1987	5.7897	7.7367	3.6728	4.9909	4.4474	8.2566	3.4692	7.9965	8.8096	8.346	5.4104	7.3419	5.6198	10.6721	8.7	4.9514	3.3279	4.9205	8.0465	3.7573	6.7134	3.9439	4.8303	8.1358	5.4492	3.4838	3.9295	5.3909	7.712	4.2282	4.3661	6.1108	6.8033	3.5484	8.3756	6.8029	7.8256	4.0558	4.0821	3.5127	4.7089	3.521	9.386	5.9784	6.8892
TCGA.12.1088	4.2119	11.9704	4.4964	4.5369	5.5317	7.1299	3.9154	5.0618	3.955	8.1338	3.3909	7.0764	8.5129	8.9114	5.7334	6.7847	5.485	10.7493	8.7858	4.1651	3.908	3.7764	8.1703	3.8537	5.9188	3.6079	4.5173	7.8647	6.2334	3.4813	5.4826	5.3497	7.7656	4.027	4.4226	5.4569	6.3565	3.5567	7.4447	6.6837	5.8832	3.9288	3.8251	3.968	4.1917	3.4507	9.815	5.6234	7.8156
TCGA.12.1089	3.8754	11.5531	5.1108	4.3022	5.3883	7.4637	3.7738	5.5605	4.6976	8.1737	3.2634	7.2518	9.5727	9.1635	6.7003	7.5566	5.7421	12.0349	8.9505	4.9546	4.0302	4.1778	8.0114	3.9438	7.0217	4.052	4.4096	7.9763	6.5299	3.5717	4.4266	5.5029	7.5037	4.5598	4.4758	5.6433	6.8396	3.6701	4.9605	7.6857	6.4181	3.9639	4.0441	4.4819	4.2803	4.2596	10.0795	5.6079	7.1838
TCGA.12.1090	3.8364	12.4071	4.657	4.4624	6.1366	7.9245	3.857	6.0012	4.0242	7.4684	3.3738	6.9905	9.2221	8.8668	6.2604	7.4993	5.6039	10.3301	7.715	4.2489	3.8691	4.3351	8.4307	3.9622	5.8742	3.7009	5.0803	3.8287	3.8995	3.6559	3.8566	5.5918	9.2249	4.603	5.0764	5.5997	6.4219	3.5408	6.0822	6.721	6.4088	4.5628	3.8914	4.535	4.5701	4.2477	9.7017	5.9918	7.4405
TCGA.12.1091	3.782	10.9203	4.5654	4.2094	5.757	7.1014	3.6436	5.5636	4.0902	8.2538	3.2985	7.2768	8.8819	9.6564	5.7179	7.9153	5.3955	11.3029	7.4773	5.4439	3.4688	3.738	7.6104	3.8291	6.217	3.5461	4.4395	9.5389	4.5383	3.421	4.0358	5.2146	7.5564	4.2581	3.8907	5.3007	6.6923	3.6654	6.5855	6.9144	6.2833	3.6558	4.1539	3.5256	3.867	4.2066	10.142	5.4751	8.4773
TCGA.12.1092	3.9716	12.5804	4.5954	3.7862	5.5876	7.3238	3.727	5.3615	3.82	7.7118	3.5607	7.4014	8.8244	8.9116	4.9636	7.3934	5.627	10.3417	8.6456	4.06	3.718	3.9272	7.2007	3.8226	5.3084	3.5435	4.5465	8.421	5.7153	3.4316	4.0942	5.1291	7.595	4.29	4.1327	5.6568	6.3274	3.5596	7.0178	6.9603	5.8757	3.8193	3.9397	3.5775	4.18	3.6573	9.7388	5.4055	7.9287
TCGA.12.1093	3.8561	11.4774	5.0049	4.0777	5.8433	8.1682	4.1963	5.659	4.0216	8.0368	3.559	7.1124	8.6578	8.9032	5.1305	7.7719	5.0536	10.1854	8.5738	4.3261	3.967	3.8529	7.8714	3.6573	6.2603	3.7847	5.2211	8.7508	4.2251	3.4886	4.269	5.5773	7.7025	4.2855	4.7762	6.0193	6.7092	3.6431	6.4811	6.803	5.5323	3.9273	4.1036	3.7698	4.3595	3.7278	9.6462	5.598	7.3599
TCGA.12.1094	4.1179	12.0356	4.7232	3.9742	5.4543	7.2595	3.5953	5.4878	3.9771	7.9115	3.5754	6.9587	9.1263	8.8925	6.1884	7.5205	5.1366	10.4687	8.0325	4.4854	3.7616	3.9087	8.5001	4.1299	5.6088	3.8321	4.4831	6.7602	6.4862	3.4533	4.8955	5.2668	7.788	4.5838	4.3882	5.4263	6.4944	3.8865	7.2884	7.0578	6.1242	3.9552	3.8643	4.0584	4.0274	3.5572	9.7526	6.3139	7.7684
TCGA.12.1095	3.6783	12.2047	4.7294	4.1668	4.947	8.0787	3.9318	5.5556	4.0556	8.2253	3.711	7.1809	8.8245	8.973	5.6524	6.8292	5.7142	11.4171	9.048	4.4153	3.6018	4.1147	7.9591	4.0639	5.1914	3.7004	4.6742	5.9341	5.4029	3.4035	4.0947	5.2089	7.9014	4.1165	5.0391	5.7384	6.6935	3.487	7.9325	7.3428	6.6577	3.6528	4.2667	3.7264	4.3881	3.7932	9.5	5.8665	7.5066
TCGA.12.1096	3.6536	12.2806	4.6149	4.3449	5.4828	7.1582	3.6008	5.4956	4.0655	8.1885	3.4323	7.2923	8.6189	8.6122	5.4234	7.7861	5.8573	10.8114	8.7763	4.2935	3.591	4.9945	7.8629	4.1854	5.8061	3.8122	4.6129	9.0402	5.3322	3.7133	4.0114	5.0969	7.5403	4.3989	4.0699	5.8819	6.9016	3.5852	6.3796	7.5676	6.4923	3.8916	4.2789	3.7356	4.6505	3.573	9.4448	5.7782	7.3001
TCGA.12.1097	4.2241	11.1938	4.893	3.9832	5.7113	7.8682	3.9327	5.3518	3.7979	8.2291	3.3699	7.2134	9.3339	9.2687	5.0121	7.775	5.8252	11.1738	8.665	4.2393	3.716	4.2449	8.5011	3.9698	5.6001	3.741	4.6559	7.6835	5.1153	3.5353	4.3001	5.6642	7.7839	4.1664	5.0087	5.6047	5.7837	3.7212	5.9781	6.6699	5.5054	3.7165	4.5795	3.5631	4.1897	3.4682	9.9647	6.0244	8.038
TCGA.12.1098	3.8078	11.7096	4.4863	4.516	6.334	7.796	3.4206	5.5257	3.7613	8.2356	3.4065	7.4827	9.0311	9.2169	6.2555	6.7513	5.4259	11.7267	9.2895	5.5518	3.6709	4.2093	8.1357	3.8964	5.605	4.0064	5.015	9.8235	4.0703	3.6214	4.1909	5.4622	7.945	4.5478	5.2291	4.7918	5.9552	3.5666	7.1712	6.8093	5.8883	3.8391	3.9907	3.4883	4.2396	3.7006	9.7359	6.395	7.3539
TCGA.12.1099	4.0008	11.3452	4.9739	3.8803	5.9627	7.7597	3.7365	4.9921	4.4658	7.6225	3.4763	7.3357	9.0052	9.3196	5.0281	7.7326	6.4362	11.0185	8.5159	5.0994	3.7716	4.2491	7.7129	3.9306	5.1433	3.5785	4.4498	6.2228	4.7977	3.4736	4.722	5.2061	7.6451	4.3819	4.0293	5.3783	6.2202	3.4739	5.7505	7.0394	6.511	3.6521	4.268	3.5427	4.0768	3.4112	9.9135	5.5067	7.75
TCGA.12.1597	3.8238	11.0616	4.6917	4.1801	5.1978	7.7856	4.0054	5.1001	4.7766	7.7776	3.5652	8.2107	8.1901	9.6043	4.9965	7.1318	5.7357	10.9884	7.3859	5.3671	3.8206	4.5271	7.3156	4.0881	5.7184	4.0841	4.4311	8.9435	4.8648	3.6428	4.1571	5.0586	7.5426	4.1532	4.2062	5.2198	6.2518	3.5292	4.5864	6.5947	6.0073	3.617	4.4891	3.7371	4.1388	3.751	10.0183	5.6802	7.7294
TCGA.12.1598	4.3362	11.0363	5.046	4.13	5.6457	7.0229	3.9272	5.6051	4.2374	8.2071	3.4445	7.3269	8.7289	8.1051	5.3268	8.1665	4.5789	10.096	8.5321	4.0283	3.6452	3.7679	7.2771	3.9939	5.8495	3.572	5.1762	7.5904	4.3935	3.7033	4.2925	5.1408	8.274	4.1194	4.3942	5.0007	5.6541	3.5548	7.0406	6.279	6.1672	3.8416	4.0548	3.4447	4.3552	3.601	9.9044	5.3784	8.1525
TCGA.12.1599	3.8376	12.1119	5.1131	4.1224	5.8558	7.4679	4.0763	5.0582	4.1342	8.0972	3.4687	7.3978	8.9428	8.6951	5.452	7.9502	5.5106	11.0575	9.398	5.0313	3.7052	4.039	7.9822	3.9001	5.4181	4.4857	4.5656	8.4653	6.7527	3.6651	4.6853	4.8654	7.6709	4.2035	4.4524	5.4235	6.1338	3.5493	6.1885	6.3071	5.4568	3.5974	3.9321	3.6077	4.2698	4.0226	9.9338	5.9976	7.6992
TCGA.12.1600	3.8493	11.4984	4.9944	4.3018	6.0167	7.4459	3.8564	4.9482	3.7451	8.1375	3.4231	7.672	9.0975	9.2425	5.6439	8.5439	5.3505	10.9966	8.4988	5.0245	3.7478	3.9391	8.324	4.2662	5.323	3.9127	4.4912	6.6602	7.7197	3.5593	5.2911	4.8486	8.2609	4.4056	3.8501	4.7654	6.3789	3.6321	5.1503	7.009	5.6584	3.7057	3.9146	3.6314	4.4208	4.1565	10.5865	7.2445	8.2868
TCGA.12.1602	4.4417	11.7992	5.3277	4.2431	5.5142	7.6865	3.8347	4.9661	4.1603	8.1395	3.3985	7.6942	9.1118	8.4674	4.4314	8.1555	5.1513	10.6954	7.7934	4.3904	3.6626	3.8412	8.1416	3.9972	5.1222	3.8759	4.8194	7.6352	4.2484	3.5909	5.3783	5.4581	8.1199	4.1854	4.6139	5.6156	5.2101	3.6507	5.4229	6.3454	5.4803	3.7265	4.1089	3.7367	4.4234	3.6005	9.4345	5.2942	7.4506
TCGA.12.3644	3.986	10.8343	5.054	4.3387	5.8323	7.8527	3.7244	5.5074	4.2322	8.0304	3.4759	7.3836	8.4646	9.0107	4.8169	6.9513	5.4915	9.8504	7.2016	4.1176	3.7811	3.9396	6.5981	4.0714	5.7804	3.935	5.2181	7.5268	3.9442	3.6509	3.7418	5.1459	7.2553	4.4417	4.1864	4.939	5.8395	3.5734	5.4763	6.919	5.0976	3.8317	4.0923	3.8853	3.9811	3.5344	9.8055	5.9528	7.7727
TCGA.12.3646	4.1428	9.777	4.753	3.9541	5.922	7.749	3.8656	5.1039	3.924	7.7661	3.4325	7.4455	8.3672	9.7992	5.7611	7.2303	4.9789	10.8798	6.949	5.083	3.8653	4.1172	7.5409	3.9076	6.6865	3.5406	4.7039	9.2314	4.5519	3.6698	4.1684	5.2131	8.1028	4.4275	4.0068	5.4245	5.8233	3.7584	5.403	6.8524	5.993	3.6622	4.7212	3.6464	4.1537	3.8631	10.649	5.8874	7.7424
TCGA.12.3648	4.06	10.9767	4.6303	4.1648	5.9247	7.6425	3.7769	5.1779	3.8918	8.0741	3.4552	7.6259	8.4226	9.234	6.4161	7.4904	5.7102	11.0701	8.2707	5.7907	3.6953	3.8075	8.2876	4.1866	6.1364	3.8946	4.4019	9.7959	4.3358	3.5001	4.3858	5.0865	7.4791	4.2804	4.5068	5.6398	6.8569	3.3706	6.2978	6.0133	5.8239	3.6902	3.7236	3.4874	4.028	3.684	10.0678	5.9703	7.6195
TCGA.12.3649	3.8624	10.8111	4.5671	4.2705	5.5174	7.6069	4.1936	5.5641	4.0823	8.1218	3.4242	7.8309	7.8528	9.4518	5.1852	7.2244	5.2034	10.4637	7.6458	5.569	3.8035	4.0684	8.0168	3.7984	6.2345	3.8462	4.5284	9.463	6.7778	3.4087	4.557	5.037	7.8171	4.7708	4.9586	4.4546	5.9502	3.5289	4.7104	7.3756	5.324	3.5774	3.9095	3.5887	3.9748	4.7399	10.6059	5.961	8.0134
TCGA.12.3650	4.0232	10.9674	4.6303	4.1654	6.0999	7.5618	3.9068	5.2429	3.9695	8.0846	3.4375	7.5181	8.4582	9.155	5.2505	7.2533	5.6335	11.3399	7.3418	5.5531	3.538	4.0253	7.3912	3.7301	5.1937	3.4037	4.2748	7.6738	6.4039	3.4777	4.2688	5.1458	7.3834	4.3184	4.3722	4.5083	6.0605	3.6488	5.4711	6.2157	5.5155	3.6432	3.7421	3.6034	4.0181	3.624	10.4142	5.8726	8.0297
TCGA.12.3651	3.8878	11.047	4.4289	4.0096	5.6323	7.4819	3.6824	5.3941	3.8506	8.2627	3.3585	7.0858	8.762	9.1843	5.3898	7.6183	6.0228	11.3441	7.8498	5.6563	3.6131	4.867	7.5315	3.7467	5.8957	4.2959	4.7329	9.5478	5.3112	3.4539	4.2657	5.1678	7.5108	4.3832	4.2582	5.1659	6.0465	3.3929	4.9897	8.0448	5.5876	3.7376	3.9551	4.03	3.8915	3.7852	10.5706	5.7602	8.3158
TCGA.12.3652	4.0602	10.807	4.6892	3.9471	6.0307	7.6201	3.9833	5.1726	3.6358	8.3994	3.6192	7.6787	8.7664	9.0377	5.3553	7.1852	5.4964	9.9158	6.7033	5.3062	3.8504	4.1461	7.3915	3.9962	5.7989	3.6521	4.3339	8.9274	5.2186	3.5324	4.0767	5.6971	7.4955	4.2866	4.6317	4.5133	6.1358	3.6911	5.9239	6.5073	5.4987	3.6684	4.2928	3.6331	3.9429	4.568	10.899	6.1123	8.3486
TCGA.12.3653	3.8805	10.223	4.3168	3.8941	6.1123	7.7923	3.7529	5.3806	4.0619	8.7499	3.3127	7.5821	9.1108	9.1751	6.1757	7.9006	5.1323	11.0326	7.5026	5.1638	3.5704	3.8716	7.3962	3.826	6.3871	4.1641	4.07	9.5989	6.6184	3.4921	5.0839	5.1558	7.7307	4.5103	4.8921	4.5609	6.265	3.3256	4.6475	7.3958	5.441	3.5445	3.6105	3.6576	4.0018	4.6795	10.3069	5.1653	8.0921
TCGA.12.5295	3.7935	11.6798	5.1086	4.2118	6.338	6.4593	4.0014	5.6208	3.7794	8.5044	3.7227	7.5737	8.0297	8.9606	5.0295	7.847	4.9665	10.3007	7.9142	5.7153	3.5569	4.1702	7.3966	3.8454	5.8698	3.7291	4.7045	5.4991	7.4264	3.6438	4.0541	5.6905	8.3369	4.5342	4.2239	4.6826	5.5794	3.8022	5.5052	6.5344	5.4988	3.7921	3.992	3.7317	4.4983	3.6293	10.6279	5.571	8.446
TCGA.12.5299	3.8194	11.1174	4.8559	4.178	5.8085	7.1499	3.8735	5.3798	3.7372	8.3429	3.497	7.5963	8.7459	9.0679	5.4829	7.5901	5.1102	10.3556	8.6913	4.8208	3.7705	4.1432	7.7767	3.7815	5.6101	3.5869	4.5042	4.7579	4.0484	3.7999	4.139	5.4279	7.9681	4.402	3.9308	5.3161	5.2979	3.6453	6.1679	7.0285	4.8964	3.7978	3.9218	4.0429	4.5246	3.4903	9.7782	5.4777	8.3142
TCGA.12.5301	3.8039	10.3511	4.6091	3.9779	5.669	7.0651	3.9506	5.2147	3.5127	8.197	3.562	7.545	7.8795	9.0392	4.5345	7.7559	5.7421	9.6195	8.0263	5.622	3.8742	4.0306	7.275	4.2841	4.8272	3.6668	4.3102	4.0042	4.2886	3.6372	4.3361	5.7687	8.2093	4.674	4.6106	4.1657	4.9637	3.8908	5.8845	6.074	4.7	3.6955	4.3556	3.5879	4.4807	3.5163	10.2725	5.8388	8.6684
TCGA.14.0736	4.0435	11.3439	4.7192	4.0929	5.7627	7.8797	3.9535	5.9279	4.1147	8.5424	3.5304	7.2461	8.5615	8.5124	4.9048	7.297	5.2075	9.8055	7.4972	3.855	3.5732	4.3219	8.545	4.0815	7.1549	3.9591	5.0499	9.7188	3.4999	3.6427	4.6587	5.6623	7.6055	4.257	4.2831	5.9916	6.4299	3.5724	6.9802	6.8939	7.3984	4.0128	4.9089	3.5376	4.5638	3.8366	9.4518	5.4413	7.207
TCGA.14.0781	3.9125	12.7621	4.787	3.9256	5.5145	6.9625	3.5733	5.3205	3.627	8.1004	3.2736	6.9557	8.5344	8.7056	5.4529	7.3426	5.0442	10.6803	10.205	4.6362	3.5215	4.4841	7.8512	3.7953	6.5275	3.5967	4.4985	8.1358	5.3902	3.4996	4.1299	5.2318	7.6108	4.4906	5.5334	6.0433	6.1852	3.4422	8.9643	6.8167	5.962	3.979	3.9334	4.4246	4.4587	3.974	9.9372	5.6996	7.9838
TCGA.14.0783	3.9397	11.1574	4.9111	4.1405	5.6226	6.9592	3.7245	5.2707	3.9069	7.8439	3.2703	7.5058	8.8364	8.6521	5.45	7.5091	5.0586	9.3442	8.3108	5.3639	3.7414	4.0215	6.8203	3.8071	6.0431	3.7461	4.6412	9.9524	5.3674	3.4799	4.4316	5.5369	8.5811	4.1794	4.1198	5.1024	6.0491	3.9247	5.5242	5.9059	6.0756	3.9691	3.9568	3.6854	3.9979	3.8669	10.6264	5.891	8.0636
TCGA.14.0786	4.1556	11.2679	4.4929	4.1831	5.8158	7.5057	3.8979	5.3241	3.8866	8.2452	3.5566	7.9041	8.9372	9.1835	5.8559	7.8939	5.6081	10.6306	8.4488	5.1493	3.6792	3.7776	8.2517	3.9851	4.8651	3.7684	4.8007	4.291	5.5687	3.5513	4.3251	5.2497	8.0285	4.2007	4.3548	5.3173	6.7269	3.4028	6.3797	6.7496	5.7543	3.6143	3.914	3.5967	4.1737	3.7648	10.5457	5.9625	8.0064
TCGA.14.0787	3.7816	12.5955	4.8776	3.8143	5.4858	8.1444	3.7169	5.6256	4.1011	7.9646	3.4085	8.0348	7.9778	9.0474	6.1309	7.9663	5.4866	10.7344	8.9356	6.0409	3.6606	3.966	7.9798	4.1196	6.5854	3.5855	4.4531	6.1981	5.7889	3.4722	4.2327	5.3848	7.9507	4.5585	4.3142	5.7978	6.3378	3.5753	6.0268	6.6795	6.4851	3.9362	4.0032	3.4426	4.4045	4.2066	10.3742	5.9371	7.9966
TCGA.14.0789	3.9034	12.3329	5.0216	4.2201	5.2704	7.3568	3.701	5.4179	3.8071	7.9432	3.3302	7.3183	8.3915	8.8231	5.6703	7.9193	5.3609	9.1484	9.4282	4.8392	3.6075	4.113	7.3828	3.9367	6.3263	4.3492	4.5717	9.8985	4.6854	3.4349	4.617	5.1473	7.7166	4.4495	4.505	5.9189	6.7856	3.5438	8.1349	7.2357	6.1568	3.6548	3.8339	3.6107	4.3154	3.3035	9.84	5.8414	7.8997
TCGA.14.0790	3.9082	11.0005	4.744	4.0455	6.0724	7.3417	3.8213	5.4179	3.6045	8.0863	3.3212	7.5692	9.0263	9.1689	5.8042	7.5672	5.0431	11.4961	8.5619	5.2846	3.5275	4.1226	8.4287	3.7364	6.2081	3.8342	4.4176	8.384	6.6255	3.4325	4.0634	5.0561	7.1142	4.3882	4.3777	5.1708	6.6974	3.4622	4.3974	7.9836	5.7241	3.8766	4.3955	3.8686	4.0957	5.5647	10.7044	6.0637	7.9979
TCGA.14.0812	3.9618	12.2043	5.215	4.0537	5.3612	7.5454	4.2756	5.1518	4.2615	8.1045	3.4468	7.3594	8.858	8.6684	4.9762	7.3512	5.5961	10.7305	8.9563	4.8089	4.1731	4.307	7.9343	4.5064	6.2435	4.0074	5.1596	8.6598	5.4019	3.6712	4.3681	5.461	7.8796	4.1518	4.0731	5.2874	5.4924	3.645	5.5392	6.8577	6.8645	3.8989	3.9984	3.6426	4.386	4.0586	9.6479	5.9288	7.3093
TCGA.14.0813	3.9265	11.1731	4.6048	3.8463	6.0726	8.0314	3.6242	5.2815	4.511	7.9287	3.2458	7.2457	8.4408	8.7765	5.9429	8.0077	5.3074	10.3341	9.7366	4.8091	3.5202	4.1546	7.3064	4.1029	6.4156	3.6121	4.2633	7.7033	3.8907	3.4262	4.8618	5.7115	7.3412	4.0998	4.4561	5.7505	6.6727	4.0298	6.6474	7.1765	6.7955	4.6269	4.0586	3.4237	4.5717	3.5309	10.0242	5.1989	7.9945
TCGA.14.0817	4.1074	11.439	5.2218	4.0156	5.8981	7.7341	3.7222	5.3799	3.7785	7.638	3.4717	7.5603	8.0098	8.4442	5.1746	6.9659	5.7616	9.5234	7.649	5.6895	3.6823	4.1958	7.2275	4.0956	5.6519	3.5687	4.9523	9.6537	4.5718	3.5969	4.2889	5.0997	8.2483	4.6646	4.0019	5.2796	5.8888	3.6532	5.3323	7.5231	6.0525	3.6039	4.0994	3.6554	4.2783	3.4949	10.1953	6.1044	7.9192
TCGA.14.0865	4.0489	10.6751	4.8227	4.0248	6.3879	7.83	3.7995	6.0554	4.3667	8.2894	3.5713	7.5783	8.6799	8.8619	4.287	7.8942	5.0888	10.9335	7.8014	5.1777	3.5294	4.0504	7.5175	3.7367	5.7064	3.7107	4.283	5.306	5.5439	3.5786	7.459	4.7254	7.5876	4.0144	4.8556	4.9224	5.9461	3.6279	4.8003	7.0905	5.7354	3.7045	3.9052	3.536	4.1104	3.6923	9.6509	5.3181	8.2928
TCGA.14.0866	3.9522	11.6123	5.652	4.5542	5.5936	7.594	3.7759	5.3132	4.6397	7.6811	3.6129	7.3943	8.754	8.9579	5.6545	7.1778	5.0889	10.772	7.4762	5.0985	3.9279	4.0622	7.8579	4.3257	5.9559	3.7417	4.6227	7.0708	6.8761	3.7003	4.6387	5.1745	7.833	4.4035	4.0265	4.8479	6.0666	3.8989	4.8111	7.422	5.089	3.6288	4.0997	3.4573	4.1249	3.809	10.0352	5.8453	8.1713
TCGA.14.0867	3.8097	12.8051	4.935	4.0068	5.4842	7.7614	3.6235	5.1929	4.1725	7.2558	3.3209	7.4006	8.6373	8.3625	4.6171	7.6012	5.3479	9.7548	9.5195	3.9939	3.6197	4.0932	7.7831	3.8439	5.3933	3.6362	4.598	9.2972	4.203	3.6188	4.9121	5.0453	7.334	4.3812	4.2562	5.8997	6.2504	3.6378	6.3566	7.0278	6.1686	3.5411	4.0041	3.4826	4.4164	3.396	10.3805	5.4342	7.3185
TCGA.14.0871	4.0628	9.787	5.043	4.1967	6.1991	8.0332	3.9329	5.5973	3.5491	8.036	3.529	8.1692	8.0819	9.0979	5.5581	7.3104	5.3422	8.7571	7.3087	4.8717	3.512	3.8003	6.105	3.8951	6.6966	3.6283	4.2713	4.1907	3.4457	3.5686	4.4668	5.1272	8.9034	4.5794	3.8986	6.6809	6.5348	3.9996	3.6991	9.2693	7.7267	4.48	3.8394	3.6321	4.7546	3.3323	9.4796	5.5969	8.8001
TCGA.14.1034	4.0969	12.9317	4.3935	4.2848	5.8398	7.6276	3.7045	5.9559	4.0166	8.5869	3.696	7.2946	8.6692	8.9864	5.1878	7.6966	4.9428	10.9428	9.1753	4.5056	3.6277	4.0899	8.1203	4.1879	6.7027	3.745	4.895	8.8278	5.4423	3.7236	5.2292	5.1266	7.8407	4.2251	4.2112	5.3317	6.5154	3.6139	6.5555	8.0442	6.1077	4.2063	3.8669	3.4784	4.1946	4.6735	10.302	5.9189	7.6091
TCGA.14.1037	4.2838	12.1875	5.1528	4.2475	5.4107	7.476	3.8725	4.8829	4.0192	7.8436	3.601	7.1762	9.5716	8.8156	5.2469	8.1566	5.8586	10.1833	9.6367	4.4005	3.5934	4.7912	7.5329	4.0024	5.4792	3.7627	4.6647	7.2982	4.8136	3.4588	4.6975	5.0673	7.7887	3.964	4.1953	6.0274	5.9586	3.7921	8.0165	7.1725	5.7085	4.3091	4.055	3.7576	4.3985	3.9072	9.0768	5.382	7.6156
TCGA.14.1396	4.1763	12.1619	4.6504	4.3259	5.7737	8.1184	3.5917	5.6976	3.8089	8.2119	3.4225	7.2499	9.3042	8.5749	5.5903	7.965	5.0024	8.0463	9.7839	3.7274	3.9669	4.3244	8.1608	4.0813	5.5272	3.4818	4.4898	6.6485	3.6493	3.5135	4.6919	5.794	7.1705	4.7565	4.5845	6.3387	6.6365	3.9209	7.4834	5.9913	5.9513	4.0521	3.8272	3.7871	4.2131	3.7178	9.0659	5.1304	7.9777
TCGA.14.1401	3.6993	12.0213	4.8056	3.9435	5.6015	7.5234	3.7459	5.4037	4.3365	7.6595	3.4417	7.297	8.9641	8.9861	6.0673	7.6015	6.2039	11.624	8.8483	4.5499	3.7315	4.2679	7.9294	4.064	5.2835	3.7983	4.4056	7.6605	5.1172	3.4907	4.3529	5.048	7.0789	4.0896	4.1831	5.4653	6.7146	3.4849	6.3138	7.573	6.3428	3.8297	4.1899	3.5444	3.9397	3.5222	10.0673	5.3436	8.043
TCGA.14.1402	4.2585	11.0955	5.1671	4.4271	6.0239	7.3816	4.189	5.7569	3.9387	8.4521	3.9966	7.7283	8.8244	9.0287	5.3144	7.0473	5.0131	10.3088	8.2045	5.1698	3.7919	4.4476	8.0538	4.219	5.6964	3.7599	4.8468	6.9608	4.4247	3.6036	4.3987	4.6965	7.9584	5.0234	4.2978	4.8673	6.6235	3.4623	6.5644	7.4366	6.013	3.6702	4.5655	4.1147	4.2056	3.7497	9.8632	6.0301	7.5439
TCGA.14.1451	3.9057	11.7743	5.1571	4.2703	4.693	7.5359	3.6565	5.2302	4.0848	7.9788	3.4026	7.4803	8.8606	9.3684	5.0939	7.5376	5.312	11.4474	8.1653	4.3487	3.4085	3.7958	7.768	4.1097	4.9147	3.6925	4.2126	5.9898	4.8905	3.4927	4.4013	5.2266	7.3089	4.0974	3.778	5.3925	5.8004	3.5713	5.8681	6.5111	5.9057	3.9227	3.9682	3.6194	3.9659	3.5221	9.819	5.4351	8.2399
TCGA.14.1452	3.7841	11.7001	4.4149	4.0762	5.607	7.2059	3.7737	5.0444	4.0135	8.144	3.8068	7.242	8.7311	9.0775	5.3852	7.888	5.2108	10.2039	9.2192	4.3967	3.789	4.1512	7.7243	3.8423	6.458	3.6613	4.9282	8.7117	3.9751	3.4029	4.4602	4.9186	7.6598	4.1973	4.717	5.099	7.2589	3.5848	7.553	6.8749	6.3556	3.6847	3.9448	3.5834	3.9574	3.9464	9.0455	5.9087	7.7775
TCGA.14.1453	3.9607	10.6337	4.7612	3.9876	5.8229	7.5008	3.8202	5.6148	4.3112	8.1476	3.4624	7.8405	8.8664	9.7101	5.5503	7.3598	5.7031	11.1168	6.8885	4.2294	3.4535	4.2051	8.1062	3.9152	5.5888	3.9016	4.4877	6.4506	5.5629	3.3739	4.4509	5.8621	8.8993	4.2237	4.6291	4.5372	5.714	3.7272	4.6643	6.3972	5.8532	3.6117	3.9454	3.4663	4.1568	4.2579	10.0646	5.8185	8.3159
TCGA.14.1454	3.9311	11.0982	4.6163	3.9871	5.778	8.0173	3.7875	5.3815	4.4499	7.8941	3.3238	7.5009	9.3071	9.0758	5.6694	8.3846	5.7796	10.7223	7.9038	3.9758	3.864	4.0782	7.8392	3.6358	5.9878	3.474	5.1476	8.29	3.8438	3.581	4.1746	4.7371	7.5954	4.2127	4.1344	5.8735	6.634	3.649	4.8854	6.7715	6.6526	3.5719	3.9132	3.5593	4.125	3.3493	10.4128	5.5342	7.9024
TCGA.14.1455	3.724	11.3501	5.2057	4.3253	5.7576	7.87	3.9916	5.4764	4.2389	8.1945	3.4952	7.7186	9.1913	9.0633	4.4477	7.7765	5.3261	11.3596	8.352	5.5757	3.6629	3.9301	8.0838	4.2722	5.2945	3.5918	4.8488	5.0011	4.7861	3.5872	5.0285	5.1088	7.0689	4.3183	4.0328	4.7567	6.1294	3.688	5.2713	7.319	5.452	3.7864	3.953	3.5232	4.1298	3.52	9.799	5.1339	8.1774
TCGA.14.1456	3.9277	11.836	4.8356	4.1523	5.5762	7.6321	4.0951	5.1353	3.8147	8.0813	3.3823	7.2583	8.8922	9.4169	5.7785	7.5584	5.4894	10.9952	8.6169	4.5057	3.5254	3.8545	8.1579	4.2297	4.3786	3.7335	4.4615	8.1023	6.3336	3.4968	5.3836	5.3021	8.3219	4.2357	4.0182	4.9258	6.2916	3.6588	4.7659	7.6697	5.9554	3.9037	4.8412	3.5898	4.1963	3.4767	10.3092	5.7732	8.2982
TCGA.14.1458	4.0434	10.8509	5.0343	4.2246	5.4752	8.2364	3.6002	5.0341	5.8663	8.1736	3.6973	7.2116	9.5629	9.3201	5.0583	7.552	5.7936	11.4201	8.854	4.4495	3.4743	4.5269	8.5847	3.8314	5.5855	3.6794	4.6463	6.5862	5.5184	3.5234	4.3746	5.1721	7.3662	3.9374	3.9873	5.0605	6.141	3.7282	4.1975	6.3791	5.758	4.1089	5.4843	4.0413	3.8776	4.0492	9.8697	5.6046	7.4543
TCGA.14.1459	4.2694	10.4448	5.7554	4.3938	5.5429	7.9682	3.8957	5.6585	4.4173	8.4128	3.7991	7.4392	8.3218	9.2515	5.648	7.0622	6.2001	10.9476	8.7604	5.2063	3.8305	3.8849	7.64	4.107	6.381	3.7825	5.0676	8.4651	3.8654	3.4886	4.7381	5.2199	7.5703	4.4292	5.0281	5.2203	5.9758	3.5048	8.4183	7.0839	5.2187	3.9578	4.472	3.7251	3.9058	3.6851	10.0806	6.0385	8.1542
TCGA.14.1794	4.0883	12.4219	4.6592	4.0458	6.2285	7.4329	3.8777	4.8526	4.2086	7.7014	3.4267	7.0373	8.906	8.079	5.3191	8.0225	5.354	10.1051	9.1103	4.3053	3.7684	4.13	7.8217	3.7807	5.8157	3.7993	4.5449	8.5555	6.2816	3.3722	5.149	5.345	7.7057	4.4632	4.0371	5.9173	6.4862	3.593	7.2902	6.4701	6.1226	4.0772	4.582	3.5515	4.2329	3.4564	9.6778	5.5096	7.4895
TCGA.14.1795	3.8744	11.1275	4.6596	3.9991	5.8044	7.5718	3.8402	5.4057	4.8916	7.856	3.6379	7.3422	8.7133	8.9997	4.1959	7.9947	5.215	10.1144	9.4313	4.4621	3.4584	4.1628	8.1057	3.8098	5.9182	3.421	4.5219	4.3197	4.5654	3.4477	4.3774	5.1735	7.4847	4.1181	3.9593	5.5269	6.2052	3.6602	6.4886	6.4384	5.5927	3.8512	4.1814	3.4189	3.9178	3.7251	9.3875	5.4691	8.1196
TCGA.14.1821	4.0016	11.7695	4.7477	3.8576	6.3684	7.4052	3.605	5.252	4.6361	8.0282	3.6097	7.8009	9.2153	9.7429	5.5546	9.1785	5.6886	11.1355	8.8056	4.949	3.5341	4.0666	8.3412	3.8679	4.9081	3.4897	4.4886	4.1438	6.0017	3.3785	4.7339	5.1289	8.0988	4.1157	3.983	5.6871	6.2786	3.5443	5.777	6.2467	7.1514	3.6284	4.2889	3.8075	3.7657	3.5309	9.1316	5.8538	7.3853
TCGA.14.1823	4.325	11.541	5.4053	4.4919	5.6597	7.597	4.017	5.3252	3.9342	8.1073	3.6996	7.4416	8.5008	8.3873	5.0256	6.8638	4.6363	9.4814	8.9451	5.7097	3.9027	4.1037	7.606	4.3134	7.057	3.4708	4.9436	10.1669	4.0325	3.4944	4.3804	5.3651	8.3917	4.1096	4.213	5.2047	5.5355	4.1895	6.9723	7.649	5.236	4.4457	4.0019	3.835	3.7944	4.1359	9.4926	5.3984	7.3564
TCGA.14.1825	3.895	11.1327	4.8516	4.0426	6.0742	7.8326	3.7836	5.2087	3.925	8.1337	3.5795	7.4834	8.9842	9.2485	5.0177	7.7454	5.5086	10.8868	8.023	5.6083	3.8777	4.088	7.775	4.2137	5.2844	3.5753	4.6265	5.3875	5.3645	3.3627	4.2558	5.4142	7.3899	3.8567	3.9396	4.8714	5.6848	3.9514	4.9212	7.6164	5.6482	3.8567	5.1868	3.6827	4.0508	3.4879	9.6134	5.3176	8.6193
TCGA.14.1827	3.875	11.0465	5.2666	4.1511	5.5042	7.8593	3.8073	5.2692	4.4193	7.4253	3.3389	7.0257	8.4289	8.9113	5.3051	6.6477	5.1766	10.6844	7.2057	4.9904	3.8254	3.8983	7.6746	3.7414	5.1255	3.508	4.4217	6.3776	6.0262	3.6947	4.4819	5.3416	8.125	4.3687	4.3007	4.4814	5.401	3.737	5.3114	8.1823	5.1733	3.6464	3.8458	3.8493	3.9428	5.0962	10.4773	5.8638	8.0506
TCGA.14.1829	4.0831	11.1438	4.7938	4.2627	5.0829	7.4556	4.0815	5.5094	3.7675	6.6853	3.7482	6.906	8.8008	8.132	4.849	5.4462	4.344	9.8568	7.8867	5.628	4.1755	4.1913	6.4554	3.8821	6.2741	4.0244	4.3664	8.9778	4.4123	4.1216	4.6757	5.4701	7.8592	4.1636	4.2396	4.6914	5.916	4.0241	7.3332	7.9921	5.0449	3.7009	4.1789	3.8949	3.7151	3.6241	9.984	5.8325	7.951
TCGA.14.2554	4.2904	11.0541	4.4934	3.9138	5.8571	7.3526	3.5722	5.6111	3.784	8.0325	3.5181	7.78	8.5356	8.7423	5.1319	7.4169	5.2117	10.745	7.9648	5.1585	3.7364	3.9147	7.4502	4.1387	6.546	3.6954	4.2852	8.53	5.9349	3.5501	4.3114	5.0688	8.2059	4.3857	4.7281	5.2273	5.8816	3.5731	6.8033	7.3535	5.0348	3.8599	3.8388	3.9583	4.42	3.8114	10.0891	5.9317	7.6292
TCGA.14.2555	4.296	8.7969	5.392	4.1262	5.6406	7.9535	3.9312	4.9599	3.7272	7.7395	3.2499	7.3341	8.4065	9.2307	6.225	6.0903	5.2658	8.8457	7.8448	5.5797	3.8705	3.9299	6.8996	4.3047	7.2155	3.7651	4.4454	8.4639	4.4945	3.6258	3.9999	5.1397	8.2599	3.8412	4.2304	5.0556	6.0691	3.7738	6.1032	7.1096	5.1438	3.8809	4.0979	4.0988	3.827	3.821	9.8585	6.1407	8.5963
TCGA.14.3476	4.2202	11.4605	4.928	4.5981	5.1977	7.8463	3.8263	5.0209	4.0468	7.7538	3.5568	6.9112	8.3134	8.9434	4.7905	6.248	5.5231	10.4065	6.3212	4.4554	3.7696	4.0817	7.3398	4.0911	5.8369	3.9669	4.7023	7.5372	4.8423	3.9157	5.1316	5.2503	7.565	4.3195	4.3465	4.8744	5.9899	4.3552	5.4938	8.117	5.4563	3.6536	4.1555	3.9798	4.0204	3.7574	9.9185	5.2891	8.2121
TCGA.14.3477	3.8144	9.8837	4.5765	4.133	5.9943	7.9195	3.9975	5.5381	3.9647	8.3944	3.2505	7.8501	9.487	9.1517	5.1354	8.2813	5.1822	10.8577	7.777	5.7685	3.9037	3.9718	7.056	4.1348	7.1256	3.8204	4.5656	6.6239	6.7112	3.4951	6.561	5.3913	8.0267	3.869	4.2616	4.7254	5.9846	3.5628	4.976	7.3651	4.8613	3.5563	3.8295	3.6825	3.7418	3.4385	10.3513	5.4621	9.1328
TCGA.14.4157	3.8423	10.0541	4.3965	4.0326	6.4913	7.6909	3.7625	5.1884	4.3824	8.4501	3.5067	7.5527	9.3479	9.4217	5.7259	8.7466	5.6814	10.4827	7.7133	5.494	4.0695	4.3909	8.8234	3.8075	6.0981	3.5924	4.2563	6.9908	5.5239	3.5804	4.8135	5.5188	7.9575	4.1233	3.834	5.6502	6.4441	3.615	4.73	7.367	7.4151	3.5465	4.6914	3.6913	4.2464	3.4566	9.5238	5.4182	8.3832
TCGA.15.0742	3.9905	10.529	4.6236	4.0197	5.7235	7.6554	3.5651	5.1731	4.1599	8.4794	3.1641	7.6612	9.1014	9.2138	5.6878	7.4056	5.1712	10.704	8.0625	5.0016	3.4892	4.1077	7.6664	3.8588	6.4843	3.8113	4.3103	7.0905	4.9351	4.1936	4.346	5.0932	7.8996	3.9089	4.1203	4.9827	6.067	3.3424	7.0442	5.858	6.3293	4.2329	4.0937	3.5254	3.8253	3.965	9.9255	5.6518	8.0446
TCGA.15.1444	3.9041	11.8722	4.6881	4.0317	5.8211	7.1316	3.6289	4.9979	4.0043	7.9981	3.2554	6.6409	9.0903	9.3213	6.0042	7.9096	5.8982	11.5368	9.0514	4.6462	3.4959	6.4212	7.5053	3.789	4.7233	4.2498	4.2637	7.9327	7.2859	3.4374	4.3484	4.889	7.431	4.2549	4.3448	5.693	5.7231	3.4541	3.9028	7.7743	5.9081	4.0546	4.2953	3.8556	4.3522	3.7427	10.3995	5.5207	8.1683
TCGA.15.1446	4.0323	11.9584	4.9621	4.2236	5.5009	7.7478	3.9045	5.5799	4.1779	7.8759	3.5016	7.5615	8.9427	9.0796	5.9272	7.4374	5.3211	11.3217	8.1355	4.6051	3.4034	4.2078	8.0282	3.8545	6.01	3.9701	4.8861	6.6004	6.0785	3.5117	4.377	5.1175	7.93	4.0773	4.5297	5.3386	6.6881	3.6449	6.252	8.2643	5.6682	4.3378	4.0673	4.1062	4.1575	4.2179	9.8172	5.969	7.3819
TCGA.15.1447	4.0493	10.5926	4.6613	3.9074	5.6289	8.0086	3.6669	5.0656	4.7437	7.5264	3.692	7.4169	9.0492	9.0822	5.9651	7.2917	6.1132	10.5863	7.8768	4.179	3.7904	4.4433	8.0123	4.0647	5.7956	3.5054	4.5373	6.5007	4.5372	3.455	3.7067	5.0031	7.617	3.9435	3.9679	5.2611	6.9206	3.5702	5.3267	6.3098	8.4705	3.5255	4.123	3.6023	4.2107	4.4859	10.2232	5.5872	7.2936
TCGA.15.1449	3.8072	10.7358	4.7098	3.8756	6.0922	7.9378	3.9907	5.2133	4.5638	7.7618	3.3285	7.6978	9.1515	9.1235	6.1109	7.4869	5.5289	10.3799	7.5898	4.7226	3.4586	4.0686	8.1342	3.9467	5.6978	3.5307	4.5515	6.8577	4.3086	3.3658	3.9028	4.8537	7.4676	3.8912	3.9753	5.0838	6.851	3.6433	4.1198	6.4113	8.6641	3.6615	3.9979	3.6401	3.9672	5.0772	10.3903	5.5604	7.4471
TCGA.16.0846	3.9089	11.6079	5.3522	4.0226	5.5092	8.2095	4.0102	5.4164	4.443	7.9166	3.4222	7.5507	8.365	9.037	5.808	7.4837	6.0658	10.7326	8.2073	5.1474	3.463	4.3815	8.1005	3.8799	5.7575	3.4411	4.8168	8.9456	6.3913	3.6163	4.3587	5.1401	7.2058	4.0156	4.6912	6.0083	6.8551	3.974	4.685	7.196	6.9076	4.1461	3.9713	3.5953	4.5659	3.6099	9.5051	5.6421	7.4276
TCGA.16.0848	3.7701	12.5259	5.067	4.5193	5.8541	7.4472	3.734	5.0912	3.945	7.8913	3.4513	7.4159	8.6892	8.8369	5.2613	7.6006	5.4415	10.7667	8.241	4.5068	3.5736	4.2363	8.0052	3.6993	5.4434	3.7044	4.6278	10.0483	5.6677	3.4612	5.2485	4.9609	6.9545	4.5104	4.2949	6.3305	6.6071	3.6522	6.4907	6.7128	6.2317	3.6896	3.8731	3.7753	4.4533	3.5007	9.6834	5.3869	7.3074
TCGA.16.0849	4.051	11.2821	4.8907	4.1901	5.2283	7.4566	3.6962	4.9203	4.3699	8.2889	3.3207	7.4042	8.7655	9.1931	5.5667	7.6327	5.9343	11.0781	8.9232	4.0441	3.6167	3.9735	8.2939	4.2045	5.6033	3.488	4.4399	5.9642	5.5766	3.7108	4.6621	5.3866	7.5055	4.0327	4.1046	6.2801	6.7125	4.1095	5.3578	8.075	6.7313	4.4617	4.7654	3.8668	4.2978	3.535	9.8232	5.5944	7.4815
TCGA.16.0850	3.9403	10.0834	5.2183	4.1686	6.0049	6.9986	3.6936	5.191	4.3001	8.0841	3.5728	7.8698	9.4538	9.1684	5.9734	8.1705	5.716	11.1522	5.438	4.5099	3.4322	4.0832	8.5085	4.1452	5.7723	3.733	4.3533	4.43	5.2033	3.4927	4.6683	5.0757	8.4643	3.9836	3.7712	6.5535	6.5368	3.7405	4.4965	5.7599	7.8767	3.6217	4.2269	3.5508	4.0564	3.1381	9.4149	5.7218	8.3621
TCGA.16.0861	3.8823	10.7785	5.2476	4.159	5.9884	7.8325	3.6438	5.1946	4.2504	7.874	3.321	8.0375	8.9036	8.7062	5.0529	8.1067	5.4122	10.7223	7.7716	4.1999	3.6527	4.2577	8.8705	3.8455	4.4277	3.6379	4.5573	4.975	3.9136	3.6525	4.0256	6.0949	7.9157	4.346	5.6582	5.5808	6.4515	3.6575	7.0699	7.5004	6.0511	3.6598	4.1501	3.4829	4.5891	3.4499	10.1303	5.2216	7.9376
TCGA.16.1045	3.684	11.7039	5.0873	4.4634	5.2146	8.013	3.801	5.0426	4.1014	8.0816	3.3363	7.1879	8.515	8.6121	5.2779	7.1397	5.5061	10.8378	8.6106	4.2357	3.6178	4.3483	7.3927	4.6858	6.4535	3.5683	5.3247	10.0937	5.8007	3.6953	4.5616	5.0892	7.7924	4.0544	4.2186	5.6879	6.4657	3.7911	8.228	7.1624	6.7509	4.0468	4.0549	3.8083	4.4116	3.8942	9.41	5.6768	7.7004
TCGA.16.1047	3.876	11.5234	4.5794	4.2245	5.6883	7.3726	4.1702	5.2903	3.6996	8.4036	3.6032	7.1626	9.7679	9.1184	6.8908	7.7386	5.6031	11.253	8.7936	4.5956	3.6307	3.9425	7.6441	3.985	6.3918	3.7909	4.4866	6.8053	4.8986	3.4006	4.5503	5.5266	7.7282	4.4627	5.0099	5.9517	6.7587	3.6417	8.7951	6.554	6.3812	3.8407	3.6436	3.5964	4.1871	4.0232	9.4993	6.2062	7.8971
TCGA.16.1048	3.7751	11.6764	4.5994	4.1224	5.9203	7.3299	3.766	5.2584	4.1939	8.0229	3.4151	7.6877	8.8585	8.8746	5.2848	8.0361	5.2389	10.7336	9.3969	5.0012	3.577	4.4876	7.846	3.5245	6.2928	3.5359	4.3085	8.4293	5.4298	3.4624	4.8368	5.384	7.5954	4.2735	4.5236	5.6142	6.3008	3.4272	5.5666	7.8862	5.9219	3.6872	3.945	3.877	4.1123	3.9746	9.9399	5.2966	8.0827
TCGA.16.1055	3.9412	11.9458	4.7885	3.7952	5.4722	7.4895	3.587	5.4493	4.2281	7.6749	3.4071	7.0584	8.7954	8.8752	6.8692	7.3373	5.4929	10.4916	9.183	4.8978	3.6002	3.9774	7.6435	3.8518	5.0818	3.5354	4.5834	6.3425	4.3824	3.4498	4.5527	5.1077	7.2684	4.3171	4.3925	5.454	6.868	3.7103	6.7004	7.8179	6.3494	3.8809	3.5723	3.476	4.0124	3.5274	9.6617	6.1789	7.8972
TCGA.16.1056	4.1731	11.77	4.7404	4.1391	5.5841	6.604	3.91	5.5629	3.97	8.1709	3.4092	7.3181	9.4624	9.0014	5.8601	7.2873	5.0648	10.7508	8.518	4.6571	4.2124	3.9792	7.8775	3.8833	6.4226	3.6809	4.6792	8.1999	5.7922	3.5274	4.7317	5.2251	7.5295	4.2237	3.8377	4.9511	7.2267	3.79	5.9736	5.7174	6.6024	3.5511	3.9346	3.8969	3.989	5.7242	10.3422	6.0058	8.084
TCGA.16.1060	3.9235	11.9344	4.9843	4.1643	5.8721	7.7561	3.6622	5.5347	3.9043	8.343	3.4928	7.4877	8.9475	8.7455	4.8858	7.6735	5.3221	10.7635	9.1103	4.2453	3.8	4.1222	7.7578	4.1522	5.6549	3.7449	4.8074	7.0621	3.915	3.6993	4.3466	5.6112	7.7734	4.1674	4.4371	5.7294	6.9194	3.4504	8.0783	6.7497	6.6828	3.8856	4.6048	3.6598	4.1391	3.4583	9.3621	5.7279	7.7581
TCGA.16.1062	4.0727	11.1643	5.1199	4.1026	5.6453	7.397	3.8047	5.1592	3.7631	8.0944	3.3699	7.7755	8.49	9.1742	6.664	7.2697	5.3394	10.7748	8.8011	4.7854	3.7509	4.0516	7.4759	3.9341	6.155	4.4916	4.5001	9.2249	5.0843	3.4537	4.5099	5.0709	7.5345	4.1966	4.158	5.4527	6.414	3.5114	6.8203	6.8045	6.1587	3.6351	4.4744	3.6404	3.7038	3.6366	9.472	5.7786	7.9651
TCGA.16.1063	4.3733	11.1598	4.8583	4.1956	5.8168	7.965	3.8124	5.3503	4.2241	8.494	4.1412	6.9633	9.1566	9.3952	4.9814	7.6747	5.4402	11.0119	8.3313	5.1286	4.2107	3.9858	7.6004	3.9731	6.0151	3.685	4.1965	5.2876	5.3105	3.6738	5.0169	5.0456	7.6825	4.3673	4.4086	4.8145	6.3584	3.7611	7.6492	6.695	6.1337	3.6574	4.4302	3.8192	4.3308	3.8491	9.5642	6.2262	7.2853
TCGA.16.1460	4.1214	12.0227	5.3432	4.2201	5.8491	7.4666	4.177	5.1251	4.1659	7.2744	3.4258	6.8689	9.2535	8.2234	6.0297	7.9538	6.404	10.7683	9.0447	4.5466	4.1279	4.5608	9.2769	4.0499	4.59	3.7546	4.8365	8.3833	6.9632	3.742	4.5674	5.6383	7.6976	4.2147	4.3352	5.6096	6.8716	3.5908	4.6703	7.3584	7.233	4.0008	4.6415	3.6628	4.0577	3.4064	9.8346	5.9825	7.4772
TCGA.19.0955	3.9806	11.6577	5.264	4.0944	5.3116	7.1475	4.1329	5.7431	4.2906	8.3967	3.3167	7.4982	8.6322	8.9496	5.6499	7.3691	5.2231	11.3543	9.8611	5.1954	3.6668	4.1588	7.82	4.0752	5.9013	4.4356	4.4785	10.0534	6.8386	3.551	4.4144	5.2324	7.6928	4.1183	4.5362	5.2264	6.1014	3.7474	7.0253	6.9544	6.2323	3.7702	4.1302	3.6736	4.3781	5.3	9.7644	5.8594	7.3802
TCGA.19.0957	4.1458	12.2299	4.7979	3.8839	5.5058	7.8616	3.9095	4.766	4.1042	7.624	3.3921	6.8686	9.2594	8.9715	6.2972	7.8085	6.019	11.2322	8.8505	4.8489	3.5647	4.6288	7.3993	3.8827	6.7376	3.9088	4.6728	7.8279	6.2478	3.6261	4.7741	5.4229	7.4111	4.1282	3.869	6.0383	6.6201	3.493	6.7632	7.0141	6.4962	3.6054	4.0598	3.3877	4.0752	3.6076	9.0294	5.55	7.8954
TCGA.19.0960	3.8786	10.8488	4.3964	3.755	6.2846	8.0793	4.1285	5.5939	4.3814	8.0194	3.5715	8.235	8.7829	9.8762	6.0315	7.1556	6.4117	11.3758	7.5228	4.8297	3.9563	4.0011	8.1395	4.0517	5.3683	3.7484	4.7109	8.6079	4.7503	3.4785	4.7127	5.1105	7.0774	4.1667	4.6734	5.4292	6.8213	3.6488	4.8684	7.3023	6.2835	3.6677	3.8363	3.674	4.295	3.5218	9.6992	5.8691	7.2786
TCGA.19.0962	3.6958	12.2246	4.4906	4.2285	5.7024	7.5957	3.6258	5.4666	4.5406	8.2855	3.4618	7.3567	9.118	9.0997	5.9187	7.8953	5.7026	11.0593	9.7127	5.4607	3.4412	3.9635	7.5483	3.8523	6.8436	3.637	4.4064	7.7915	4.5126	3.7675	4.3991	5.2653	7.6675	4.1467	4.3571	5.4727	6.4394	3.7162	9.0163	6.4501	6.5339	4.3144	4.564	3.6521	4.1189	3.8621	9.8194	5.4094	8.0138
TCGA.19.0963	3.8746	11.3857	4.8531	4.1024	5.4279	8.2082	3.7006	5.6574	4.4705	8.1195	3.3541	7.3994	9.1153	9.1026	5.4706	7.306	6.4394	11.1235	7.5329	4.6128	3.4322	4.1926	8.238	4.2652	5.8279	3.8263	4.6283	7.2763	6.1942	3.501	4.5369	5.6896	6.7728	4.1788	4.052	5.4299	6.5626	3.6105	5.4346	7.2327	8.6953	3.773	4.9645	3.8871	4.2233	3.8826	9.772	5.9407	7.9059
TCGA.19.0964	4.2968	10.4658	4.932	4.4434	5.632	7.4125	4.0074	5.8268	3.939	8.7553	3.5266	7.6647	9.2602	9.7385	5.0922	7.9107	5.0816	11.072	8.2258	4.4124	4.3346	4.0555	8.5924	4.2687	5.3972	3.6474	4.5546	5.4324	4.3209	3.5617	4.1192	5.5417	7.9998	4.1995	4.2442	5.5863	6.1878	3.8438	6.0076	6.5602	5.8441	4.1315	3.9534	3.6311	4.2096	4.1197	9.9895	5.9096	8.3278
TCGA.19.1385	3.973	11.9199	5.4507	3.8947	5.4959	7.1756	3.8003	5.2059	3.7401	7.8121	3.3989	7.2913	8.945	8.3724	5.6372	7.1374	4.9637	9.5913	9.597	4.228	3.8753	4.0135	7.756	6.4911	5.9005	4.192	4.6193	8.8821	5.9792	3.6937	5.2186	4.8862	7.6491	4.0457	4.1059	5.9386	6.495	3.4595	9.6295	6.9811	6.8824	4.0267	3.6924	3.6989	4.4175	3.4394	9.2156	5.6243	7.5204
TCGA.19.1386	4.2048	11.1385	4.6059	4.0515	5.8346	7.5677	3.6911	4.859	4.035	7.7822	3.6869	7.3044	9.2516	8.8563	7.2558	7.3723	4.7562	11.066	8.9825	5.4409	4.1411	4.0613	8.212	4.0831	5.8983	3.6145	4.2167	7.2604	6.7485	3.5016	4.2622	5.2638	8.3963	4.3281	4.2198	4.7975	6.9457	3.5282	6.5576	7.773	6.0146	3.6389	3.9007	3.5378	4.0017	4.4978	9.8332	5.8349	7.7286
TCGA.19.1387	4.0957	11.4095	5.2802	4.5369	5.9206	7.6021	3.7436	4.4449	4.1537	8.1497	3.3723	7.1325	9.3704	8.4366	5.2084	7.9327	5.5525	10.7291	9.2642	5.0305	3.8414	4.0471	8.469	4.5038	5.3039	3.5544	5.0565	7.3901	6.2975	3.5104	4.8707	5.3209	7.0926	4.0089	4.1045	5.7988	5.8709	3.7385	5.6869	6.2066	5.2779	3.6432	3.8833	3.5796	4.2471	3.7123	9.6611	5.4787	8.0834
TCGA.19.1388	4.0496	11.604	4.6288	4.0236	5.4563	7.4255	3.862	4.9091	4.8071	7.6052	3.2092	7.2718	9.3734	8.6278	6.7642	8.0713	5.5839	10.6912	9.6229	3.9685	3.5221	4.6479	8.2295	3.9324	5.5435	3.8246	4.4865	7.3297	6.481	3.5205	4.4615	5.0278	8.6474	4.1297	4.1076	4.879	6.6076	3.5923	6.8902	6.1973	6.7219	3.5644	4.3751	3.4968	4.2185	4.3316	9.769	5.8169	7.7979
TCGA.19.1389	3.9697	12.9193	4.9106	4.0083	5.2304	7.5542	3.7979	5.3936	4.249	7.9714	3.3738	7.026	8.3754	8.2733	5.463	7.9165	5.5321	9.4452	10.352	3.9832	3.7356	4.7231	8.2177	4.3868	6.0953	3.6537	4.687	8.2344	5.0718	3.5789	4.405	4.9127	7.3086	4.4896	4.4052	6.1581	6.7253	3.3524	8.9017	7.1995	6.249	3.9331	3.6245	3.5941	4.3512	3.5299	9.6531	5.551	7.9985
TCGA.19.1390	3.8642	10.8385	4.1536	4.0833	5.6638	7.6103	3.9036	5.1226	3.9442	7.7768	3.3598	7.0992	9.2467	9.2708	5.9388	8.4438	5.953	11.5283	8.098	5.6213	3.8858	4.9796	8.1621	3.7586	5.049	3.8713	4.3118	7.1596	5.1012	3.3871	3.9879	5.2186	7.8409	4.1268	3.6893	5.8202	6.261	3.7239	4.415	7.803	6.6574	3.5237	4.03	3.5316	3.8436	3.4774	9.3685	5.391	8.6084
TCGA.19.1392	3.8641	12.6673	4.9848	4.3634	6.0478	8.044	3.8161	5.4451	3.8986	7.8556	3.4415	7.6791	7.282	8.9478	6.0346	7.4637	5.3639	10.0556	8.9077	5.5351	3.601	3.9245	7.3154	4.2246	5.7251	3.7647	4.9094	9.4873	3.6582	3.5996	4.0383	5.121	8.2414	4.0748	4.1718	5.6874	6.1505	3.6777	5.4644	7.6209	5.7893	3.5308	4.1706	3.576	4.3608	3.5829	9.9595	5.9365	8.4567
TCGA.19.1786	3.9958	11.1766	4.8407	3.8517	5.5931	7.6082	4.1661	5.0448	4.0321	7.8779	3.4581	7.6339	8.8147	8.7443	5.6084	7.5755	4.9847	10.0653	8.5279	5.1206	3.6917	4.2453	7.3491	4.189	5.748	3.6875	4.3703	9.5473	5.6192	3.5516	4.5165	4.9135	7.8034	4.2754	4.9475	4.9667	6.4979	3.5077	6.4326	7.3349	5.5949	3.6404	3.7409	3.6495	4.3443	4.1548	10.0256	5.5331	7.5912
TCGA.19.1787	3.961	12.5282	4.8451	3.7572	5.6611	7.9735	3.6839	5.6115	3.7088	7.7934	3.169	7.1359	8.4283	8.7039	5.5274	7.4844	5.594	10.6355	8.2295	4.0591	3.8088	4.0971	7.2391	3.7844	6.3627	3.6276	4.6158	8.5964	5.8147	3.3903	6.115	4.63	8.0462	4.0541	7.027	6.1488	5.787	3.4391	4.4309	9.4511	5.6355	3.831	3.6519	3.8033	4.1367	3.6545	10.173	5.5411	8.0649
TCGA.19.1788	4.2229	10.7477	4.9653	4.3681	5.7676	7.4615	3.6834	5.0079	5.0151	8.0765	3.7614	7.1436	9.6809	9.2335	6.002	8.2859	6.1161	11.3823	9.6698	5.6986	4.0466	5.642	8.5905	4.0966	5.6016	4.5136	4.4498	8.3491	5.3539	3.4897	4.6897	5.2384	7.2482	4.0935	4.0633	5.149	6.2267	3.7749	4.3293	7.0959	7.049	3.6788	5.0481	3.728	3.9569	3.6385	9.7284	5.7554	7.3698
TCGA.19.1789	4.4997	9.8689	4.9428	4.7306	6.2514	7.7926	3.7653	5.3649	4.6522	7.5821	3.6761	7.3453	9.4925	8.9614	6.3848	7.7252	5.8193	11.7869	7.8994	4.6108	3.7596	4.3868	8.8424	4.2023	6.5484	5.3942	4.6507	8.3529	5.8957	3.5415	4.1627	5.6319	7.4989	4.3358	4.3506	5.0312	7.3211	3.6721	5.3351	7.2646	6.318	3.8259	4.3835	3.5227	4.467	3.9707	9.8015	5.6298	7.6214
TCGA.19.1790	3.9205	12.182	4.7673	3.9889	5.5974	7.2525	3.8206	5.2293	3.6734	8.1243	3.3118	6.7747	9.5569	9.0659	4.9037	7.9348	5.1991	7.7451	10.6345	4.6463	3.7889	4.1198	7.2774	3.5025	6.4112	3.6984	4.2077	8.9552	3.9823	3.5166	4.1375	5.037	7.3515	4.1953	4.1337	6.2215	6.5874	3.5712	8.4284	6.8337	5.7417	3.8866	3.8661	3.6295	4.3197	3.5897	9.2742	5.4211	8.0998
TCGA.19.1791	4.01	9.6633	4.8503	4.2389	5.549	6.8875	4.0026	5.6991	3.9559	8.1868	3.4942	7.4158	9.0932	9.132	6.3749	7.4548	5.2876	11.7823	8.3393	4.5747	3.7175	4.3812	7.8248	4.1233	7.6562	3.6985	4.1759	8.0337	4.7216	3.6174	4.7191	5.475	7.5171	4.2227	4.101	5.4525	6.3996	3.6066	5.2734	7.6029	6.0338	3.9289	3.9846	3.8824	4.1789	5.3876	10.287	5.4805	7.9206
TCGA.19.2619	4.0427	11.5966	4.5398	3.9917	5.7755	7.9431	3.8578	5.2658	4.1044	8.1124	3.4688	6.6931	8.9446	9.1968	5.8267	7.4518	5.4925	11.1397	8.7155	4.8647	3.8279	3.9456	8.3917	3.8587	5.5967	3.6029	4.3549	8.2149	6.2118	3.4686	4.8529	5.1188	7.2823	4.0393	4.4116	5.3339	6.8779	3.5577	5.5268	7.3284	6.1982	4.3352	4.8221	4.0288	4.0702	5.5854	9.7813	5.9315	7.7639
TCGA.19.2620	3.9255	11.7632	4.8806	3.9202	5.5581	7.5326	3.7697	5.3455	4.2982	7.8846	3.3924	7.2015	9.2548	9.4903	5.7176	7.7637	5.7575	10.9842	9.5532	5.3549	3.6882	5.3191	8.1398	3.7456	6.4899	4.0013	4.4832	9.3876	7.0986	3.497	3.8672	4.9069	7.6584	4.036	4.0636	5.2618	6.1344	3.448	7.7095	7.1753	6.247	3.5443	4.7763	3.5759	4.1199	5.1611	9.8415	6.2569	7.6825
TCGA.19.2621	3.9067	11.5144	4.2766	3.8351	6.0911	7.7	3.8415	5.2687	3.7999	8.1585	3.3234	7.2201	8.9738	9.068	6.5151	7.4438	4.8602	11.8621	9.6732	5.3843	4.1015	3.8124	7.8548	3.7232	6.2246	3.5769	4.3159	6.3681	5.4073	3.4142	3.9807	5.3313	7.6016	4.089	4.984	5.5823	6.4796	3.2091	6.7981	5.9815	5.7882	4.0647	3.8541	3.8718	3.9607	4.1898	10.3515	5.9517	7.7417
TCGA.19.2623	3.9578	12.1143	4.8415	4.3218	5.4343	6.8205	3.951	5.4851	3.7636	8.2164	3.5695	7.3965	9.2415	9.0935	5.2919	7.6907	4.9351	10.3915	7.9589	4.8984	3.4867	4.3291	8.0481	3.7357	5.5505	3.6099	4.8517	7.5247	4.7628	3.6021	4.2437	5.3687	8.446	4.3392	3.9212	6.1037	6.5239	3.5501	6.0056	7.0032	5.4529	3.8794	3.6399	4.2421	4.2695	3.5355	9.8661	5.0605	8.0418
TCGA.19.2624	4.0092	10.2712	4.5262	3.9227	5.7877	7.7395	3.5804	5.259	4.9965	7.487	3.399	7.0959	8.3989	9.5066	6.5005	7.1378	5.6775	12.0475	7.7229	4.7789	3.605	4.2075	8.2323	3.762	5.235	3.6996	4.8316	6.1351	5.6651	3.5059	4.4107	4.8909	7.4664	3.9366	4.3734	5.852	7.1984	3.5482	6.3128	6.3328	6.911	3.4973	4.5823	3.6008	3.8149	3.7484	9.5938	5.7121	7.8415
TCGA.19.2625	3.8612	11.9459	4.7199	3.9369	5.8271	7.0829	3.7799	5.6705	3.8738	8.1007	3.2948	7.6063	8.9644	9.1546	5.6556	7.9879	4.9684	10.0126	9.2423	4.5957	3.6761	3.9324	8.2122	3.9085	6.3874	3.6595	4.4758	8.4818	4.0256	3.4643	5.4605	5.1801	8.241	4.0893	4.3951	5.7513	6.2829	3.3837	7.4386	6.1455	5.4767	3.6455	3.688	4.214	4.2111	4.1368	10.1377	5.1847	8.0243
TCGA.19.2629	3.8042	12.1731	4.5428	3.9791	6.0193	6.9699	3.885	5.3204	3.9332	8.4787	3.2488	7.3497	9.2366	9.3683	5.3707	8.397	5.3103	10.1779	8.6472	5.115	3.4425	4.1698	8.6517	3.7913	4.2207	3.5194	4.4007	9.0991	6.5616	3.3333	4.6218	5.1283	7.7202	3.8796	4.0603	7.4126	6.423	3.359	4.3771	8.1196	6.1156	3.5145	3.7688	3.5294	4.1015	4.002	9.3409	5.1739	7.7547
TCGA.19.2631	3.6181	10.6733	4.4846	4.0475	6.1864	7.4373	3.5583	5.2208	3.8109	8.1887	3.3591	7.5935	9.0145	9.0363	6.5202	8.0759	5.4776	10.9923	9.6788	4.9258	3.3654	4.2485	8.0715	3.4614	6.3749	3.6543	4.2404	7.3813	5.8439	3.5398	4.8161	5.4676	7.8985	4.2493	4.1254	5.8784	6.4062	3.5858	8.9227	6.5604	6.0791	3.6512	3.623	3.6289	4.0144	3.5811	10.0218	5.8733	8.3719
TCGA.19.4068	3.7374	11.3663	4.8448	3.8351	5.9944	7.5529	3.535	5.375	4.2462	8.1669	3.4561	7.4039	9.554	9.0525	6.2795	7.7135	4.9113	11.0074	8.2714	5.8042	3.6501	4.0527	8.038	3.6684	4.9851	3.756	4.4087	6.7307	7.3327	3.5341	4.7472	5.397	7.5603	4.3047	4.9757	5.3313	6.3155	3.3993	7.6417	6.3062	5.2215	4.1251	4.0657	3.7553	4.3445	5.2811	9.905	5.9033	7.9068
TCGA.19.5947	3.8678	12.9138	4.6305	3.7831	5.8431	7.0746	3.6317	5.8626	3.63	8.4347	3.3601	7.5329	8.594	8.6256	4.9931	7.2449	5.093	8.4088	10.1667	4.2742	3.5211	4.8729	7.4044	3.8467	5.6319	4.3931	4.2699	8.7167	4.7682	3.492	5.5357	5.3408	6.9981	4.4927	4.262	6.9218	5.7818	3.6002	7.2617	7.0815	6.0903	3.7983	3.7186	3.6139	4.6331	3.9814	9.4138	5.216	8.4683
TCGA.19.5950	3.8901	11.4045	4.7679	3.9642	5.7777	7.2199	3.6685	5.5446	4.0971	8.1237	3.2531	7.6358	9.2875	8.9139	6.7188	7.8599	5.1116	11.2753	7.8305	5.6307	3.5432	4.6189	7.7885	3.5323	6.1257	3.4835	4.1913	4.8781	6.7782	3.5244	4.173	4.9672	7.5822	4.4393	4.5366	5.6892	6.2922	3.1884	5.1672	7.608	5.88	3.4624	3.8941	3.9138	4.1669	4.9295	10.3337	5.7139	8.121
TCGA.19.5951	4.0373	11.163	4.7233	3.8997	6.0332	7.3152	3.7081	5.5025	3.6267	8.2453	3.2434	7.9237	9.4129	8.3858	6.15	8.1784	5.0511	10.9939	7.8292	5.2526	3.4541	4.5026	8.1555	3.8949	5.9927	3.4047	4.1977	7.982	5.4468	3.5401	4.3294	5.4291	7.3032	4.6726	4.8377	6.1569	6.6343	3.5236	4.5196	6.8123	5.9225	3.6185	3.6524	4.0205	4.4008	4.0191	10.2146	5.8635	8.1615
TCGA.19.5952	3.6493	11.8186	4.8485	3.9161	5.6884	7.2596	3.6741	5.4363	3.9251	8.3629	3.3217	7.2797	9.2926	8.7509	5.8381	7.7559	5.0343	10.4	9.5045	4.4784	3.5741	4.6417	7.3993	3.7181	4.9777	3.7279	4.1755	8.6013	5.7971	3.2847	4.1114	5.4338	7.8099	4.4975	4.7393	6.0335	5.6157	3.5254	7.9859	7.1559	5.0868	3.9316	3.7461	4.6552	4.3617	4.7041	10.0619	5.3083	7.9683
TCGA.19.5954	3.6911	12.2298	4.4094	3.9687	5.9344	7.0968	3.5161	5.5004	3.7844	8.4406	3.1088	7.6352	9.0105	9.1639	5.8569	7.7947	5.0405	11.3175	9.7161	5.1254	3.6285	4.6516	7.4994	3.6319	4.9524	3.3535	4.2264	4.5426	5.5764	3.5336	4.5029	5.29	7.4929	4.4467	4.4287	5.8317	5.9359	3.5082	5.6374	6.8966	5.469	3.6122	3.8347	3.8338	4.2654	4.5967	10.4001	5.5077	8.4089
TCGA.19.5955	3.6747	12.9453	4.3278	4.0565	5.531	7.1823	3.6326	5.1047	4.1333	8.0962	3.232	7.1957	8.2706	8.7445	5.3936	7.7354	5.9092	9.8073	9.9394	4.094	3.6821	5.3563	6.8005	3.7913	5.9191	3.7246	4.3605	7.92	5.7028	3.4374	4.4825	4.8352	7.6542	4.7992	5.1437	6.1797	6.287	3.5085	6.7486	6.9619	5.8658	3.6833	4.1073	3.7691	4.5256	3.9205	9.9854	5.4893	8.0709
TCGA.19.5956	3.7954	10.4443	4.5766	3.8594	6.5235	7.5963	3.7245	5.9302	4.2807	8.2199	3.2035	7.8081	9.1856	9.2667	6.2847	8.1782	5.4164	11.0933	7.9363	4.185	3.6053	4.8873	7.7861	3.6377	5.2744	3.5165	4.1433	4.0075	5.5488	3.4825	4.4424	5.2162	7.8042	4.402	3.9614	5.257	6.0804	3.6227	5.6565	7.1755	5.9027	3.8556	4.011	3.5744	4.1399	3.4714	9.0746	5.2416	9.0181
TCGA.19.5958	3.8779	11.1713	4.709	3.8733	5.9405	7.22	3.6763	5.5175	4.5235	8.5679	3.3508	7.3495	9.1294	9.1284	6.595	7.8593	5.5406	11.7621	9.578	5.0179	3.518	4.6163	7.6768	3.5995	5.9518	4.0755	4.314	8.8342	6.7692	3.4346	4.9787	5.2305	7.2021	4.6186	4.4076	5.2821	5.9424	3.4727	4.4325	7.1509	5.9711	3.5943	3.9142	3.5022	4.3314	5.9736	10.2852	5.6728	7.9925
TCGA.19.5959	3.9981	11.3064	4.7481	4.0413	6.1155	6.9342	3.8465	5.7427	4.0681	8.5458	3.2667	7.8047	9.1868	8.7925	6.3394	8.0497	5.076	11.5484	9.2883	4.6588	3.5814	5.1186	8.2183	3.6016	6.0829	3.7789	4.5204	8.2166	5.4889	3.486	4.2936	5.2556	7.5698	4.6726	5.2306	6.0639	6.0171	3.3227	5.7046	7.7639	5.9712	3.7373	3.8521	4.0935	4.356	4.0065	10.2906	5.5598	8.1197
TCGA.19.5960	3.6335	10.4264	4.3555	3.9322	6.3858	7.2224	3.6588	5.6271	4.0797	8.6879	3.1757	7.7064	9.0169	9.8849	6.8948	8.1301	5.3213	11.2454	8.8416	5.4343	3.4031	5.5209	7.6893	3.4953	7.9946	3.6361	4.5257	9.2758	5.1684	3.4956	3.916	4.9617	7.8419	4.5752	3.8597	6.2556	5.2424	3.5943	3.9961	7.2816	6.4194	3.6791	3.9132	3.951	4.1336	4.9044	9.7365	5.1958	8.0804
TCGA.26.1438	4.2862	12.7223	5.3942	4.2854	5.0122	7.2966	3.8463	5.3927	3.7882	7.9554	3.4902	7.6296	8.5075	9.091	5.5475	7.931	5.0926	10.811	8.8108	3.9746	3.6868	3.9622	7.7564	4.1344	5.8997	3.9474	4.5164	8.2229	4.5192	3.4314	5.022	5.0015	7.6747	4.2779	4.329	5.6438	6.5724	3.646	6.5298	7.6849	5.9032	3.8698	3.9269	4.0439	4.2617	3.5767	9.2514	5.5652	7.5079
TCGA.26.1439	3.5929	11.7906	4.4885	3.9579	5.9887	7.3948	3.6185	5.2388	4.2172	7.966	3.304	7.2317	9.0076	8.8929	5.7678	8.0361	4.856	10.2645	9.039	4.4874	3.7421	3.8242	7.8766	3.4201	6.0154	3.9261	4.2345	8.4786	5.957	3.4634	4.4938	5.3683	7.4572	4.2223	4.1019	5.7257	6.2468	3.5579	8.2426	7.1474	5.8259	3.8562	3.73	3.7048	4.0846	4.0305	10.2522	5.2952	8.1036
TCGA.26.1440	3.8463	10.6449	4.3999	3.9336	5.3955	7.2545	3.7208	5.4912	4.3687	8.2661	3.5433	7.5243	8.8898	9.1008	6.1114	7.8242	5.06	11.6858	8.2371	4.9234	3.4552	4.043	7.749	3.8875	6.9368	3.4489	4.5245	8.5706	5.0295	3.5046	4.5343	5.4413	7.7148	4.2404	4.8981	5.478	6.6108	3.8603	7.0141	7.1801	6.2645	3.7485	3.6147	3.671	4.3569	3.9495	10.1993	5.3053	7.8815
TCGA.26.1442	4.0748	12.603	5.063	4.1637	6.2661	6.7498	3.7805	5.0399	4.3629	8.124	3.2812	6.4117	9.7945	8.9793	5.8962	8.5155	5.6458	11.2342	9.9845	4.2747	3.6181	5.5234	8.4655	3.7591	5.0196	3.5027	4.391	6.737	7.1074	3.5681	4.1038	5.3144	7.3854	3.978	4.2483	6.1063	5.9556	3.6656	4.1879	7.2161	6.2882	3.8436	4.67	4.1339	4.327	3.3345	10.2645	5.3939	7.6946
TCGA.26.1443	3.9053	9.8414	5.3232	4.0824	5.8551	7.8993	3.9906	5.379	4.1559	7.7364	3.5467	7.045	9.106	8.6312	6.7249	7.6377	5.2642	9.6607	8.8152	4.3855	3.5733	3.8975	8.426	4.1686	4.9586	3.5454	4.578	7.3886	4.6475	3.6087	4.2041	5.6998	8.2503	4.4775	4.5595	5.7408	6.7136	3.906	6.6577	7.1631	5.899	3.7283	3.891	3.6532	4.0408	3.4495	9.6516	5.8067	8.3465
TCGA.26.1799	4.0701	11.4308	4.9722	4.0375	6.24	8.0489	3.626	5.0808	4.654	7.7477	3.4725	7.4677	9.1406	9.0845	5.7608	7.4353	5.1771	11.215	7.2535	5.7976	3.4717	3.7898	8.1588	4.1405	5.9197	3.6485	4.3537	7.6038	5.4967	3.4311	4.5186	5.1862	7.5427	4.3178	4.1026	5.1341	6.0022	3.853	5.3008	6.4924	5.5512	3.7322	3.8752	3.6265	4.0898	3.8164	10.224	5.9732	7.9549
TCGA.26.5132	3.6614	11.8128	4.5195	4.1285	5.7602	7.0141	3.6799	5.2148	3.523	8.3197	3.3236	7.3713	9.6562	8.7153	6.5592	8.0514	4.8765	9.8127	8.4804	4.4517	3.6848	4.8739	8.0279	3.7473	5.2449	3.5689	5.2009	7.2482	5.7417	3.5842	4.4437	5.6294	8.0467	4.8614	3.8427	5.6461	5.6333	3.5528	6.1043	6.1922	5.2582	3.8018	4.4153	3.6109	4.3614	3.2194	10.3668	5.7336	7.8422
TCGA.26.5133	3.7334	12.3173	4.4171	4.177	6.0737	6.6937	4.1608	5.2943	3.5568	8.3191	3.3184	7.4984	9.5807	9.3513	5.6252	8.6139	4.8107	10.1796	8.4086	4.3549	4.2574	4.1661	8.2717	4.1564	5.2789	3.4459	4.5461	7.5452	7.163	3.4372	6.0252	5.2853	7.6298	4.3868	4.1745	5.6955	6.3175	3.6723	4.4617	6.9429	5.6075	3.4774	3.978	3.4828	4.1237	3.462	9.8685	5.3847	8.8728
TCGA.26.5134	4.0214	11.4866	4.6815	4.388	6.1407	7.1296	3.843	5.2817	3.9052	7.9275	3.3573	7.5762	8.8711	9.4455	5.0936	8.1969	5.9007	11.1514	8.2892	5.4203	3.6394	5.2836	8.4999	3.9497	6.5214	3.4856	4.4983	6.9026	3.6029	3.7985	4.173	5.6619	7.1415	4.7467	4.0055	5.3901	6.2905	3.775	5.7505	7.107	5.5405	3.733	4.2825	3.6052	4.4155	3.2669	9.5825	4.9509	8.3578
TCGA.26.5135	3.9855	11.9754	4.812	4.1458	6.0989	6.7587	3.7775	4.7604	3.6326	8.2751	3.5712	7.6634	9.1452	8.6026	5.561	7.907	5.5098	11.4954	8.3242	4.4488	3.6458	4.3541	8.3776	4.2018	5.1756	3.6026	4.1922	5.7398	6.2956	3.5943	4.8352	5.2126	7.2748	4.2402	4.4081	5.4994	6.2765	3.5586	5.326	6.635	5.6949	3.6207	4.1017	3.8168	4.2551	3.9111	9.7316	5.332	8.0848
TCGA.26.5136	3.7128	3.8937	5.3127	4.14	5.0152	7.9936	3.8782	5.8383	3.6544	8.1306	3.27	8.0239	8.79	7.187	4.5256	8.1175	5.2406	5.5098	8.4705	4.1997	3.7941	4.1141	6.5219	4.7767	4.5881	3.4728	4.5983	3.9106	3.617	3.6796	4.174	5.6096	7.8542	4.4909	4.1699	6.651	5.5073	6.152	6.4224	9.0135	5.1612	3.8599	3.8821	3.9055	4.401	3.4983	8.5143	5.2538	8.7527
TCGA.26.5139	3.8172	10.095	5.2902	3.9803	5.1029	7.4304	6.6168	6.0789	3.6982	7.962	3.2597	7.445	8.5854	8.5475	5.0078	8.268	4.7762	6.173	7.4986	5.2426	4.2659	3.8506	6.324	5.0054	7.6298	3.5728	4.1228	4.234	3.6768	3.577	3.8775	5.5291	7.6291	4.4081	3.7496	9.1431	6.662	3.8417	7.1433	8.001	9.461	3.628	3.6324	3.4243	4.0552	3.4541	8.9597	5.0923	8.0866
TCGA.27.1830	4.0143	12.4704	4.9826	4.1871	5.8034	7.8652	3.5479	5.0305	3.9895	7.688	3.3897	7.2305	9.3853	8.3745	5.8002	7.9074	5.3338	10.8593	9.531	5.7399	3.6901	3.9777	8.3158	4.0673	5.4571	3.5095	4.3583	9.1516	5.471	3.6015	5.1442	4.9262	7.2515	4.1715	3.9666	6.4094	6.1457	3.4806	8.1661	6.5355	5.7746	3.5671	4.0347	3.6235	4.169	3.6108	9.6117	5.4655	7.5859
TCGA.27.1831	4.3149	11.2531	4.6654	4.444	5.4449	7.5031	3.8892	5.4888	3.9252	7.5521	3.4203	6.984	8.6743	8.885	5.8664	6.4448	5.1707	9.9478	8.2209	5.3335	4.1315	3.7787	7.6585	4.1611	4.5775	3.7168	4.4508	7.9917	5.5474	3.7258	4.5836	5.2246	7.8577	4.8269	4.0768	4.8683	6.2019	3.6237	7.2277	8.0304	5.0357	4.2328	3.9563	3.6112	4.1932	4.7789	10.7643	6.231	8.1737
TCGA.27.1832	4.263	12.3119	5.6817	4.0341	5.9154	7.768	4.1583	5.3774	3.6348	8.0837	3.4828	7.2148	8.802	8.298	5.2332	7.8485	4.9852	10.2326	6.6136	3.9336	3.7746	4.1834	7.5102	4.4324	6.7726	3.6767	5.0736	8.4042	3.8757	3.702	4.6704	5.407	7.7114	4.2662	4.5983	5.6843	5.6443	3.5966	8.8904	7.2621	5.1131	5.1529	3.8719	3.6368	4.4032	3.9043	9.3361	5.6031	7.0366
TCGA.27.1833	4.2542	10.5385	4.7775	4.175	5.6196	7.0242	4.0623	4.9239	4.0385	8.1699	3.4128	8.1882	8.8692	9.0504	5.6312	7.5285	5.2605	10.7785	8.4364	4.9787	3.9175	3.6744	7.9918	4.0581	6.1225	4.0597	4.7147	9.4879	4.9727	3.5275	4.2877	5.132	7.8829	4.2654	4.1271	4.6985	6.0514	3.578	4.948	7.9377	5.4125	3.71	4.1833	3.5706	4.0644	4.4902	10.4353	5.9378	8.0036
TCGA.27.1834	3.7924	11.7146	4.798	4.0588	5.6231	6.9012	3.7341	4.983	4.4985	8.0277	3.4251	7.3677	8.505	9.1492	5.1421	7.9715	5.06	10.843	9.2621	4.8368	3.5725	4.2227	7.5472	4.1551	6.564	3.5845	4.4367	8.0314	6.3977	3.68	4.1419	5.3263	7.3242	4.1455	3.8024	6.433	5.7834	3.6522	5.8984	6.6614	5.9343	4.1038	4.0265	3.6954	4.248	3.6872	9.9991	5.2636	8.1284
TCGA.27.1835	3.7467	11.1899	4.7616	4.0651	6.2385	7.374	3.6415	5.6423	3.5596	8.0405	3.2896	7.6487	8.7922	9.3958	6.4411	8.3782	4.8255	10.5108	9.3832	6.1462	3.7003	4.0637	8.486	4.1328	6.9892	4.0572	4.2889	10.082	6.2265	3.5411	5.104	5.2939	7.5181	4.3897	4.1704	4.6573	6.9178	3.5722	4.4213	6.9711	6.4227	3.658	4.3827	3.7123	4.1464	5.0478	10.1813	5.5739	8.2376
TCGA.27.1836	3.9079	11.4774	4.8238	4.0033	5.8608	7.7435	4.1356	5.2903	5.0852	7.486	3.3212	7.4199	8.8505	9.9026	6.0472	8.2554	5.9737	11.0966	7.865	4.3676	3.6086	4.1762	8.2473	3.9806	5.2269	3.6917	4.8302	5.3402	5.414	3.4896	4.166	5.0553	7.3715	4.1672	4.6017	5.2019	6.3217	3.663	4.8901	7.1107	5.7178	3.5977	4.0491	3.5987	4.508	3.6488	9.3766	5.4757	8.1907
TCGA.27.1837	3.9172	12.1233	4.328	4.0647	5.7531	7.6062	3.7179	5.5035	4.2238	7.7627	3.2452	7.2612	9.0904	9.2797	5.5243	7.8382	5.415	11.1673	7.999	4.7819	3.6169	4.1595	8.3453	3.6639	4.5732	3.568	4.5855	4.9292	5.8249	3.4848	4.4063	5.0906	7.1849	4.1393	4.1471	4.867	6.5469	3.6522	7.1638	7.7391	5.9324	3.8115	4.8926	3.4006	4.0107	3.6961	9.5434	5.7849	8.165
TCGA.27.1838	4.1101	11.4237	4.8132	4.0718	5.9097	7.3078	3.7992	5.4361	3.7695	7.7674	3.313	7.1602	8.9909	8.938	6.3532	7.953	5.0685	10.686	9.0379	4.6123	3.6125	3.8734	8.1878	3.9465	5.9213	3.5453	4.1997	5.2808	5.7157	3.4485	4.2932	4.9938	8.9109	4.319	4.3058	5.8024	6.3077	3.4623	5.4856	8.4813	5.4873	3.8277	3.6303	3.7013	4.2447	3.8955	9.7117	5.6589	7.7293
TCGA.27.2518	4.0451	11.103	4.8479	4.123	5.6481	7.6407	3.9222	5.8096	4.2497	8.1032	3.4038	6.9332	8.7469	9.4119	5.3577	7.213	5.4588	11.1229	7.5885	5.1859	3.8353	4.1216	7.881	4.0977	6.5791	3.8456	4.9207	9.6805	6.0092	3.5285	4.2704	5.082	7.8794	4.2784	4.5256	5.0855	5.8835	3.806	4.9521	7.6441	5.5885	4.0097	4.3275	3.7638	4.0194	4.0882	10.2467	5.7283	7.404
TCGA.27.2519	3.9464	11.8645	4.5295	4.0407	5.6335	7.3264	4.0672	5.0459	4.1856	8.1808	3.1718	7.6994	9.0661	9.2506	5.2205	7.9831	4.8281	11.4761	9.3059	4.5923	3.4753	3.7319	8.4508	4.076	6.7858	3.6604	4.544	8.3445	5.4459	3.5145	3.9992	5.3458	7.7535	4.1566	4.5423	6.1313	6.1735	3.5362	6.6235	7.0013	5.9685	3.9233	3.5636	3.726	4.1892	3.5084	10.0367	5.2673	8.0512
TCGA.27.2521	3.8633	11.0483	4.8185	4.1158	6.3951	7.9453	3.9068	5.0708	3.8093	8.1024	3.4489	7.2052	9.0953	10.0571	5.4873	8.2134	5.2255	10.6411	7.6757	4.9892	3.8694	4.0044	7.8456	3.9783	4.3803	3.6467	4.3659	7.3651	4.4789	3.4667	5.3206	5.4347	7.3345	4.1405	5.022	5.065	6.2438	3.7257	4.9774	7.7595	5.7321	3.5491	4.3319	3.4521	4.1163	3.6818	10.0416	5.7628	8.5763
TCGA.27.2523	3.7059	11.0875	4.2805	4.0196	5.9618	7.6082	3.7621	5.5797	3.5972	8.1386	3.3648	7.8764	8.8	9.3581	5.2273	7.6961	5.604	10.8612	7.4419	5.7956	3.6681	3.8928	8.1118	3.8166	4.4423	3.5283	4.2606	6.0217	4.4828	3.5438	4.0871	5.3528	7.3591	4.5449	4.7355	4.6612	6.35	3.5135	5.6071	6.3885	5.6567	3.6079	3.9325	3.4639	4.1415	4.0813	10.7138	6.0222	8.4164
TCGA.27.2524	3.7816	11.5072	4.6697	4.1699	5.4031	7.8737	3.8224	5.1195	3.9067	8.1099	3.2964	7.3114	8.248	8.8558	5.6206	7.4893	5.1629	8.1551	8.7376	4.8896	3.5122	3.8933	7.6324	3.8447	5.8453	3.7499	4.2922	8.2358	5.0853	3.483	5.007	5.016	7.5252	4.5267	4.398	5.4091	6.4248	3.5768	5.1381	7.5544	5.2636	3.8237	3.8722	3.5025	3.9727	3.6585	9.9584	5.9298	8.4642
TCGA.27.2526	4.2618	10.819	4.9766	4.0621	5.8082	7.8525	3.8812	5.2032	3.6275	8.3575	3.4401	7.7169	8.8433	9.129	5.8547	7.627	5.4513	10.581	8.0022	4.5814	3.9763	3.8995	8.4641	4.0318	5.8553	3.7904	4.7055	4.839	5.6815	3.5126	4.5543	5.2996	8.1013	4.4213	4.5993	5.1683	5.767	3.7534	5.7639	7.0576	4.7326	3.8468	3.9549	3.6856	4.031	4.5046	10.6313	6.1864	8.121
TCGA.27.2527	4.0709	12.1602	4.3714	4.1249	5.0586	7.4819	3.8826	5.641	3.8084	7.8132	3.5272	7.3503	8.6589	9.4191	4.3507	7.1316	5.3532	10.4499	9.5975	4.7987	3.6999	4.3183	7.8745	3.8786	5.9812	3.7003	4.4922	7.8567	4.7424	3.583	3.9659	5.1111	7.4566	4.3611	4.8922	5.4684	6.171	3.3946	7.6229	7.3485	5.4563	3.7156	4.1749	3.464	4.2747	3.7165	10.2807	5.6122	8.0614
TCGA.27.2528	3.9168	11.0825	4.4757	4.2663	5.7773	7.3174	3.696	5.2728	3.6561	7.9396	3.2431	7.6974	9.0295	9.2113	5.4829	7.5578	5.1213	10.9174	7.1955	5.0808	3.5445	3.7552	7.9145	3.9032	6.0753	3.524	4.3526	7.9579	4.9233	3.4448	4.1976	5.0703	7.4091	6.6697	4.5697	4.9818	6.3105	3.593	6.7413	7.4214	5.63	3.5804	3.9491	3.4536	3.9082	3.4829	10.572	5.9029	7.9674
TCGA.28.1745	4.2423	12.295	5.0329	3.9056	5.8061	6.9272	3.7069	5.7771	3.8225	8.1463	3.4895	7.3475	8.9855	9.3857	4.8694	7.8536	5.8126	11.097	9.4255	3.7995	3.719	4.3108	7.2345	4.2462	7.8258	4.382	5.1068	9.192	4.6064	3.5971	4.1592	5.4691	7.6799	4.3894	4.3577	6.1133	6.0887	3.6714	8.5776	7.4229	5.9868	5.2477	3.7791	3.8216	4.3715	3.6288	9.7118	5.3306	7.1895
TCGA.28.1746	4.3645	11.3648	5.2229	4.0005	5.9701	7.4996	3.7195	4.7804	4.8291	7.7875	3.3886	6.9049	9.3137	9.2119	6.3726	7.9977	5.5366	11.5843	8.3871	4.586	3.8641	3.969	8.427	4.1132	5.7374	3.7146	4.552	6.4919	5.8358	3.5375	4.6018	4.8074	7.4966	4.2969	3.9049	5.4072	6.1709	3.9403	5.2106	7.0571	6.5214	3.7313	4.2851	3.4639	4.0308	3.8106	9.7958	5.6345	7.7122
TCGA.28.1747	3.8974	11.8561	4.6976	4.0901	5.7467	7.5837	3.8462	5.2706	4.1335	8.0675	3.4286	7.371	9.2482	9.1091	6.2108	7.9269	5.3763	11.3149	8.0509	5.0171	3.5514	4.3355	8.0672	3.8031	5.0984	3.5335	4.636	7.5152	6.3713	3.417	4.4139	5.3841	7.6092	3.9414	4.1858	5.5449	6.4098	3.7056	5.7054	7.8709	5.7934	4.3211	3.8693	3.5756	4.3665	4.0338	10.3014	6.1629	7.9106
TCGA.28.1749	3.7977	11.423	4.6691	4.2679	5.9928	7.8671	3.6559	5.2189	4.0029	8.1195	3.5389	7.4707	9.1585	8.8754	5.8877	7.9655	4.7361	11.0572	8.5491	5.5012	3.8349	4.1361	8.5768	4.2501	6.0465	3.5725	4.13	7.7838	6.404	3.593	4.8034	5.3259	7.0056	4.4334	4.2968	4.7732	6.6653	3.6741	4.8948	8.1769	5.3952	3.7644	3.7356	3.6046	4.0066	4.5304	10.3227	5.9887	7.9052
TCGA.28.1750	4.0931	11.9459	4.5902	3.9768	5.9724	7.7994	3.6203	5.2662	4.3261	7.8729	3.4371	7.0077	8.7263	8.7534	6.5281	8.0733	5.3097	10.0295	9.5044	4.3187	3.6111	4.0021	8.0086	3.831	6.4026	4.0199	4.4537	9.5613	4.3361	3.5567	5.0236	5.3678	7.7057	4.2155	3.8987	5.7567	6.4723	3.6281	6.8971	7.1401	6.4182	3.8184	4.371	3.5898	4.3127	3.6967	10.0539	5.4603	8.0434
TCGA.28.1751	4.011	11.8194	5.4195	4.2828	5.4108	7.3695	3.9464	5.1307	3.8611	7.9042	3.6555	7.2912	9.1703	8.5628	5.6941	7.8929	5.7513	9.1917	10.2393	4.9628	3.8479	4.109	7.519	4.3611	5.0761	3.8684	4.5086	8.6593	5.4565	3.5936	4.5765	4.6128	7.6911	4.1422	4.1547	5.5953	6.7085	3.5349	8.366	6.9499	5.4304	4.0235	4.0666	3.5912	4.3855	3.8714	9.2414	5.6771	7.9951
TCGA.28.1752	3.6822	12.3749	5.1035	4.0789	5.6133	7.4467	3.7764	5.2385	3.9614	7.6068	3.5292	7.3639	8.8766	9.0958	4.8299	7.0737	5.5269	10.5986	8.1042	4.8975	3.776	4.6278	7.8004	4.1428	6.1602	3.7014	4.4572	7.3468	6.1337	3.5486	4.9077	4.8707	8.0727	4.4045	3.8513	4.7848	6.1303	3.5329	6.5381	8.0389	5.6859	3.9616	3.9939	3.5433	4.2894	4.0866	9.7363	5.6465	7.6067
TCGA.28.1753	3.8318	12.1731	4.7278	3.8881	5.48	7.3018	3.6685	5.2894	3.7799	7.4536	3.3711	7.4254	8.5749	8.9892	5.4598	7.5985	5.4916	10.8512	8.8883	5.384	3.4745	4.0504	7.4395	3.9043	5.0625	3.597	4.5073	7.0903	5.2789	3.4993	3.9937	4.9185	7.3262	3.9737	4.0815	5.7763	6.6609	3.5103	5.6705	7.5346	7.3036	3.4253	3.7095	3.6879	4.0898	3.5887	10.0015	5.6445	8.0102
TCGA.28.1755	4.0964	10.5942	5.1856	4.4265	6.3313	7.4335	3.9919	5.3913	4.171	8.4653	3.455	7.4789	8.447	8.5524	7.0892	8.4343	5.3968	9.2743	8.8208	4.5697	3.7267	3.9952	8.2975	4.1038	5.1623	3.7004	4.4594	8.7792	3.7408	3.5626	4.3779	6.0826	8.0747	4.4925	3.971	5.2108	6.3637	3.6424	5.6406	5.6172	5.8635	3.8595	3.5085	3.7244	4.1944	3.6451	9.9535	6.0986	8.391
TCGA.28.1756	4.1269	11.4636	4.5469	4.0972	6.2322	7.5961	3.7041	5.06	4.9414	7.7128	3.256	7.1411	9.1315	9.7257	6.5306	7.436	5.6327	11.0563	8.1159	5.8443	3.5549	4.5435	8.4454	3.7893	5.3758	3.6333	4.6021	7.7525	7.2741	3.5386	4.0981	5.1637	7.1852	3.8994	4.0023	5.584	6.6265	3.7382	4.1224	7.1717	7.1096	3.5893	4.2372	3.4811	4.0567	3.4853	10.4678	5.7242	8.0322
TCGA.28.1757	3.966	11.8558	4.6234	4.505	5.7793	7.3105	4.0476	5.1301	4.4734	8.0685	3.3451	7.1607	9.3996	8.4769	5.9768	8.0739	5.3007	9.8108	9.4792	5.0184	3.6387	4.0676	8.2709	4.1188	4.6611	3.911	4.5738	5.1567	5.9702	3.5558	4.2572	5.4933	7.7217	4.2457	4.8357	5.2768	6.1678	3.7051	6.7049	7.2049	5.8539	3.9696	3.8111	3.8548	4.3788	4.2428	9.6469	5.7464	7.9683
TCGA.28.1760	4.1111	12.0554	4.9788	4.1706	5.5856	7.452	3.777	5.2987	4.0083	7.9861	3.3976	7.7427	8.8965	8.5796	5.0899	7.9547	5.2875	9.9222	9.3002	4.8971	3.6249	4.1088	8.108	3.97	5.3275	3.7425	4.4991	6.8798	4.7259	3.5232	4.0437	5.1764	7.605	4.0448	5.3084	5.4842	6.5069	3.717	6.8	6.9772	5.549	3.5615	3.7149	3.6301	4.4792	3.661	10.1072	5.6269	7.8558
TCGA.28.2501	3.717	12.4815	4.7283	3.8819	5.7325	7.0871	4.0631	5.1094	3.9087	8.2231	3.2858	7.3441	9.4133	8.5953	5.4045	8.075	6.8989	8.8109	9.9594	4.5998	3.5559	8.3856	7.5228	3.7083	6.0157	4.4528	4.2962	10.0161	4.1849	3.4643	3.9801	4.6617	7.5752	4.4079	4.6093	6.2758	5.9288	3.4608	7.2583	5.7245	5.9924	3.4819	4.4337	3.6456	4.7759	3.5101	9.2395	5.518	7.8116
TCGA.28.2502	3.9527	12.069	4.7285	3.8719	5.1991	7.5377	3.6241	5.507	3.6633	7.7847	3.3526	7.3874	9.0252	8.4321	5.2909	7.5105	5.3546	9.8645	8.2599	4.992	3.6851	4.2592	7.7139	4.001	5.431	3.9012	4.1816	8.8869	5.8513	3.4357	4.8799	5.1735	7.5112	4.0422	4.4534	5.3443	5.8867	3.4479	6.6528	7.4746	5.6907	3.7488	4.0389	3.6112	4.1083	3.945	9.7114	5.7796	8.0946
TCGA.28.2506	3.9368	11.1839	4.5196	4.0916	5.6763	7.5416	3.9165	5.5314	4.65	8.2682	3.4142	6.8238	8.8502	9.3205	5.1583	7.3559	5.9299	11.2803	6.716	5.0791	3.7228	4.0938	7.9399	3.8339	6.4697	4.9683	4.4732	9.7532	7.0601	3.6097	4.0173	5.3426	7.3999	4.2702	4.1906	4.3088	5.5569	3.7894	4.1158	6.9221	6.1198	3.7683	3.8454	3.8464	3.9878	7.2454	10.6225	5.4838	7.8546
TCGA.28.2509	4.0175	11.8831	4.937	4.0475	5.5742	7.4708	3.8125	5.9203	3.5637	7.7708	3.3932	7.7985	9.0808	8.5733	4.7048	7.6538	5.1485	10.4674	8.9077	4.768	3.759	4.1863	8.0295	4.1093	6.0147	3.7091	4.5102	6.8253	3.8683	3.6971	3.8607	5.4281	8.1588	4.3633	4.5314	5.6613	5.8196	3.4108	6.7869	6.5882	5.3398	3.6907	3.6491	3.4176	4.2159	3.5998	10.2178	5.385	7.9366
TCGA.28.2510	3.7749	11.3705	4.3904	4.0257	5.6151	8.2386	3.8165	5.3253	6.6129	8.0392	3.2096	6.9346	9.0413	9.4796	5.6615	7.4962	6.6638	11.3137	7.2882	5.0044	3.3711	6.9341	7.898	3.6818	6.4244	3.8537	4.1182	9.3797	6.2897	3.3617	3.9415	4.9646	6.5262	4.4136	4.4658	5.1009	5.9139	3.5337	4.2712	7.0215	6.8938	3.6419	4.3833	3.8167	4.0829	4.0266	9.9874	5.2972	7.803
TCGA.28.2513	3.9739	12.5276	4.6047	4.1013	5.3772	7.4291	3.9059	5.527	3.6975	7.8064	3.275	7.6806	8.7704	8.7802	4.9384	7.6658	5.079	9.8272	9.4286	5.5285	3.6017	3.9566	7.4179	3.9531	5.7119	3.6536	4.4386	9.2618	5.5806	3.6035	4.4883	4.7329	7.5456	4.0962	4.1846	6.0897	6.273	3.6322	7.6346	7.5741	5.5528	3.7619	4.1524	3.5288	4.161	3.4349	9.7455	5.9941	8.0597
TCGA.28.2514	3.9681	10.7167	4.3879	3.9706	5.6133	7.8939	3.6898	5.3112	5.2744	7.7655	3.3412	7.2569	8.8767	9.4714	5.68	7.5617	5.2514	11.3585	7.4852	5.156	3.6118	4.3089	7.8709	3.8468	6.2797	3.9294	4.3102	7.6983	6.7184	3.4003	4.2226	5.232	7.4023	4.2139	4.3936	4.9427	6.3616	3.2504	6.5549	6.9296	5.6824	3.5821	5.1204	3.7714	3.8109	3.7152	10.2525	5.4336	7.886
TCGA.28.5204	3.7663	10.42	4.951	4.3535	4.8234	8.8711	4.0438	6.3686	4.1543	8.6693	3.4434	7.6505	8.6509	8.5408	3.5736	7.2688	5.936	9.7961	5.0874	6.6865	3.5996	3.7662	8.142	4.041	8.9635	3.5599	4.4864	6.9337	3.4821	3.5933	3.9416	5.0379	7.4618	4.2162	4.4855	5.306	6.3416	3.6474	4.2415	6.3633	6.8647	4.0066	5.7485	3.4821	4.1371	3.2752	9.3589	5.8185	7.7683
TCGA.28.5207	7.2783	10.3895	5.7982	4.3184	4.6027	8.4908	8.5283	6.5449	3.7606	8.3804	3.2594	7.3209	6.7989	7.5681	5.3014	6.7952	4.6058	8.2359	6.353	5.8816	3.9445	3.8801	6.5206	4.0457	5.9302	4.253	4.5986	7.1067	3.419	3.769	3.9408	5.3409	7.1291	4.1432	3.9782	5.2391	6.9092	4.9084	4.531	9.4936	6.4103	6.1304	3.8461	3.7446	3.9915	3.7915	11.3921	5.7507	8.0009
TCGA.28.5208	3.7338	10.4002	4.8556	4.4703	4.9002	8.5394	4.1527	5.5412	3.7118	8.1774	3.3462	7.3387	9.0371	8.6895	4.3	8.1297	4.7703	5.2307	5.5958	4.6671	3.6733	3.8782	6.9992	4.5158	6.7646	3.7448	4.5457	4.3054	3.3952	3.6391	3.5302	6.178	7.5969	4.5277	3.9975	6.0321	6.6272	6.3126	5.1665	7.757	6.9605	3.8914	3.9297	3.5882	4.0299	3.6768	8.9006	5.617	8.7155
TCGA.28.5209	3.8022	9.8387	5.5044	4.3741	4.845	8.3871	9.3042	5.3643	3.6918	8.5958	3.3909	7.9965	8.9026	8.3638	4.9636	7.8893	4.6558	5.8789	6.1184	4.3957	5.6252	3.6792	6.2533	9.4229	6.4459	3.791	4.4362	4.8551	3.5841	3.5879	3.7546	5.3009	7.5201	4.055	4.1501	6.8538	6.1709	4.0724	5.8816	8.6474	9.08	3.7621	3.5927	3.7688	4.1409	3.4188	9.683	5.2763	7.9027
TCGA.28.5213	4.1793	9.4215	4.7656	4.2145	4.721	8.943	4.6224	5.9086	3.8467	8.2582	3.3261	7.5068	8.5112	10.2434	5.4574	7.5557	4.6285	5.3969	4.4748	5.2873	4.1819	3.9202	6.152	4.1649	6.593	3.56	4.4929	3.8576	3.3381	3.9498	3.9209	5.549	7.9022	4.3229	4.1315	6.2976	5.8834	3.9097	4.8826	7.014	6.4907	4.394	3.8584	3.6602	4.1958	3.5662	10.0971	5.4427	8.635
TCGA.28.5214	3.9688	10.9045	5.2766	4.055	4.48	7.497	3.9741	5.2895	3.5471	8.0324	3.4433	7.7989	8.2276	8.9274	4.1734	8.2817	4.4838	6.8886	5.8916	4.5019	3.492	3.7312	6.928	3.6485	5.3783	3.9311	4.551	4.9763	3.7693	3.8595	3.7644	3.8151	8.8541	4.1129	3.8744	5.6235	5.9976	5.7414	5.2019	7.1527	6.064	3.758	3.819	3.5046	4.3066	3.5861	9.217	5.4024	8.2894
TCGA.28.5215	3.6397	9.6657	6.0732	4.225	4.779	8.8377	5.8403	5.5976	3.7096	8.1845	3.3447	7.2872	9.2131	7.6007	4.6012	8.0447	5.0915	4.5836	7.8881	4.3019	4.6178	3.913	7.5607	6.5777	6.1435	3.7739	4.4714	4.2118	3.9487	3.6389	3.7079	6.2037	7.3893	4.1137	3.8905	10.177	6.3358	3.596	7.7813	7.3085	8.8353	3.689	3.6762	3.5844	3.8924	3.3204	8.3769	5.054	7.9529
TCGA.28.5216	3.8621	9.6159	6.4259	4.0999	4.5651	7.8214	9.822	5.8778	3.7551	8.5749	3.3116	7.6001	8.9145	8.6053	5.5853	8.9084	5.3114	4.5695	7.8764	5.232	6.9756	3.669	6.6944	4.3152	7.7507	3.797	4.8182	3.9178	3.7446	3.5328	4.1282	5.6086	8.0321	4.2596	3.8879	9.7725	6.7064	3.656	6.8411	7.9689	9.0716	4.2019	3.9617	3.5565	4.0446	3.4524	8.1551	5.1599	9.0536
TCGA.28.5218	3.8924	9.3719	5.1377	3.965	5.2002	8.6627	7.8583	5.7434	3.6515	7.9211	3.3945	7.2839	8.2272	8.8094	4.9236	8.5088	4.9015	5.279	8.2367	4.5482	6.0042	3.6883	6.2117	4.6298	7.3763	3.9158	4.6557	3.7666	3.7069	3.5301	3.617	5.7138	8.2706	4.3039	4.1747	10.1746	6.2744	3.6514	8.4198	7.8246	9.3356	3.6453	3.5981	3.6132	4.065	3.2898	8.8377	5.2557	8.3301
TCGA.28.5219	3.8643	12.3951	4.501	4.3567	6.071	7.0408	3.9229	5.2542	3.6818	8.2918	3.4403	7.5385	8.6957	8.5668	6.0885	7.8337	5.068	10.4572	8.7173	5.2408	3.641	4.2439	7.709	4.2779	5.3294	3.8576	4.0269	5.1934	6.1762	3.6475	4.3293	4.8906	7.8929	4.8177	4.3151	4.8812	6.0656	3.8563	6.909	6.6764	5.372	3.8001	3.8067	3.7081	4.2383	3.5063	10.3175	5.9288	8.3023
TCGA.28.5220	3.6131	11.1754	4.6314	4.2662	6.4092	7.2811	4.0707	5.1161	4.0967	8.2632	3.3008	7.5794	8.8008	8.9532	5.5097	7.6037	5.1525	10.4365	8.3558	5.3859	3.3522	4.1557	7.773	3.829	6.115	3.8562	4.2607	9.0314	6.0348	3.6855	4.4035	5.4126	7.6217	4.5127	4.4952	4.6812	5.9967	3.5981	5.0628	7.6194	5.6541	3.6017	4.0436	4.0652	4.1812	4.1756	10.0759	6.0654	7.8202
TCGA.28.6450	3.6	12.0061	4.587	3.9708	5.956	6.7831	3.6212	5.6907	3.6119	8.3233	3.2184	7.5977	9.1987	8.7787	6.713	8.1277	5.5498	10.4395	8.2538	6.0276	3.5219	6.3677	8.3048	3.7596	5.2103	3.9654	4.1214	8.2169	7.1114	3.5092	5.0012	5.0621	7.3469	4.5151	4.5615	5.7587	6.433	3.4276	6.8743	7.515	5.762	3.6797	3.8028	3.9205	4.3197	4.4721	9.9868	5.5371	8.5999
TCGA.32.1970	3.8021	11.1078	4.7795	3.9254	5.8102	7.5322	3.636	5.1574	4.4393	8.0242	3.1236	7.1171	9.4973	8.9632	6.5759	7.848	5.1682	11.236	7.8326	5.0955	3.6961	3.9292	8.1774	4.038	5.7816	3.6555	4.5732	8.0611	7.1295	3.5335	4.7882	5.1714	7.5565	4.0854	3.9803	5.0359	6.6232	3.5924	4.4732	7.7285	6.4874	3.731	4.1841	3.5153	4.1297	3.708	10.2549	5.7424	7.9574
TCGA.32.1973	3.6281	11.3165	4.4067	4.0038	6.4966	7.6019	3.8759	4.8593	3.8663	8.0171	3.4102	7.5882	8.3768	9.2392	5.6247	7.712	5.5051	9.6981	8.4031	4.9828	3.5271	4.6587	8.6426	3.7395	5.0949	3.7036	4.0637	7.6268	5.6088	3.516	6.7406	5.4015	7.9315	3.9672	5.1954	6.1356	7.085	3.5549	5.5997	6.2679	6.6792	3.7263	4.9059	3.8599	4.1435	3.5323	9.5518	6.1744	7.2957
TCGA.32.1976	3.83	12.1296	4.3174	3.84	6.1658	7.3182	3.692	5.0757	4.0727	7.6576	3.2641	7.4409	8.9764	9.2415	5.6425	8.3913	5.5767	10.9093	8.6242	5.5961	3.5167	5.3729	8.132	3.4972	5.3545	3.718	4.1048	8.4541	5.0022	3.5091	4.2591	5.0089	7.3005	4.228	3.8522	6.0759	6.5255	3.3484	5.2205	7.1609	6.4252	3.5691	4.2177	3.5141	4.0249	3.6846	10.1139	5.596	8.3212
TCGA.32.1977	3.5478	12.3687	4.8382	4.1233	5.7878	7.5274	3.5385	5.0615	3.7574	7.9171	3.3076	7.6262	9.1649	9.096	5.2004	7.6483	4.7376	10.8288	9.0874	4.3686	3.6067	3.9419	7.3699	3.7654	6.1994	3.6764	4.4611	7.1094	5.7896	3.5208	4.6532	5.1355	7.2347	3.9872	4.0764	5.6719	6.756	3.9094	7.7863	6.9024	6.3376	3.5136	4.5592	3.6823	4.2364	3.8449	9.5781	5.8103	7.6199
TCGA.32.1978	3.7548	10.7247	4.4204	3.8496	6.1684	7.2988	3.6383	5.186	4.0299	8.3114	3.3511	7.77	9.0129	9.1818	6.5275	8.0557	5.1166	10.7924	8.3429	5.123	3.8303	4.2114	7.8616	3.6322	5.698	3.6919	4.1402	5.4173	5.3515	3.4454	4.5505	5.2251	7.6936	4.6556	4.111	5.5302	6.4737	3.5154	5.0967	6.4928	6.6335	3.767	3.7139	3.9768	4.0543	4.1334	10.2513	5.8622	8.4441
TCGA.32.1979	3.8616	11.7902	4.784	4.0812	5.9797	7.1216	3.774	5.1669	3.9135	7.9681	3.3059	7.5381	8.5247	8.6836	5.5187	7.2769	4.8016	11.3853	9.1628	5.1516	3.5841	4.53	7.4996	3.7681	6.1479	3.4664	4.3154	7.9709	5.778	3.4834	4.4459	5.005	7.4114	4.263	4.5284	5.4867	5.9695	3.6093	7.9434	7.0096	5.8662	3.7285	3.8568	4.027	4.3565	4.1177	9.9982	5.7186	7.9937
TCGA.32.1980	3.7823	12.1473	4.7824	3.8581	5.9632	8.4651	3.6867	5.0901	6.1872	8.0244	3.3673	7.1398	8.8663	8.9261	4.7578	7.2046	6.0232	10.5365	8.4611	4.8074	3.5671	6.087	7.8087	3.8406	6.4797	3.5731	4.4707	8.3492	5.9346	3.5577	4.2593	5.0991	6.7358	4.1428	4.6254	5.5311	5.9177	3.5707	5.3373	7.1005	6.4709	3.7337	4.2588	3.9848	4.2126	3.7728	9.494	5.3693	7.7526
TCGA.32.1982	4.1956	11.8374	4.7941	4.1371	5.459	7.0451	3.9536	5.1649	4.4131	7.5788	3.3348	6.9434	8.4814	9.1431	5.3993	6.7882	5.3618	9.4917	7.8015	5.0345	3.6014	3.7494	7.3609	3.947	6.3671	3.6944	4.3285	7.9524	7.1791	3.5088	6.182	5.1289	7.2734	4.0269	4.6358	5.2471	6.4952	3.6096	8.971	7.3073	6.0409	3.4999	3.7202	3.6407	4.0892	3.6382	10.1157	5.7477	7.7937
TCGA.32.1986	3.8333	12.1839	4.6892	3.8988	5.3814	7.3856	3.8534	5.2667	3.6908	7.8924	3.3056	7.2492	8.9215	8.6255	5.9076	6.8178	4.8802	10.3524	9.3544	4.7548	3.492	3.9229	7.946	3.7369	4.9403	3.6857	4.3699	6.8537	5.955	3.5164	5.0934	5.0753	7.8431	4.1876	4.3535	5.7329	6.1827	3.5906	8.495	5.9421	6.0984	3.6266	3.6231	3.7772	4.2037	3.3216	9.8107	5.7728	7.7978
TCGA.32.1987	3.7707	12.4107	4.7392	4.0237	5.4972	7.426	3.8234	5.4234	3.7389	8.1788	3.6901	7.1375	8.4237	8.7539	5.8801	8.0448	4.5451	9.021	9.0437	4.6502	3.5989	3.9417	7.4117	3.8847	5.2188	3.7764	4.7928	8.1128	6.6564	3.5175	5.0598	4.5408	7.6864	4.2748	4.0243	6.1216	6.6381	3.6433	8.9772	7.4417	6.3107	4.3817	3.8208	3.727	4.2478	3.8117	9.569	5.5722	7.9929
TCGA.32.1991	3.6011	11.2291	4.8112	3.8627	5.7139	7.7989	3.6672	5.0629	4.1299	7.8121	3.3417	7.2378	9.6548	8.4532	6.1228	7.7624	5.1299	9.8745	8.7921	4.383	3.6837	4.3459	7.6242	3.5824	4.9853	3.4272	4.1413	5.9568	5.5874	3.5457	4.3057	5.3862	7.6754	4.3131	4.6107	5.7139	6.1575	3.5334	7.3085	7.368	5.389	3.8802	3.7234	4.025	4.3397	3.7256	9.7718	6.0517	8.1618
TCGA.32.2491	3.6869	12.0928	3.9614	3.7883	5.8063	7.1715	3.4923	5.7178	4.5496	8.1869	3.1875	7.5482	8.7886	8.697	5.7307	7.3605	4.6568	9.2045	10.3143	4.4647	3.3901	4.1594	8.4524	3.7838	5.4784	3.4911	4.3091	7.324	4.9202	3.4529	4.3194	5.0559	7.5343	4.3977	4.6293	6.9437	6.6282	3.3616	6.8783	7.2831	6.4651	3.9367	3.7227	3.8567	4.3322	3.5779	9.8469	5.5722	8.1934
TCGA.32.2494	3.7856	12.3103	4.4937	3.7648	5.7086	7.0472	3.6247	5.1043	3.5558	8.102	3.318	6.7197	8.4462	8.78	5.8953	7.8197	5.195	9.3583	9.2553	4.8715	3.6626	4.722	7.5128	3.6697	5.1399	3.6763	4.1156	7.1697	5.4743	3.5601	4.7092	4.9052	7.8822	3.915	3.9141	5.9602	6.3058	3.4771	5.787	7.0501	5.9821	3.8462	3.967	3.8974	4.2103	3.3927	9.9114	5.4197	8.1205
TCGA.32.2495	3.7762	10.6362	4.6389	4.0241	6.2629	7.81	3.6103	5.0847	4.1958	8.3531	3.5169	7.8505	8.8719	8.6544	5.8388	7.9669	5.4701	10.564	9.7932	5.2597	3.6012	4.8926	7.5928	3.7335	5.4912	3.6522	4.5095	7.9769	4.4936	3.4	4.1396	5.4265	7.5234	4.2695	5.0214	6.0509	6.2466	3.4503	8.3519	5.7853	5.8107	3.9353	4.3657	3.6389	4.2407	4.0674	9.7938	6.0165	7.8853
TCGA.32.2615	3.8969	11.3327	4.5576	4.1394	5.4678	7.7085	3.7309	5.5197	4.2508	7.7403	3.2925	7.3493	8.7137	8.9836	5.8403	7.5188	5.3695	11.1684	7.9126	5.1218	3.7443	4.2004	7.3856	4.0089	7.3848	3.8919	4.2427	8.484	4.828	3.4894	4.0276	5.2317	7.7064	4.0043	4.0497	5.7393	6.768	3.5513	8.2089	7.7384	6.135	3.7027	3.6782	4.7117	3.8793	3.9549	9.9879	5.523	8.0784
TCGA.32.2616	3.7676	11.4608	4.6716	3.9525	5.157	8.3487	3.6609	5.2861	3.6811	7.9686	3.3493	7.1903	9.1035	8.7991	6.0344	7.5573	5.3035	11.3118	9.5072	4.2874	3.689	3.7662	7.9146	3.7313	5.3019	3.6248	4.5818	6.3832	4.431	3.524	4.2931	5.2752	7.7589	4.1438	4.2949	6.2033	6.7307	3.5694	4.9929	5.8344	6.4281	4.1217	3.7855	3.853	4.2631	4.0664	10.1252	5.4057	8.1849
TCGA.32.2632	3.7541	11.6615	4.4918	3.9518	5.2772	7.4536	3.7275	5.1798	3.987	8.1546	3.2855	7.2855	8.7632	8.7602	5.2191	7.8366	4.6641	10.0524	8.8103	4.5517	4.2454	4.0183	7.4085	3.7722	3.9626	3.4534	4.4944	7.8717	6.5057	3.4693	4.8193	4.8094	7.6638	4.5361	4.3671	5.2148	5.8646	3.507	6.3508	7.9299	6.0175	4.0101	4.0049	3.6802	4.132	3.8631	9.7312	5.5698	7.3726
TCGA.32.2634	3.7883	11.5495	4.5699	3.9028	5.5825	7.6499	3.522	5.2645	4.3913	8.2607	3.3109	8.051	8.918	9.4189	5.3829	8.1333	5.5163	10.957	9.7961	5.2423	3.6072	4.39	7.4343	3.76	6.552	3.6387	4.5042	9.3493	5.304	3.4123	5.4121	4.9608	7.6638	3.7925	4.1899	6.1172	6.0926	3.4113	5.1247	6.5348	6.026	3.9028	4.2148	3.7386	4.0495	4.0827	10.0042	5.3459	8.5575
TCGA.32.2638	3.9474	11.618	4.4486	3.9297	5.5666	7.292	3.9928	5.3713	3.8126	8.3342	3.5513	7.8548	8.8493	8.8834	5.4061	7.5899	5.1541	10.4202	8.7461	5.3778	3.5864	3.9614	7.4328	3.7734	6.1063	3.4665	4.3688	8.3339	5.0684	3.4536	4.3121	4.9455	7.3141	4.0751	4.4334	5.8437	6.7196	3.2313	6.2663	6.6646	6.0413	3.8082	3.8455	3.6641	3.9795	4.073	10.117	5.6738	7.9265
TCGA.32.4208	3.9002	11.1811	4.8171	3.8079	5.2911	8.2204	3.9053	5.5377	3.8505	8.4079	3.7265	7.6261	9.916	9.2713	4.5676	7.8944	4.8225	9.6129	8.0716	4.3288	3.8447	3.9947	7.6251	4.27	4.5496	3.9733	4.3527	8.0506	4.3526	3.6653	4.6174	5.3656	7.4085	4.1443	4.8397	5.6979	6.0517	3.7397	5.5916	6.8484	5.5778	3.6812	3.9759	3.7963	3.7863	4.2478	9.4169	5.038	7.9534
TCGA.32.4209	3.85	12.7403	4.5204	4.0854	5.9299	7.4002	3.9385	5.6839	4.0319	8.4547	3.395	7.5131	9.2624	9.6319	4.3057	7.6451	4.4139	8.9597	9.8294	5.3818	3.8197	3.9286	7.4651	3.8275	5.9989	4.0715	4.2524	8.324	5.8244	3.4702	4.5472	5.2361	7.2664	4.1193	4.728	5.4781	5.6692	3.4511	8.8256	6.966	5.141	4.3598	3.7284	3.6578	4.4422	4.7841	10.1055	5.4481	8.224
TCGA.32.4210	3.7466	10.4905	4.7704	3.9847	6.3317	7.2934	3.8568	5.0222	4.1764	8.4882	3.4199	8.0868	9.0232	8.8357	6.1352	8.2783	5.2753	9.8421	8.2914	5.4823	3.5873	3.9986	7.7615	3.6554	5.6468	3.6047	3.9814	6.8738	4.9213	3.546	4.2984	5.5065	7.8052	4.3212	4.0074	5.3338	5.7603	3.8004	5.2705	6.7818	5.6226	3.6554	3.8138	3.5483	4.221	3.6319	9.8711	5.6751	8.5033
TCGA.32.4211	3.6177	12.045	4.6532	3.9323	5.6858	6.9042	3.6583	4.9756	3.695	8.2455	3.367	6.9668	9.8014	8.7258	5.8473	8.0098	5.4765	9.7652	9.1275	4.288	3.6543	5.3877	7.4303	3.7551	6.4186	3.4135	4.4066	9.6891	6.3627	3.4693	4.8816	5.0175	7.7905	4.0504	4.2808	5.7002	5.4503	3.5764	5.2009	7.6607	5.7181	3.6603	3.5407	4.1256	4.1503	3.6908	9.7463	5.5973	7.8084
TCGA.32.4213	3.4966	12.6128	4.6838	4.1602	5.5809	7.1168	3.8739	5.1327	3.975	8.3143	3.3699	7.3627	8.9295	9.4217	4.833	7.44	5.0628	9.3704	7.6941	4.4072	3.7697	3.8338	7.2306	3.8899	4.5889	3.4824	4.4703	6.5149	5.6506	3.4479	5.5565	5.0249	7.3907	4.1009	4.7164	5.3966	5.8281	3.65	7.9058	6.5999	5.294	3.6428	4.1447	3.5702	4.2375	3.6928	10.3014	5.5397	8.172
TCGA.32.4719	3.8265	11.1564	4.5875	3.9392	5.8265	7.8915	3.5974	5.6271	3.8616	8.2126	3.46	7.6721	9.4039	8.7739	5.4934	7.8681	4.9202	10.5562	7.8919	4.5247	3.4748	4.1976	7.8554	3.3938	5.2238	3.6124	4.5037	5.4098	5.0595	3.5048	4.2405	5.3999	7.8784	4.29	4.8465	6.4448	5.7626	3.5135	6.3384	6.9645	5.538	4.2373	3.9755	3.6525	4.2503	3.7515	10.418	5.6555	8.1854
TCGA.32.5222	3.8948	10.7427	4.7838	4.1576	6.2763	6.5126	3.9599	5.2608	3.8714	8.3504	3.3303	7.9572	8.6781	8.9562	4.9076	7.0949	4.7927	9.8804	4.5548	4.8339	3.8251	4.1544	8.3104	3.9269	5.4886	3.7136	4.3831	4.1944	4.0297	3.8422	4.6094	5.0973	7.8224	4.6794	4.326	5.0339	5.3631	4.1397	6.0027	7.2222	5.2294	3.906	4.0849	3.5879	4.5031	3.3255	8.672	5.13	8.3296
TCGA.41.2571	3.7233	11.1288	4.7455	4.2557	5.9546	7.9339	3.713	5.3631	4.617	8.4908	3.313	7.9886	9.4096	9.7507	4.7523	8.2204	5.9047	10.7621	8.0973	5.2348	3.4916	4.7343	8.3532	3.6551	5.0413	3.4904	4.2795	8.324	4.2493	3.3895	4.2007	5.1487	7.0698	4.6005	4.2801	5.8713	6.3563	3.5731	4.8085	6.9887	6.4941	3.504	4.1632	3.5861	3.8044	3.5535	9.6423	5.7785	7.9491
TCGA.41.2572	3.9277	11.6456	4.852	4.1336	6.4009	8.0052	3.8729	5.0121	3.7792	8.2083	3.5175	7.4839	9.2703	8.924	6.2016	7.5977	5.0739	9.384	7.6197	4.6138	3.7248	4.0424	7.7551	3.7923	5.7948	3.6217	4.5075	9.2407	6.5859	3.452	4.9775	5.4627	7.707	4.3596	4.4393	5.1282	6.3486	3.6757	5.2377	7.2618	5.6719	3.6013	3.8495	3.5433	4.1573	4.406	10.4792	5.3646	8.3316
TCGA.41.2573	3.8379	11.5539	4.8243	3.8982	5.4909	8.3989	3.5781	5.2899	5.9153	7.9963	3.3285	7.1377	9.0606	9.5564	5.0469	7.4813	5.7185	11.5264	8.0819	4.7435	3.6384	4.5373	8.1659	3.7185	5.9766	3.4288	4.2608	7.8993	6.0586	3.4111	4.3403	4.8171	7.0673	3.978	4.2078	5.5513	6.649	3.309	5.0895	6.9718	6.3917	3.6756	4.4368	3.6828	3.8549	4.2764	9.7682	5.2873	7.8457
TCGA.41.2575	3.8812	11.1348	4.4727	4.0784	5.8481	8.0206	3.9049	5.2166	4.2515	8.1405	3.2979	7.2761	8.2996	9.4462	4.8309	6.7724	5.0852	11.1553	8.279	6.0013	3.7089	3.9556	7.825	3.862	6.857	3.7382	4.4493	7.4949	3.9764	3.4897	4.249	5.4159	7.6402	4.3349	4.713	5.011	6.4633	3.6441	5.4829	7.3481	6.4812	3.4349	4.6238	4.1797	3.9345	3.7576	10.1845	5.5608	7.9311
TCGA.41.3392	3.7662	11.1098	4.7148	3.974	5.3989	7.9004	3.8306	5.3569	4.2948	8.3508	3.5048	7.2738	9.0247	9.0428	6.1143	7.0309	5.5951	10.4156	7.587	5.0903	3.6071	4.0527	7.6519	3.8293	5.3178	3.6201	4.4064	7.4005	6.5602	3.3864	4.4594	5.3356	7.9698	4.592	4.2099	5.2698	6.0198	3.5757	4.8098	6.1641	6.075	3.5181	3.7331	3.6889	4.0633	3.7428	10.0381	5.5568	8.1086
TCGA.41.3393	3.561	11.906	4.6503	3.867	5.9968	7.4752	3.4781	5.3547	3.9675	7.7188	3.4391	7.6432	8.7736	9.0829	5.2538	7.7152	5.2569	10.5208	8.7177	4.8191	3.7026	4.3588	7.9254	4.0877	5.7338	3.558	4.382	5.6684	5.0432	3.6827	4.2797	5.0976	7.3317	4.2065	4.1306	5.9496	6.7412	3.8301	7.4044	7.7832	6.0327	3.9041	4.52	3.57	4.0167	3.5028	9.8457	5.6794	8.1796
TCGA.41.3915	3.833	13.167	4.133	4.1896	5.7456	7.1817	3.8407	5.1013	3.6582	7.6956	3.5541	7.315	8.5993	8.5568	4.8773	7.5248	5.1744	10.3867	9.9506	4.5975	3.5222	4.477	7.5231	4.1762	6.441	3.7872	4.3483	8.4628	4.9878	3.5629	4.9711	5.027	7.5845	4.3276	4.037	5.957	5.8714	3.6774	8.5371	6.8539	5.8473	3.7301	4.0324	4.0943	3.9684	3.5973	9.9115	5.7659	7.8933
TCGA.41.4097	3.9121	11.7261	4.5828	3.7568	5.6915	7.2708	3.5646	5.4995	4.5536	7.9336	3.4957	7.0153	9.0214	9.1	5.0862	6.8701	5.3733	10.6536	9.7206	4.8779	3.5915	4.2942	7.7968	3.7945	6.959	3.9693	4.2495	9.1497	5.5533	3.3536	4.1778	5.1755	7.3467	4.2412	4.4013	5.9511	5.6281	3.5865	8	6.4079	6.3993	3.9416	3.9273	4.2795	4.1026	5.6401	9.833	5.2878	7.9009
TCGA.41.5651	3.7342	11.424	4.6369	3.9402	5.8402	7.2888	3.77	4.8257	4.4006	8.0713	3.1877	7.8812	8.3576	9.7222	5.7008	7.9043	5.5744	11.5738	7.6777	4.8341	3.5275	5.5609	8.4047	3.7692	6.4524	3.3335	4.219	6.9303	5.5882	3.4068	4.6155	4.9008	7.3896	4.2929	4.2085	6.0413	5.6666	3.4551	4.3081	7.725	6.1668	3.5116	3.7747	3.4505	4.0601	3.9035	9.3507	5.3552	7.4472
TCGA.76.4925	3.9374	10.5217	4.6694	4.2642	5.9402	6.9631	3.9986	5.1404	3.6533	8.6902	3.5742	7.7574	9.3236	9.5012	5.582	7.9778	5.0531	10.6964	8.3469	4.9411	3.9516	4.1264	7.7957	4.2689	4.6311	3.5817	4.3554	7.7822	5.8393	3.7625	4.6594	5.6808	8.0551	4.0308	3.9345	5.003	6.0046	3.924	4.7373	6.7041	6.1971	3.6696	4.5347	3.6244	4.2338	3.5752	10.5739	5.4416	9.1112
TCGA.76.4926	4.0223	11.3897	4.7716	4.1016	6.1126	6.984	3.9792	5.3443	3.6706	8.278	3.4114	6.8883	7.8959	8.6385	6.0642	7.4223	4.4854	9.9917	9.7592	4.9114	3.684	4.2765	7.8195	3.7451	5.5645	3.6496	4.2888	8.1453	4.0431	3.5875	4.1245	5.3079	7.4794	4.6141	4.5343	5.3628	5.3285	3.6646	7.0424	6.5367	4.8841	3.8298	4.044	3.5937	4.3557	3.8037	10.1117	5.7587	8.4008
TCGA.76.4927	3.8613	11.77	4.8988	4.284	6.0259	6.4303	3.8382	5.7399	3.8498	8.2346	3.4137	7.6166	7.9273	9.0436	4.7981	7.6134	4.7673	10.0942	7.9288	6.0162	3.9131	4.2905	7.506	4.1905	5.9111	3.4753	4.5486	5.2034	7.1161	3.8089	3.7761	5.8944	8.3148	4.8335	4.5942	4.5874	5.3949	3.8026	5.6436	6.0382	4.7735	3.952	4.1079	3.4357	4.8154	3.4538	10.517	5.3387	8.4444
TCGA.76.4928	3.664	11.1633	5.0776	4.1107	5.9192	7.6662	4.2806	5.2504	3.7395	7.9868	3.4209	7.5534	8.6553	9.1654	5.6539	7.6149	5.1311	10.2743	8.6179	4.7951	3.6422	4.5709	7.3592	4.0035	5.4703	3.8333	4.2067	5.3741	4.455	3.7162	4.1459	5.1556	7.8042	4.5412	4.1157	5.2264	5.0238	3.6356	6.2116	7.3861	4.7453	4.0767	3.9535	4.1299	4.4691	3.889	10.1061	5.509	8.1367
TCGA.76.4929	3.8043	10.269	4.764	4.4237	5.9803	7.5063	4.0099	5.2698	3.6526	8.1718	3.581	7.4791	7.8446	9.2423	4.6576	7.5164	5.3055	9.4644	7.9581	4.9298	3.9437	4.1758	7.5139	4.1012	5.2316	3.5255	4.3871	4.0679	3.8368	3.8432	4.3174	5.3465	8.2197	4.5369	4.9418	4.0394	5.1763	3.89	6.3306	5.9285	4.8565	4.0074	4.3381	3.7823	4.6597	3.4363	10.239	5.5063	8.4888
TCGA.76.4931	4.0375	11.8117	4.8812	4.3138	6.0663	6.9705	3.7403	5.2678	3.5825	8.5717	3.25	7.2935	9.4818	8.6891	6.3513	8.2433	4.8925	9.6057	8.5859	4.7125	3.6159	5.0689	8.0821	3.9535	5.0096	3.5703	4.6254	7.3823	5.9418	3.6099	4.8589	5.9169	8.1331	4.545	3.9685	6.0517	5.248	3.7431	6.1166	6.54	5.7906	3.8913	4.3351	3.6585	4.3212	3.5559	10.0652	5.6592	7.8635
TCGA.76.4932	3.8911	12.296	5.0141	4.1845	6.2673	6.4187	3.8042	5.3708	3.9057	8.2544	3.5017	7.8737	9.4466	9.5563	5.5462	8.5296	5.0815	10.0924	8.4535	4.4906	3.9994	4.6506	8.1139	3.8461	5.4812	3.4734	4.4513	7.5075	6.9333	3.6545	6.2804	5.2825	7.7858	4.247	4.1419	5.8084	6.129	3.6717	4.5531	6.845	5.4192	3.5925	3.9071	3.4445	4.22	3.6395	9.97	5.4847	8.8793
TCGA.76.4934	3.5984	11.6105	4.63	4.2504	6.3558	7.1941	3.6936	5.5671	3.7132	7.9581	3.509	7.3837	8.7146	9.506	5.2574	7.8653	6.065	11.1004	8.4167	5.3278	3.8416	5.2394	8.1694	3.7255	6.4913	3.6345	4.3989	6.1243	3.6601	3.7838	4.5956	5.7609	7.0892	4.3736	4.2466	5.5484	6.0816	3.7896	6.0691	7.2319	6.1241	3.8762	4.2681	3.5086	4.4157	3.2395	9.355	5.2216	8.1344
TCGA.76.4935	3.8408	11.9812	5.5716	4.2504	5.9767	7.1154	3.8171	4.7322	3.9108	8.2039	3.256	7.7425	9.1895	8.5947	5.6866	8.1731	5.7555	11.1124	8.197	4.7328	3.9006	5.3614	8.2783	4.236	5.0627	3.6737	4.1923	5.1374	5.8884	3.7032	4.5813	5.1141	7.2803	4.3177	4.5304	5.6984	5.9784	3.6196	5.1832	6.8653	5.4289	3.7463	4.2779	3.7126	4.298	3.5374	9.564	5.2494	8.0455
TCGA.76.6191	3.7598	12.0592	4.4107	3.8706	6.2623	7.2944	3.7132	5.3302	4.3252	8.264	3.3453	7.271	8.7221	9.4353	5.4369	7.8674	5.292	11.2662	8.2643	5.1801	3.4968	5.3188	7.6752	3.8821	4.8985	3.5051	3.9746	5.2017	5.1254	3.4782	4.2688	4.9078	7.0277	4.5962	4.2457	5.7802	5.7338	3.3985	4.7418	7.2381	5.9643	3.5012	3.8328	3.81	4.0678	3.6215	9.8035	5.3692	8.3437
TCGA.76.6192	4.2819	12.342	4.628	4.0268	5.6742	7.3545	3.8095	5.571	4.202	8.1078	3.1793	7.1527	9.1622	8.8295	5.0429	7.7764	5.6182	11.1214	9.1321	4.8284	3.4624	5.6379	8.2123	4.1179	5.6115	3.4443	4.2872	7.5964	5.9327	3.436	4.5228	5.1789	7.2471	4.5986	4.8576	5.9138	6.2016	3.4316	7.2021	6.8471	5.843	3.5621	4.2227	3.7276	4.3483	3.6196	10.1093	5.4667	7.8324
TCGA.76.6193	3.7614	13.6004	4.8774	3.7861	5.4653	7.0459	3.7234	5.4233	3.7373	8.334	3.2149	7.3838	9.1612	8.8277	5.3366	7.8889	5.592	10.1078	9.6418	4.8394	3.4478	6.7197	7.3	3.8542	6.7567	3.9639	4.2422	9.544	5.8434	3.426	4.4888	4.8882	7.3581	3.9818	4.1306	6.9217	6.445	3.2448	7.5934	7.4397	5.935	4.3122	3.6171	3.9702	4.2739	3.4044	9.4359	5.1497	7.9811
TCGA.76.6282	3.9219	12.5563	4.9591	3.9692	5.628	7.048	3.725	5.6086	3.7948	8.4567	3.1435	7.0395	9.1129	8.324	5.5684	8.1242	4.9476	10.5716	9.8283	4.4976	3.4355	4.4153	7.5557	3.7202	7.5819	3.952	4.4328	7.7525	5.5598	3.5028	4.6178	5.1777	7.5839	4.5828	4.1357	6.0635	6.2432	3.541	8.3608	7.3207	5.6363	3.7944	3.8782	4.1868	4.3909	3.7925	9.503	5.2202	7.664
TCGA.76.6285	3.6754	12.1294	4.6316	4.0123	6.1667	7.5856	3.6988	5.5033	3.8415	8.6915	3.0729	6.7466	8.9913	9.35	6.6098	7.2936	5.133	11.2039	9.8574	4.325	3.5976	4.8697	7.7805	3.6903	5.8731	3.5525	4.3883	7.8341	5.213	3.5262	5.5342	5.2475	7.6751	4.252	4.3058	5.9711	5.4283	3.3565	6.9476	6.8521	6.1018	3.5516	3.9437	3.5895	4.4001	3.7637	10.1846	4.959	7.5901
TCGA.81.5910	3.87	10.953	4.6672	4.0761	5.9746	7.1716	3.7369	5.7264	3.621	8.2813	3.2394	7.2568	8.5727	8.0693	6.4405	8.0172	5.0019	11.2303	9.2911	4.5465	3.4266	5.0265	8.0767	3.8373	6.1397	4.8464	4.291	8.1775	5.3329	3.5062	5.8566	5.4144	7.2906	4.5496	4.7736	6.0991	6.0848	3.4079	6.5583	6.6071	5.8634	3.7103	3.8527	3.5751	4.4831	3.5808	10.1504	5.7158	8.3761
TCGA.87.5896	3.7166	11.7237	4.6821	3.9586	6.2004	7.2974	3.795	5.4549	4.147	8.6568	3.0947	7.0966	9.0985	9.1488	6.392	7.8459	5.0982	10.9879	7.8829	5.7418	3.4136	4.694	8.094	3.6434	5.0079	3.4492	4.2792	5.9706	6.9669	3.5226	4.7043	4.7794	7.2385	4.6256	4.1006	4.6926	6.1502	3.4933	6.1605	6.8833	5.501	3.5331	3.9824	3.9011	4.3419	5.0724	9.9148	5.9795	8.2514
[truncated: 206 more columns]
