# Supplementary material for: Differentiated glioma cell-derived fibromodulin activates integrin-dependent Notch signaling in endothelial cells to promote tumor angiogenesis and growth
Source: eLife. 2022 Jun 1;11:e78972. doi: 10.7554/eLife.78972 (PMC9259034; doi:10.7554/eLife.78972)
Supplement: Figure 1—source data 9. [file elife-78972-fig1-data9.zip › Figure 1-Figure Supplement 3 Source Data/Gill_expression.xlsx]

## Sheet: 2022-05-09_Gill_expression
Sample	DDX11L1	WASH7P	LOC729737	LOC100133331	LOC100288069	LINC00115	LOC643837	FAM41C	LOC100130417	SAMD11	NOC2L	KLHL17	PLEKHN1	C1orf170	HES4	ISG15	AGRN	RNF223	C1orf159	LOC254099	MIR200B	MIR200A	MIR429	TTLL10	TNFRSF18	TNFRSF4	SDF4	B3GALT6	FAM132A	UBE2J2	SCNN1D	ACAP3	PUSL1	CPSF3L	GLTPD1	TAS1R3	DVL1	MXRA8	AURKAIP1	CCNL2	LOC148413	MRPL20	ANKRD65	TMEM88B	VWA1	ATAD3C	ATAD3B	ATAD3A	TMEM240
GSM1440412	1.32193	7.00562	5.84549	7.66888	2.16993	5.40939	7.48784	-1	6.3837	4.2854	11.4344	8.62753	1.80735	3.08746	10.2544	8.75989	13.0564	-1	8.55267	-1	-1	-1	-1	-1	4.20945	5.30378	11.5095	9.70131	4.42626	10.2544	9.74231	12.8342	7.50383	11.6182	8.76653	3.52356	10.9947	8.41151	10.7736	12.7813	9.48079	10.6225	7.02791	3.39232	10.4089	6.3837	9.73556	9.83999	6.98299
GSM1440413	-1	6.94837	7.46352	6.59246	0.584963	5.79442	6.36632	-1	4.97728	6.05528	9.45635	6.67948	-1	-1	6.34873	7.77808	11.3368	-1	7.93369	-1	-1	-1	-1	1.32193	2.45943	3.39232	10.3745	8.19229	2.16993	8.78627	8.65284	11.7501	6.86419	10.463	8.05257	2.45943	10.2615	8.98442	9.29577	11.5639	8.46557	9.37829	9.45018	9.27496	11.9485	9.10983	8.11634	7.74483	5.50779
GSM1440414	-1	6.97154	7.61102	6.88874	1.80735	4.83289	6.62205	-1	5.10852	6.07682	9.5708	7.33539	-1	0.584963	7.42206	8.15228	11.4396	-1	8.19722	0.584963	-1	-1	-1	-1	3.39232	5.22882	10.5967	8.97871	3.39232	9.22521	9.14848	12.1531	7.26209	10.7317	8.31515	3.64386	10.4372	9.37178	9.61747	11.6872	8.95565	9.59526	9.87114	9.3072	12.1084	9.33874	8.26444	7.92778	5.74147
GSM1440415	-1	7.71768	7.67596	7.19476	2.16993	5.14975	7.0607	-1	3.64386	5.94251	11.0931	8.93221	2.16993	2.16993	9.21553	11.8271	13.4898	0.584963	8.56033	4.97728	-1	-1	-1	-1	3.39232	6.01123	11.997	10.0382	3.64386	10.3896	9.68212	12.9806	8.34651	11.2851	9.2396	3.85798	10.5493	9.96795	10.6799	13.0487	9.55555	10.4226	7.03892	5.87036	11.5577	7.76487	9.42312	9.74735	6.74819
GSM1440416	-1	7.09276	6.91289	7.29002	2.90689	5.50779	6.76155	-1	2.70044	5.22882	11.0123	8.56796	2.45943	0.584963	8.58308	11.7366	13.8591	-1	8.44915	4.35755	-1	-1	0.584963	0.584963	4.12928	5.47573	11.763	9.80494	3.64386	10.2521	9.54013	12.7708	8.33316	10.9954	9.09144	3.08746	10.3832	9.83842	10.3044	12.8213	9.17368	10.0947	5.87036	4.67243	11.0468	7.08215	9.2703	9.33874	6.01123
GSM1440417	-1	5.40939	6.25739	6.01123	1.80735	3.64386	7.26209	1.80735	2.90689	5.40939	10.0189	7.35315	0.584963	3.64386	7.60363	8.25974	11.3245	-1	8.26913	-1	-1	-1	-1	0.584963	5.10852	4.2854	10.4813	8.78627	2.70044	9.36304	8.78953	11.8702	7.12412	10.4538	8.83763	2.70044	11.1322	9.1046	10.1039	11.2577	8.26913	9.74231	9.01542	6.49985	9.55746	5.71425	8.13699	8.19229	8.19722
GSM1440418	-1	6.17991	6.8009	6.11894	2.16993	4.20945	7.01681	2.16993	3.52356	5.26679	10.0175	7.65464	1.32193	1.32193	7.90388	8.39874	11.8374	-1	8.82177	-1	-1	-1	-1	1.32193	5.50779	4.49185	10.7419	8.76984	3.75489	9.58778	9.20823	12.2439	7.48784	10.7478	8.86882	3.52356	11.4448	9.2009	10.2998	11.5164	8.60918	9.76238	9.43359	8.07414	10.8498	6.13955	8.82177	8.45738	8.0954
GSM1440419	3.24793	6.29462	7.25267	6.90087	2.70044	4.67243	6.54689	-1	4.93074	6.45121	10.5854	8.23601	1.80735	3.75489	9.17118	9.63934	12.518	-1	8.28309	1.80735	-1	-1	-1	0.584963	4.20945	5.33985	11.0137	9.20579	4.49185	9.83684	9.49285	12.7745	7.35315	10.9125	8.69174	4.35755	10.6434	9.62845	10.2556	12.2611	9.668	10.1389	8.49785	7.07146	11.3126	8.00282	9.17118	9.20579	6.15987
GSM1440420	-1	6.54689	7.32643	6.41785	1.32193	3.39232	6.29462	-1	5.50779	7.25267	9.52062	7.41363	-1	-1	6.11894	9.06474	10.8506	-1	8.0954	-1	-1	-1	-1	-1	2.45943	2.70044	10.3971	8.39874	4.04439	9.07815	8.91139	11.2636	7.03892	10.2509	8.51767	3.52356	10.0721	9.20335	9.94471	11.7054	8.80896	9.6248	8.69174	8.03617	11.2315	6.46761	8.38154	7.92778	6.03342
GSM1440421	1.32193	7.09276	9.19845	7.43045	3.39232	5.33985	6.86419	-1	4.88264	6.19967	10.3191	8.47776	2.70044	1.32193	7.86728	9.65195	11.8733	0.584963	8.5216	-1	-1	-1	-1	2.16993	4.55459	4.35755	11.2067	9.22279	4.55459	9.81778	9.5632	12.39	7.79766	10.8142	9.16365	4.04439	10.7377	9.97226	10.4476	12.213	9.36085	10.1929	9.08082	8.77643	11.8782	7.61839	9.13057	8.64205	6.46761
GSM1440422	1.32193	6.45121	6.87652	6.7211	5.26679	3.75489	6.53138	0.584963	3.08746	3.85798	10.2963	7.15482	1.80735	2.90689	7.46352	7.79766	12.048	-1	8.13699	0.584963	-1	-1	-1	1.32193	3.08746	3.85798	10.5503	9.43359	3.08746	9.45224	8.23601	12.1695	7.37938	10.7112	7.95128	3.24793	10.411	8.33316	9.82257	11.7379	8.17243	9.43775	7.04985	7.79766	10.8937	6.87652	8.71939	8.69174	5.14975
GSM1440423	-1	6.05528	6.17991	5.96578	3.24793	4.04439	6.21917	1.80735	2.45943	4.83289	9.5265	7.5812	1.80735	2.70044	8.00843	7.00562	11.407	-1	8.39017	-1	-1	-1	-1	-1	3.64386	3.9542	10.395	8.53333	3.9542	9.10198	9.28425	11.9394	7.09276	10.3236	8.48985	3.64386	10.8944	8.62022	9.69087	11.5729	7.84862	9.24198	8.17742	6.05528	9.37178	4.78136	8.22641	8.28771	7.46352
GSM1440424	-1	6.49985	6.21917	6.13955	2.90689	3.24793	6.13955	-1	4.93074	6.93664	9.25621	6.86419	-1	1.80735	5.89482	7.99718	11.2158	-1	8.04712	-1	0.584963	-1	-1	1.80735	2.16993	2.90689	10.411	8.29232	4.04439	8.85019	8.46964	11.3872	6.73471	10.3896	8.11634	2.90689	10.3123	8.73302	9.37613	11.1069	8.13699	8.95274	9.52062	9.56129	11.4027	6.87652	7.90989	7.99152	6.13955
GSM1440425	-1	5.84549	4.35755	5.53916	2.45943	3.08746	7.01681	-1	3.24793	4.55459	9.47269	7.01681	-1	2.45943	6.43463	7.37069	11.0488	-1	7.72451	-1	-1	-1	-1	-1	3.75489	3.85798	9.9993	8.17243	3.24793	8.7364	8.39017	11.211	6.43463	9.89406	8.20701	2.16993	10.3493	8.3015	9.31854	10.6398	7.52748	8.78627	8.43671	7.75822	9.76072	5.30378	7.58871	7.66178	7.46352
GSM1440426	-1	6.01123	6.56224	6.19967	2.70044	3.39232	6.34873	0.584963	4.78136	6.92481	9.33874	6.53138	0.584963	0.584963	5.6865	8.71253	11.1418	-1	7.92778	-1	-1	-1	-1	0.584963	3.08746	3.24793	10.265	8.25503	3.64386	8.83763	8.39874	11.1003	6.82655	10.158	7.8857	2.45943	10.2627	8.36413	9.21796	11.0372	8.17243	8.94983	9.36523	9.5265	11.3154	6.5157	7.54303	7.75822	5.87036
GSM1440427	0.584963	5.87036	6.66534	5.71425	3.08746	3.52356	6.43463	-1	4.2854	6.54689	9.23242	6.17991	-1	2.16993	5.40939	9.12024	11.116	1.32193	7.62571	-1	-1	-1	-1	1.32193	3.75489	2.70044	10.1118	8.08481	4.61471	8.85643	8.36851	10.9267	6.7211	10.0761	7.95128	2.16993	10.2222	8.26444	9.04029	10.9244	8.11114	8.87191	9.14593	9.00703	11.1257	6.92481	7.36194	7.55075	5.62936
GSM1440428	-1	6.66534	6.43463	6.21917	2.45943	3.64386	6.77479	1.32193	4.20945	5.91886	9.80655	7.64024	-1	2.90689	6.15987	8.00282	11.3617	-1	8.03067	-1	-1	-1	-1	2.16993	1.80735	4.83289	10.4538	8.43671	3.52356	9.1046	9.02652	11.6766	7.10329	10.4517	8.43671	3.08746	10.7826	8.75322	9.66622	11.2177	8.25974	9.0348	9.2396	8.67066	10.9148	6.31288	8.0954	8.1267	7.17493
GSM1440429	-1	6.11894	7.21432	6.34873	2.45943	3.9542	6.03342	-1	4.67243	6.65105	9.08614	6.62205	0.584963	1.32193	5.84549	9.15355	11.2429	-1	7.92778	-1	-1	-1	-1	2.45943	3.64386	2.90689	10.3371	8.0954	4.04439	8.61655	8.73978	11.0331	6.98299	10.2755	8.0634	2.45943	10.3066	8.65642	9.07548	11.0951	8.34207	8.71253	9.5265	9.67331	11.4181	6.8392	7.83605	7.76487	5.33985
GSM1440430	-1	6.69349	6.33092	6.46761	3.52356	4.83289	6.13955	-1	3.39232	6.01123	9.55555	7.43879	1.32193	1.80735	7.7039	8.43254	11.2201	-1	8.16742	-1	-1	-1	-1	0.584963	1.80735	3.64386	10.5675	8.76321	3.64386	9.34319	9.11504	11.8931	7.36194	10.381	8.45738	4.35755	10.464	9.35865	9.9491	11.7593	8.93221	9.48884	8.89633	9.28193	11.7717	8.90839	8.27845	8.02514	6.31288
GSM1440431	-1	6.48382	7.50383	8.0634	4.97728	5.37504	7.14466	-1	1.80735	3.52356	10.6253	7.20457	2.90689	3.08746	8.85643	11.5838	12.1977	0.584963	8.38154	1.80735	1.32193	-1	-1	0.584963	3.75489	4.55459	11.839	9.5708	4.55459	10.1325	9.91214	11.9742	8.1267	11.0617	9.30948	5.98868	10.8198	10.2917	10.5309	12.8241	9.25857	10.2848	4.35755	3.24793	9.93443	6.56224	9.34541	9.71682	6.96
GSM1440432	-1	6.41785	7.96867	6.01123	2.90689	4.42626	6.01123	-1	5.18982	5.65821	9.40833	6.81378	4.20945	3.39232	5.6865	9.30948	11.1951	-1	7.47978	0.584963	-1	-1	-1	1.32193	5.14975	5.26679	10.8301	8.54882	2.90689	8.99577	8.0954	10.8777	6.49985	9.95056	7.91588	3.52356	9.87882	11.2399	9.33204	11.3688	7.92778	9.22038	8.56415	7.47978	11.0234	7.11374	8.03067	7.96867	5.18982
GSM1440433	-1	6.13955	7.16491	6.09803	3.24793	3.64386	6.85175	1.32193	3.9542	5.98868	9.47472	7.30834	-1	1.80735	7.43879	11.3501	11.5539	-1	7.96867	-1	-1	-1	-1	0.584963	5.56986	3.85798	10.6817	8.62022	3.08746	9.13057	8.80896	11.6629	7.16491	10.3259	8.43671	2.45943	10.88	9.47877	9.86341	11.2357	8.10066	9.28425	8.97585	7.26209	10.6078	6.41785	8.21189	7.89178	7.36194
GSM1440434	-1	5.50779	6.69349	6.15987	3.64386	3.75489	7.16491	-1	3.52356	6.09803	9.64115	7.21432	0.584963	-1	7.82337	9.0182	11.4525	-1	7.82972	-1	-1	-1	-1	-1	3.85798	4.61471	10.5358	8.53722	3.24793	9.09144	8.56415	11.7243	6.91289	10.2662	8.29692	3.08746	10.7653	8.71939	9.69436	11.0454	7.75154	9.2009	9.21553	9.07815	10.8769	6.66534	7.87958	8.03617	7.77149
GSM1440435	-1	5.22882	6.59246	4.97728	1.32193	2.45943	6.97154	2.16993	1.32193	1.32193	9.43983	6.7211	0.584963	1.32193	6.41785	7.44708	10.7924	-1	7.224	0.584963	-1	-1	-1	0.584963	4.78136	3.39232	10.2802	8.50581	2.16993	8.97585	7.95128	11.0475	6.73471	9.75238	8.15735	3.24793	10.2986	9.04849	9.29117	10.8166	7.69	8.99859	8.41574	6.91289	10.3658	6.17991	7.29002	7.51175	6.82655
GSM1440436	-1	5.94251	5.71425	6.19967	2.16993	3.85798	5.76818	-1	3.39232	4.88264	8.93811	6.85175	-1	0.584963	7.92778	6.91289	10.9855	0.584963	8.17243	-1	-1	-1	-1	-1	3.85798	2.90689	9.89102	7.77808	4.61471	8.64205	9.33427	12.2827	6.48382	10.2568	7.17493	1.80735	10.2848	8.25974	9.09144	11.5601	7.87958	8.39446	8.88722	8.44087	10.5073	6.82655	8.30606	7.76487	6.27612
GSM1440437	-1	6.25739	6.07682	6.77479	5.06609	4.04439	5.65821	-1	3.39232	5.22882	9.02929	6.17991	-1	1.32193	5.40939	7.23362	11.0393	0.584963	7.84235	-1	-1	-1	0.584963	-1	2.45943	2.90689	10.1427	8.04712	2.45943	8.77972	7.81698	11.1602	6.54689	9.91961	7.71768	3.08746	10.0881	8.43671	9.01262	11.0095	7.78463	8.85019	9.26562	9.80494	11.7243	6.91289	7.38802	7.49586	5.44294
GSM1440438	-1	5.96578	6.40088	6.3837	1.80735	4.49185	5.6865	-1	4.2854	6.5157	9.29806	6.92481	1.32193	1.32193	6.8009	7.11374	10.8514	-1	8.15735	-1	-1	-1	-1	0.584963	1.80735	3.08746	10.3259	8.19229	3.85798	8.93517	8.92926	11.5199	6.98299	10.3614	7.8857	3.39232	10.3853	8.77643	9.05664	11.6575	8.44915	8.89026	9.68738	10.2473	12.1008	8.71596	7.9629	7.78463	4.55459
GSM1440439	-1	6.67948	7.08215	6.59246	3.39232	5.06609	6.96	0.584963	5.84549	8.46148	9.91214	8.14211	0.584963	0.584963	10.5637	8.0634	11.6924	1.32193	8.55267	-1	-1	-1	-1	2.90689	3.08746	3.9542	10.923	9.37178	4.88264	9.68212	9.90011	12.9475	7.5812	10.7744	9.20335	3.75489	11.0891	8.89026	10.656	12.1397	8.94691	9.86186	8.36413	7.55075	10.2101	5.62936	8.98157	8.63844	8.1267
GSM1440440	-1	6.67948	7.40514	6.19967	1.80735	3.85798	5.59991	0.584963	5.33985	6.82655	9.08614	7.31741	-1	1.80735	6.67948	8.91139	11.325	-1	8.39446	0.584963	-1	-1	-1	1.32193	3.85798	4.12928	10.4099	7.79766	4.20945	8.94983	9.25621	11.8736	6.85175	10.7164	8.18735	3.08746	10.5013	8.90238	9.70131	11.768	8.41996	9.39339	9.90313	9.08348	11.7696	7.7039	8.25503	7.75822	6.29462
GSM1440441	-1	5.96578	7.14466	6.8392	2.90689	5.30378	6.05528	-1	4.55459	4.72792	9.63027	7.51964	2.45943	2.70044	6.29462	7.79766	10.6764	-1	8.02514	0.584963	-1	-1	-1	-1	3.52356	3.24793	10.3734	8.40727	3.52356	9.13827	9.31175	11.7149	6.96	10.3625	8.37721	4.2854	10.3471	8.96723	9.74903	11.9157	8.35535	9.40408	8.05799	8.07414	10.7292	6.11894	8.52943	8.45327	6.07682
GSM1440442	-1	6.90087	8.08481	6.19967	2.70044	4.04439	6.45121	1.80735	4.35755	6.41785	9.73725	7.27146	1.32193	2.45943	7.81057	8.64205	10.6325	-1	8.07414	-1	-1	-1	-1	0.584963	4.61471	4.83289	10.5358	8.94398	4.35755	9.3298	8.89633	11.7294	6.94837	10.3734	8.78953	3.75489	10.6658	9.89102	10.1286	11.5955	7.73132	9.59898	8.94398	5.40939	9.7657	5.76818	8.04712	7.91588	7.95128
GSM1440443	-1	5.59991	6.05528	4.97728	0.584963	4.49185	5.96578	0.584963	1.80735	3.85798	9.4543	7.41363	2.45943	2.70044	7.87344	9.62114	12.1458	-1	7.40514	2.90689	-1	-1	-1	2.90689	2.16993	4.49185	10.9465	9.19353	3.39232	9.43567	7.91588	11.5272	7.633	9.76901	8.38586	1.32193	10.1991	8.75989	9.31628	10.2697	8.31515	8.90839	7.76487	6.01123	11.6268	5.87036	7.61839	8.02514	6.17991
GSM1440444	-1	6.19967	6.29462	5.06609	1.32193	3.9542	6.65105	0.584963	3.39232	5.50779	9.70304	7.72451	-1	0.584963	6.15987	6.21917	10.5043	-1	7.92184	0.584963	-1	-1	-1	0.584963	2.90689	3.64386	10.0063	8.49785	3.9542	9.0348	8.88722	11.4561	6.73471	10.0641	8.39446	2.90689	10.7198	7.8857	9.71167	11.0488	7.47168	8.96145	9.08614	7.61102	9.87882	6.48382	8.05257	7.69697	7.82337
GSM1440445	-1	6.96	6.8009	7.01681	1.80735	5.10852	7.17493	1.32193	3.85798	6.01123	10.6041	8.26444	2.16993	3.24793	8.78627	8.79279	12.3285	-1	7.71768	2.90689	-1	-1	-1	2.70044	4.35755	5.22882	11.0851	9.38262	4.42626	10.0327	8.98157	12.3358	7.98584	10.7727	8.95855	3.39232	10.4078	9.2131	10.0314	11.8767	9.27729	9.80009	6.8009	5.26679	10.638	6.85175	8.39017	8.87805	6.43463
GSM1440446	-1	7.51175	7.66888	7.00562	1.32193	4.72792	6.97154	0.584963	4.83289	7.02791	10.227	7.49586	-1	-1	7.3966	9.84941	11.595	-1	8.68124	-1	-1	-1	-1	-1	-1	2.70044	11.2327	8.97298	3.85798	9.82257	9.35425	12.3344	7.89785	11.1988	9.10983	4.2854	11.0711	9.15102	10.5162	12.1622	9.39767	10.2485	9.87267	9.73894	12.6754	7.3966	8.83763	8.46557	6.07682
GSM1440447	-1	7.29921	7.62571	6.19967	2.45943	3.24793	6.25739	-1	0.584963	3.52356	10.3647	7.55075	-1	2.70044	7.633	8.72962	11.1545	-1	8.37287	-1	-1	-1	-1	2.45943	4.55459	4.04439	11.0977	9.00422	4.04439	9.51865	9.18364	12.0575	7.20457	10.7343	9.11764	4.20945	10.8537	8.67066	10.9088	11.4297	8.78627	10.4035	9.71682	7.79766	11.1883	7.0607	8.46148	8.45738	8.39446
GSM1440448	-1	6.7879	5.47573	7.43045	5.47573	4.97728	7.04985	-1	3.24793	3.64386	11.0831	7.83605	2.16993	2.16993	6.7879	7.55842	12.1707	-1	8.32867	3.08746	-1	-1	-1	-1	3.85798	3.64386	11.3926	10.2732	4.04439	10.3647	8.1267	11.9309	7.62571	11.2128	8.48985	4.42626	10.8506	8.90539	10.3799	12.547	8.43671	9.79685	2.16993	1.80735	8.85331	4.2854	9.26327	9.29577	4.61471
GSM1440449	1.80735	7.09276	5.82018	7.61102	5.56986	4.83289	7.01681	0.584963	3.39232	3.24793	11.2213	8.0954	3.24793	2.90689	7.66888	8.27845	12.3916	-1	8.84078	1.80735	-1	-1	0.584963	0.584963	3.52356	5.02237	11.572	10.5684	4.2854	10.5328	8.71253	12.5422	7.86728	11.4328	8.59805	4.12928	11.0785	9.45224	10.7916	12.9323	8.66	10.056	3.08746	2.16993	9.8572	5.02237	9.75572	9.51076	4.04439
GSM1440450	0.584963	6.56224	5.59991	7.00562	5.6865	4.42626	7.20457	1.32193	2.45943	2.16993	10.8277	7.51175	2.16993	2.45943	7.77149	8.01959	13.1239	-1	8.44087	1.80735	-1	-1	-1	0.584963	3.24793	4.49185	11.354	10.2521	3.39232	10.1389	8.28771	12.1909	7.75822	11.0522	8.22159	3.9542	10.9028	8.15735	10.2986	12.2516	8.4818	9.8572	3.75489	2.16993	10.4057	5.56986	8.86264	8.96723	3.85798
GSM1440451	0.584963	6.29462	6.8009	6.11894	2.45943	3.75489	5.87036	0.584963	2.16993	3.52356	8.96145	6.8392	3.08746	1.32193	6.25739	10.7545	11.2747	-1	7.66888	0.584963	-1	-1	-1	5.37504	3.75489	3.52356	10.592	8.56415	3.39232	9.00983	8.03617	10.9252	6.73471	9.84314	7.82972	3.24793	9.51471	9.23242	9.53236	10.989	8.37287	9.14083	9.06474	7.86728	11.2279	7.09276	7.62571	7.90989	5.30378
GSM1440452	0.584963	6.31288	6.76155	6.45121	2.45943	4.12928	5.91886	0.584963	1.32193	2.45943	9.56129	6.96	2.70044	2.70044	6.25739	11.0664	12.2374	-1	7.66888	2.45943	-1	-1	-1	6.88874	3.39232	2.90689	11.0885	8.79279	3.64386	9.08879	8.21675	10.7017	7.41363	10.3236	8.33316	4.12928	9.92852	10.221	9.45018	11.3899	8.75989	9.42101	8.52552	7.43879	11.0351	6.40088	7.77808	8.29232	5.22882
GSM1440453	-1	6.34873	6.2384	6.76155	2.45943	4.42626	6.13955	-1	3.39232	3.9542	9.50482	7.57365	3.39232	3.52356	7.01681	11.6893	12.2795	-1	7.76487	2.90689	-1	-1	-1	7.38802	3.75489	3.39232	11.0206	8.50581	4.12928	9.14338	8.66356	10.5367	7.24317	10.3504	8.04712	4.35755	9.75071	10.1655	9.24911	11.7421	8.82814	9.16113	8.40301	6.21917	10.5338	5.96578	7.9629	8.15735	5.79442
GSM1440454	-1	5.87036	5.84549	6.54689	2.90689	4.49185	6.59246	-1	2.45943	3.75489	9.58026	7.37069	3.75489	2.16993	6.65105	10.9289	12.2442	0.584963	7.82972	1.80735	-1	-1	-1	6.70736	3.24793	3.75489	11.1784	8.63118	3.24793	9.24436	8.56415	10.4833	7.27146	10.411	8.32867	4.67243	9.71682	10.3614	9.34762	11.6687	8.783	9.28193	8.28309	5.96578	10.6087	6.17991	7.76487	8.15228	5.82018
GSM1440455	-1	6.21917	6.60733	6.7211	3.24793	3.9542	6.56224	-1	2.45943	2.16993	9.82416	7.33539	3.64386	2.90689	6.88874	11.0004	12.6065	0.584963	7.76487	3.08746	-1	-1	-1	6.8392	2.90689	3.75489	11.2776	8.81218	3.64386	9.20823	8.34207	10.5722	7.40514	10.4067	8.31061	4.88264	9.86959	10.6161	9.27729	11.6099	8.78627	9.33204	8.62022	5.74147	10.7777	6.66534	8.02514	8.25503	5.33985
GSM1440456	-1	6.19967	6.48382	6.69349	3.52356	4.12928	5.71425	0.584963	0.584963	2.16993	9.51471	7.43045	3.08746	2.70044	6.43463	11.509	12.2835	-1	7.76487	1.80735	-1	-1	-1	6.8392	3.85798	4.61471	11.152	8.66	3.52356	9.05664	8.70563	10.7495	7.07146	10.327	8.27845	4.2854	9.74567	10.2975	9.42101	11.6223	8.81538	9.32755	8.41574	6.74819	10.7511	6.48382	8.00282	8.17243	5.26679
GSM1440457	-1	5.59991	5.50779	6.41785	5.87036	5.62936	6.34873	-1	0.584963	4.04439	9.75071	7.38802	2.16993	2.90689	6.69349	7.65464	12.2858	-1	7.72451	4.42626	-1	0.584963	-1	3.39232	4.93074	5.44294	10.9798	9.09144	3.39232	9.31175	8.21675	10.7207	7.5812	10.0802	8.27845	4.12928	9.99365	10.0921	9.43775	12.246	8.61655	9.49285	7.61839	4.97728	11.8558	6.41785	7.80413	8.25503	6.11894
GSM1440458	-1	6.54689	6.49985	7.69697	4.72792	5.33985	7.07146	-1	4.2854	5.79442	10.5483	7.87344	3.08746	2.16993	8.5216	11.2647	11.9642	0.584963	8.25503	0.584963	-1	-1	-1	2.45943	2.90689	5.14975	11.5394	9.50283	4.12928	10.2246	9.62297	11.451	7.89785	10.9274	9.00141	5.98868	10.5901	10.3449	10.4773	12.7619	9.25385	10.2125	6.01123	1.80735	9.73217	6.11894	9.16113	9.6193	6.82655
GSM1440459	-1	6.70736	7.89178	6.36632	2.70044	2.90689	6.40088	-1	4.20945	5.89482	9.32531	6.87652	3.75489	3.08746	5.50779	9.70995	11.8874	-1	7.47168	-1	-1	-1	-1	1.32193	5.33985	5.22882	11.3239	8.88111	3.9542	9.11244	8.15228	10.2521	6.85175	10.1286	8.0634	3.24793	9.62845	11.9681	9.78382	11.3904	7.89178	9.64656	8.32867	4.49185	11.7754	7.3443	8.2503	8.08481	5.10852
GSM1440460	-1	5.6865	7.67596	6.07682	3.24793	4.35755	6.29462	-1	1.80735	2.45943	9.26327	7.12412	1.32193	0.584963	6.94837	9.76736	11.3312	-1	6.93664	-1	-1	-1	-1	0.584963	3.85798	5.50779	10.4025	8.29232	3.85798	8.78627	8.71596	11.0358	6.87652	9.86959	7.9571	2.70044	9.79523	9.81778	9.23482	11.4886	8.29232	8.99294	6.3837	6.07682	9.89254	6.07682	7.94544	8.12153	4.88264
GSM1440461	-1	5.91886	7.87344	6.62205	3.52356	4.72792	6.03342	-1	2.70044	3.75489	9.22762	7.08215	2.16993	1.80735	6.97154	11.1219	11.6427	-1	7.03892	-1	-1	-1	-1	0.584963	3.64386	5.02237	10.5093	8.35094	4.35755	8.70908	8.77314	11.0502	7.18488	9.98655	8.14211	3.64386	9.76238	10.556	9.23482	11.7115	8.28309	9.02652	6.57743	4.93074	10.368	6.34873	8.29692	8.03617	4.72792
GSM1440462	-1	5.71425	7.65464	6.48382	3.39232	4.42626	7.03892	-1	2.16993	3.08746	9.70304	7.08215	4.83289	5.6865	7.55842	8.16742	10.7258	-1	7.40514	-1	-1	-1	-1	0.584963	5.96578	3.08746	11.2085	8.78627	4.49185	9.31628	8.46557	10.3078	7.16491	10.2952	8.45327	4.20945	10.056	9.75739	9.34762	11.635	8.40301	8.91139	8.57932	6.46761	11.2753	7.91588	7.75154	7.86728	4.2854
GSM1440463	-1	5.82018	5.98868	6.86419	3.24793	3.64386	6.40088	-1	2.16993	2.16993	9.25857	6.57743	1.80735	3.52356	7.42206	8.04166	12.2457	-1	7.21432	0.584963	-1	-1	-1	-1	2.45943	3.85798	10.6298	8.61287	2.45943	8.89936	7.92184	11.0778	6.7211	9.73725	7.99718	2.45943	9.5068	9.46862	8.93517	11.5767	8.01959	8.72622	7.38802	7.32643	10.9155	7.24317	7.52748	8.00282	5.44294
GSM1440464	-1	6.17991	6.99435	6.45121	3.64386	3.9542	6.7211	0.584963	4.20945	4.42626	9.81298	8.44915	2.90689	0.584963	9.06474	10.2709	11.7127	-1	8.5216	3.75489	-1	-1	0.584963	1.32193	3.39232	2.90689	10.3359	8.783	3.24793	9.35645	8.70217	12.1732	7.04985	10.2952	8.27845	4.67243	9.94618	8.52552	9.30948	11.8709	8.23122	9.39553	6.25739	6.54689	9.38262	5.22882	8.75322	8.64926	6.27612
GSM1440465	1.32193	6.87652	4.55459	7.52748	5.84549	4.93074	7.69697	-1	2.45943	3.39232	11.2606	7.69697	3.24793	3.39232	7.68299	8.20701	13.0245	-1	8.39017	-1	-1	-1	-1	-1	3.24793	4.04439	11.4391	10.4152	2.70044	10.294	8.5411	12.7338	8.48583	11.3046	8.6987	4.67243	11.2351	8.90839	10.5541	12.3305	8.54882	10.0694	2.90689	2.70044	10.221	4.88264	9.15608	9.55555	5.94251
GSM1440466	-1	5.37504	5.06609	5.59991	3.24793	4.55459	5.59991	-1	-1	1.32193	9.68738	6.8392	4.42626	4.2854	5.53916	8.66711	10.7636	-1	6.92481	-1	-1	-1	-1	-1	4.04439	2.45943	11.1715	8.87498	2.90689	9.60825	6.97154	10.1196	6.7879	10.0244	8.29232	5.06609	10.1466	9.44605	9.19353	11.1023	7.3966	8.81538	2.70044	0.584963	7.87958	3.52356	8.09011	8.38154	4.67243
GSM1440467	-1	7.77149	9.83368	7.69	3.85798	5.76818	7.11374	-1	5.50779	7.84862	10.0881	8.76321	1.32193	0.584963	10.9377	8.87498	11.5031	-1	8.76653	0.584963	-1	-1	-1	2.70044	3.08746	5.06609	11.1225	9.80171	4.49185	10.0355	10.3504	13.6525	8.23601	11.1771	9.07548	2.90689	10.9155	8.94105	10.3939	12.7504	9.18859	9.88798	8.67066	7.95128	11.3699	7.64746	9.26796	8.83447	6.91289
GSM1440468	-1	6.11894	7.58871	5.96578	0.584963	4.04439	5.6865	0.584963	1.80735	3.39232	9.09144	6.98299	3.24793	3.75489	7.03892	11.4976	11.5515	-1	8.20212	0.584963	-1	-1	-1	1.80735	3.08746	4.55459	10.6188	8.18735	3.85798	9.01542	8.40301	11.2712	6.74819	10.1991	8.29232	3.24793	10.1892	9.13571	9.41045	11.588	8.73978	9.28887	9.65374	9.51076	12.0803	7.61839	7.84862	7.86109	4.72792
GSM1440469	-1	6.27612	7.18488	6.8009	2.90689	4.88264	6.3837	0.584963	3.75489	3.52356	9.68912	8.07948	3.24793	3.39232	7.75822	9.59152	10.7636	1.32193	8.16239	1.80735	-1	-1	-1	-1	3.52356	3.24793	10.3918	8.71253	3.52356	9.45841	9.21796	11.8418	7.15482	10.4089	8.66711	4.2854	10.4893	9.03205	9.97943	12.1603	8.26444	9.48684	7.21432	6.46761	10.0505	5.26679	8.58308	8.60918	6.66534
GSM1440470	-1	6.85175	3.52356	6.27612	5.02237	5.82018	6.43463	0.584963	4.04439	6.17991	9.71339	7.97441	3.39232	3.9542	8.65642	7.91588	10.9215	1.32193	7.57365	1.80735	-1	-1	-1	1.80735	3.85798	2.90689	10.3647	8.84706	4.35755	9.17118	8.90238	11.1154	7.12412	10.1079	8.18735	5.44294	9.76736	10.0735	9.50482	12.2864	8.16742	8.85643	7.56605	2.90689	10.041	7.19476	8.35094	8.05257	5.56986
GSM1440471	-1	6.65105	8.44915	7.12412	2.70044	5.79442	7.12412	1.80735	3.9542	4.42626	10.4793	7.73132	3.75489	2.90689	8.60177	9.13571	13.1282	-1	7.87344	4.35755	-1	-1	-1	-1	4.12928	5.82018	11.6264	9.30948	4.67243	9.99365	9.5068	11.7593	7.43879	11.0543	8.55651	4.2854	10.3603	11.0904	10.1567	12.1227	8.91139	10.1966	6.05528	2.90689	10.2125	6.94837	9.31175	9.09408	5.22882
GSM1440472	-1	6.7879	7.74483	7.11374	3.52356	5.82018	7.3966	1.32193	2.70044	2.16993	10.5684	7.37069	1.32193	1.80735	9.19106	9.13057	13.4492	-1	7.77808	-1	-1	-1	-1	-1	3.75489	6.8009	11.7102	9.2131	5.18982	10.0708	9.36741	11.7332	7.56605	11.1186	9.08082	5.65821	10.5531	10.8061	10.6353	12.3986	9.12283	10.4035	5.84549	2.16993	11.3851	7.58871	9.26796	9.15355	6.01123
GSM1440473	-1	8.00843	6.8009	7.51175	4.20945	6.2384	7.9571	1.80735	5.14975	7.32643	11.0751	9.25621	3.9542	3.24793	9.55746	10.4278	11.9789	-1	8.29232	5.40939	-1	-1	-1	-1	4.61471	4.35755	11.4795	10.1299	4.49185	10.5053	9.60825	11.8224	8.12153	11.3351	9.26327	4.83289	10.9311	9.28425	10.3157	13.3989	9.78382	10.2149	6.41785	2.70044	9.50084	6.49985	9.6591	9.68562	6.70736
GSM1440474	-1	7.08215	8.22159	6.94837	2.16993	4.78136	7.12412	-1	4.04439	5.37504	10.2378	7.9571	5.02237	2.90689	8.38154	10.0341	12.6061	1.80735	7.53528	3.75489	-1	-1	0.584963	0.584963	5.6865	6.86419	11.5563	9.22521	3.64386	9.93	8.35094	10.3669	7.47978	10.6316	8.41574	3.08746	9.97513	11.0248	9.72195	12.2549	8.78627	9.91513	7.55075	5.14975	11.1951	7.43879	8.91439	8.81858	4.88264
GSM1440475	-1	7.10329	7.64024	7.01681	2.70044	5.53916	7.00562	-1	3.64386	6.40088	10.2027	7.91588	4.12928	3.52356	8.21189	9.78218	11.8108	-1	7.87958	4.78136	-1	-1	-1	-1	5.26679	5.76818	11.3485	9.28193	3.9542	9.73047	8.39017	10.9215	7.12412	10.6271	8.26444	2.45943	10.168	9.94325	9.78218	12.2284	8.79928	9.668	8.49386	6.34873	11.4638	7.85487	8.79604	8.82814	4.93074
GSM1440476	-1	7.20457	6.65105	5.47573	3.39232	5.26679	7.72451	-1	4.12928	6.2384	10.6843	7.82337	3.08746	5.02237	9.4625	11.6726	12.6304	1.32193	7.89785	2.70044	-1	-1	-1	-1	2.90689	5.47573	11.6177	9.4315	3.52356	9.6961	8.31967	11.0678	7.20457	10.7867	8.97585	3.75489	9.94618	9.7936	10.2837	12.5378	8.6987	9.85565	5.56986	0.584963	9.89102	6.77479	8.60177	8.8933	6.27612
GSM1440477	-1	6.98299	7.31741	7.17493	3.08746	5.37504	7.40514	0.584963	3.24793	6.09803	10.9625	8.66711	4.42626	4.93074	9.73047	11.8366	13.7551	-1	8.35975	4.93074	-1	-1	-1	-1	3.24793	6.01123	12.1509	10.06	4.35755	10.2015	8.71253	11.5519	7.91588	11.097	9.35204	3.52356	10.4843	10.3853	10.4732	12.9868	9.18364	10.1105	6.36632	2.70044	10.9028	7.04985	9.04849	9.28887	6.34873
GSM1440478	-1	7.10329	7.46352	5.79442	-1	4.78136	6.93664	0.584963	3.24793	6.11894	9.9211	7.54303	-1	2.90689	8.13186	10.2592	12.4175	-1	6.85175	4.12928	-1	-1	-1	-1	0.584963	5.71425	11.1621	9.34319	3.9542	9.20823	8.18239	10.8529	7.24317	10.412	8.49386	0.584963	9.38694	10.1196	10.0423	12.0459	8.80574	9.65732	5.56986	2.16993	10.5367	6.46761	8.15735	8.42836	5.50779
GSM1440479	-1	7.20457	7.12412	7.29002	2.16993	6.77479	8.0634	0.584963	3.52356	6.43463	10.8568	8.94398	3.39232	3.24793	9.42312	10.9509	11.7298	-1	8.70217	4.55459	-1	-1	-1	0.584963	5.47573	6.65105	12.0773	9.78218	6.70736	10.3055	9.83368	11.7705	8.89633	11.5634	9.50879	4.67243	10.8622	9.90914	11.1437	12.7706	9.48281	10.3745	6.62205	3.08746	9.87267	5.40939	9.61563	9.78382	7.50383
GSM1440480	0.584963	6.13955	8.9263	7.3966	2.90689	5.18982	7.13443	-1	4.78136	6.21917	10.6041	7.87344	3.64386	3.9542	8.66356	9.27729	12.6938	0.584963	8.14211	3.9542	-1	-1	-1	-1	4.83289	5.6865	11.3063	9.37613	4.55459	9.97943	9.65553	12.5968	7.71081	11.0838	9.15102	5.06609	10.7017	10.2174	10.2438	12.4327	9.47269	10.0532	6.99435	4.83289	9.978	6.8009	9.43359	9.31402	5.06609
GSM1440481	-1	7.5812	9.97513	7.49586	2.90689	5.18982	7.32643	-1	4.61471	6.5157	10.5656	8.52552	2.45943	3.64386	7.84862	9.61379	12.4042	0.584963	8.68124	3.75489	-1	-1	-1	0.584963	5.26679	5.47573	11.4622	9.44191	4.83289	9.978	9.80171	12.3801	8.13186	11.118	9.43775	3.75489	10.3078	10.3066	10.6649	12.4111	9.54206	10.2088	8.21675	6.13955	11.5828	7.33539	9.52454	9.2396	5.74147
GSM1440482	-1	7.42206	6.74819	7.92184	3.9542	5.59991	7.43879	-1	5.53916	7.53528	11.2753	9.34096	2.70044	5.10852	8.5411	11.2594	12.9937	0.584963	8.63844	6.09803	-1	-1	-1	1.32193	3.52356	2.70044	12.2035	9.69784	4.35755	10.4331	9.92258	12.4705	7.95128	11.614	9.10722	3.85798	10.8529	10.357	10.2473	13.7317	9.28425	10.0815	7.46352	4.12928	8.95274	6.76155	9.30264	9.22279	6.70736
GSM1440483	-1	7.57365	7.03892	7.82972	2.45943	5.6865	7.28077	-1	5.30378	7.40514	11.1596	9.01262	4.2854	3.85798	8.80252	11.48	12.7274	-1	8.58684	5.59991	-1	-1	-1	-1	3.08746	2.70044	12.2649	9.88035	4.97728	10.411	9.87728	12.264	8.04166	11.4719	9.22038	3.24793	10.4722	10.4025	10.5093	13.4999	9.36304	10.2767	7.21432	3.64386	9.12283	6.99435	9.30264	9.38478	6.73471
GSM1440484	-1	7.03892	6.70736	7.29921	2.70044	5.33985	7.42206	-1	4.42626	6.98299	10.8661	8.53333	2.90689	3.08746	9.88035	8.41574	12.4335	0.584963	8.17243	0.584963	-1	-1	0.584963	-1	4.88264	5.10852	11.4202	9.78545	5.37504	10.4372	9.25385	12.7716	8.45327	11.1614	9.42101	4.2854	11.006	9.05934	10.3146	12.1291	9.31402	9.87882	6.97154	5.50779	10.6957	6.43463	9.09935	9.36741	6.97154
GSM1440485	-1	7.97441	8.49785	7.55075	2.70044	5.37504	7.94544	2.16993	5.84549	7.10329	11.3861	9.13314	4.35755	3.64386	9.85253	10.6569	12.389	-1	8.94105	3.39232	-1	-1	-1	0.584963	4.72792	5.33985	12.0609	10.2509	5.33985	10.8412	9.85565	13.0856	8.83763	11.3166	10.0119	5.47573	10.9531	9.3208	11.0262	12.8649	9.62297	10.6738	5.71425	4.49185	10.4046	6.65105	9.46862	10.0007	7.3443
GSM1440486	0.584963	7.03892	5.89482	7.82972	4.04439	5.44294	7.3443	1.80735	5.89482	8.10591	11.1016	8.49386	3.64386	4.83289	10.3359	9.39767	12.8699	-1	8.5216	3.08746	-1	-1	-1	-1	3.24793	4.78136	11.6103	9.80977	4.35755	10.3526	9.34096	12.616	7.78463	11.3205	9.23242	4.93074	10.8029	9.89254	10.4184	12.597	9.5632	10.2894	7.04985	3.24793	10.412	7.36194	9.39124	9.73047	6.3837
GSM1440487	-1	6.49985	6.67948	6.21917	2.16993	3.9542	7.81698	0.584963	2.90689	3.85798	10.2963	8.33316	-1	3.24793	8.00282	8.10066	11.9775	-1	8.7364	-1	-1	-1	-1	0.584963	4.49185	4.49185	10.9274	8.71939	4.93074	9.42312	9.59712	12.3676	7.29002	10.8412	8.97871	4.67243	11.4886	9.02929	10.1904	11.625	8.42417	9.73217	6.76155	7.09276	10.2246	6.43463	8.98157	8.39017	8.10066
GSM1440488	-1	6.48382	5.40939	5.65821	1.32193	4.42626	7.74483	1.32193	2.70044	3.52356	10.3625	7.97441	0.584963	3.39232	8.50184	8.00282	11.8469	0.584963	8.55651	-1	-1	-1	-1	-1	5.06609	4.55459	10.6991	9.28656	4.49185	9.66267	9.21553	12.4867	7.43045	10.7377	9.18115	3.75489	11.438	9.14848	10.2814	11.3024	8.12153	9.68738	6.97154	7.18488	10.1026	5.18982	8.66711	8.33762	8.4818
GSM1440489	-1	5.84549	4.83289	5.40939	2.90689	4.2854	7.82972	1.80735	-1	2.45943	10.1039	7.58871	-1	2.16993	7.61839	7.51964	11.3473	-1	7.80413	-1	-1	-1	-1	-1	5.14975	4.35755	10.2161	9.07815	4.42626	9.24911	8.6987	11.9257	6.54689	10.3548	8.81538	3.52356	10.8975	8.72962	9.82575	11.0792	8.08481	9.51471	5.98868	5.26679	8.77643	4.93074	8.29232	8.02514	7.77149
GSM1440490	-1	7.01681	5.98868	6.11894	2.70044	4.83289	6.77479	-1	3.08746	3.64386	10.1013	7.77149	-1	2.16993	7.93369	9.04576	11.864	-1	8.96434	-1	-1	-1	-1	1.80735	4.67243	4.20945	10.9633	8.96723	4.61471	9.50482	9.6027	12.7984	7.21432	11.2978	8.71939	3.9542	11.3368	8.51373	10.0133	12.0673	9.13571	9.74903	9.68562	10.0735	12.6174	6.27612	8.94691	8.24555	6.91289
GSM1440491	-1	6.74819	6.49985	6.19967	2.16993	4.42626	6.63662	0.584963	3.64386	5.10852	10.0868	6.81378	-1	-1	6.48382	8.52943	11.5199	-1	8.60918	-1	-1	-1	-1	-1	3.64386	1.80735	10.8576	9.00141	3.52356	9.46455	9.01542	12.3209	7.21432	10.994	8.44501	3.64386	11.061	7.96867	9.92704	11.5899	9.14848	10.0505	9.79523	9.73556	12.8371	5.82018	8.59059	8.15735	5.62936
GSM1440492	-1	7.52748	5.96578	6.3837	1.80735	3.64386	6.85175	1.32193	4.49185	6.87652	10.1157	7.23362	-1	1.80735	6.74819	8.44087	11.7676	0.584963	8.97298	2.90689	-1	-1	0.584963	2.16993	3.75489	1.32193	11.0711	8.94105	4.2854	9.65195	9.61563	12.7596	7.43879	11.425	8.60548	4.04439	11.2641	8.37287	10.1618	12.1352	9.22279	10.0587	10.0974	9.98939	12.9875	6.43463	9.13827	8.33316	6.29462
GSM1440493	-1	7.08215	5.22882	7.14466	3.52356	4.93074	6.60733	-1	5.02237	6.33092	10.1793	7.224	-1	0.584963	7.38802	8.16742	11.8721	0.584963	8.98157	0.584963	-1	-1	-1	-1	4.35755	3.24793	10.9185	9.08614	4.35755	9.74567	9.72366	12.8491	7.38802	11.3518	8.72281	3.52356	11.2536	8.52552	10.056	12.1794	9.17368	9.87421	9.6961	9.53236	12.5712	6.48382	8.93221	8.17742	6.92481
GSM1440494	-1	6.87652	6.66534	6.45121	2.45943	4.93074	7.16491	1.80735	3.64386	5.18982	9.95492	8.33762	0.584963	2.16993	8.11634	8.58684	12.0257	1.32193	8.64566	-1	-1	-1	-1	1.32193	4.55459	3.08746	10.994	8.50184	4.04439	9.47269	9.77231	12.5768	7.32643	11.0269	8.44915	3.39232	11.5277	9.29117	9.90914	12.0588	8.73302	9.76072	8.21675	8.91439	11.169	7.3443	9.11764	8.46964	7.59619
GSM1440495	-1	6.15987	6.27612	5.56986	2.45943	3.64386	7.09276	-1	-1	2.16993	9.81458	7.45533	0.584963	3.64386	6.77479	6.82655	10.7711	-1	8.09011	-1	-1	-1	-1	1.80735	5.02237	3.08746	10.2755	8.01959	4.55459	8.9263	8.91439	11.4396	6.48382	10.1555	8.39874	4.55459	10.7981	8.13699	9.6786	11.2104	7.7039	9.36085	8.43671	7.51175	9.90313	5.82018	7.75154	7.60363	7.52748
GSM1440496	-1	6.21917	6.66534	6.43463	3.39232	3.52356	6.34873	0.584963	3.75489	6.2384	9.59898	7.62571	-1	0.584963	7.56605	7.69697	11.8488	-1	8.5411	-1	-1	0.584963	-1	0.584963	2.45943	3.64386	10.7989	8.19722	4.55459	9.06474	9.59339	12.4301	7.19476	10.8846	8.27845	3.9542	11.2363	9.38694	9.7065	11.839	8.64926	9.4543	9.74399	10.0244	11.6495	7.0607	8.85019	7.90989	6.98299
GSM1440497	-1	5.59991	7.42206	5.56986	2.90689	3.39232	7.37938	0.584963	2.70044	3.52356	10.2015	8.17742	0.584963	1.32193	8.14211	7.33539	11.7738	-1	8.16742	-1	-1	-1	-1	0.584963	5.33985	3.75489	10.6922	8.68124	3.85798	9.24436	9.27729	12.0693	7.12412	10.5713	8.86573	3.08746	11.1975	9.41469	10.1793	11.3103	8.07414	9.66267	8.99577	8.06878	10.2101	5.76818	8.76984	8.28309	8.23601
GSM1440498	-1	6.46761	7.91588	6.13955	2.70044	2.90689	7.59619	2.70044	2.16993	4.88264	10.8707	8.47776	2.16993	3.08746	7.82337	7.7039	12.0121	-1	8.46557	-1	-1	-1	-1	0.584963	5.40939	4.55459	10.9252	9.13314	4.35755	9.80816	9.75906	12.597	7.29921	10.9762	9.36741	4.04439	11.3177	8.94691	10.4257	11.5988	8.64566	10.0815	8.75322	7.79766	10.3658	5.84549	9.04029	8.46148	8.68825
GSM1440499	-1	6.36632	8.00843	6.3837	2.90689	3.9542	8.18239	1.80735	2.90689	3.75489	10.9819	8.33762	0.584963	3.08746	7.66178	7.29002	11.8663	-1	8.37287	-1	-1	-1	-1	1.32193	5.56986	4.55459	10.9385	9.17118	4.67243	9.78054	9.63209	12.4619	7.66888	11.0213	9.33204	3.85798	11.4244	8.90539	10.286	11.6282	8.60548	10.1351	8.37721	6.85175	10.0396	5.62936	8.94398	8.69523	8.57554
GSM1440500	-1	6.03342	8.04712	6.01123	1.32193	4.35755	7.61102	1.80735	-1	1.80735	10.6425	8.19229	2.16993	2.16993	7.61102	6.92481	11.6011	-1	8.23601	-1	-1	-1	-1	-1	4.35755	4.55459	10.679	8.86264	4.49185	9.49085	9.45635	12.1005	7.10329	10.7719	9.08348	3.08746	11.0931	8.70217	10.1039	11.3063	8.37287	9.90764	8.04166	6.40088	9.49685	5.71425	8.68825	8.36851	8.21675
GSM1440501	-1	6.27612	7.37938	5.50779	2.45943	3.52356	7.84862	1.32193	2.90689	4.97728	10.4954	8.21189	-1	-1	7.55842	7.81057	11.9235	-1	8.16239	-1	-1	0.584963	-1	2.16993	5.14975	4.2854	10.592	8.85953	4.42626	9.5068	9.42522	12.2344	7.03892	10.819	8.97871	3.75489	11.2482	8.79604	10.0505	11.4255	8.25503	9.77561	7.94544	5.62936	9.22762	5.47573	8.85643	8.22641	8.39874
GSM1440502	-1	6.5157	7.55075	6.34873	2.16993	4.35755	7.08215	-1	4.20945	6.05528	10.4661	8.0954	2.16993	2.16993	7.85487	7.71768	12.026	-1	8.31061	-1	-1	-1	-1	0.584963	4.20945	4.20945	10.7586	8.88722	4.55459	9.60825	9.77231	12.5104	7.23362	11.0711	8.88722	4.12928	11.3132	8.85331	10.2149	11.7037	8.5216	9.98939	9.00703	8.66711	11.3103	5.56986	9.02098	8.29692	8.34207
GSM1440503	-1	6.69349	7.61839	6.11894	2.45943	4.20945	8.21189	0.584963	4.35755	5.71425	10.7932	8.45327	1.32193	3.24793	8.1267	7.95128	12.2409	2.70044	8.52943	-1	-1	-1	-1	1.32193	5.18982	4.20945	10.9274	9.12541	4.61471	9.74903	9.68036	12.5958	7.58871	11.0563	9.42522	3.24793	11.5852	9.73894	10.3712	11.614	8.46964	9.9737	8.22159	5.79442	9.42101	5.94251	8.96145	8.65284	8.70563
[truncated: 5,000 more columns]
