# Supplementary material for: Differentiated glioma cell-derived fibromodulin activates integrin-dependent Notch signaling in endothelial cells to promote tumor angiogenesis and growth
Source: eLife. 2022 Jun 1;11:e78972. doi: 10.7554/eLife.78972 (PMC9259034; doi:10.7554/eLife.78972)
Supplement: Figure 1—source data 9. [file elife-78972-fig1-data9.zip › Figure 1-Figure Supplement 3 Source Data/Gravendeel_expression.xls]

## Sheet: 2022-05-09_Gravendeel_expressio
Sample	A1BG	A1BG.AS1	A1CF	A2M	A2M.AS1	A2ML1	A2MP1	A4GALT	A4GNT	AA06	AAAS	AACS	AACSP1	AADAC	AADACL2	AADAT	AAED1	AAGAB	AAK1	AAMDC	AAMP	AANAT	AAR2	AARS	AARS2	AASDH	AASDHPPT	AASS	AATF	AATK	ABAT	ABCA1	ABCA11P	ABCA12	ABCA13	ABCA17P	ABCA2	ABCA3	ABCA4	ABCA5	ABCA6	ABCA7	ABCA8	ABCA9	ABCB1	ABCB10	ABCB11	ABCB4	ABCB5
GSM405200	6.9716	5.2682	4.4068	7.6985	4.7842	4.2521	4.2403	6.2812	4.5217	4.5778	7.5118	9.4572	3.698	4.4195	3.5714	6.8081	6.485	6.0634	8.9601	6.6288	8.8804	4.0121	7.631	10.8022	7.0153	6.8031	9.507	5.0342	7.7049	9.6356	11.8358	4.5525	6.2162	3.5685	3.2718	7.0324	7.0534	8.583	4.7183	6.2341	3.9549	6.1202	4.5784	3.7711	5.9738	6.8492	4.196	4.5023	3.7652
GSM405201	6.948	5.0042	4.37	8.2554	4.5252	4.0619	4.3879	6.2294	5.1868	4.4047	8.3224	7.776	3.595	4.4009	3.6767	7.7423	7.4041	6.0752	5.3038	7.4361	9.1201	3.9329	8.8546	10.4086	7.1558	7.3912	9.8961	6.1416	9.4596	8.5062	12.3342	5.7219	6.3464	3.5045	3.3298	7.5641	5.5366	8.9758	4.5905	4.274	3.824	5.9281	4.395	3.8126	6.0672	7.3368	4.3593	4.796	3.7156
GSM405202	6.0815	4.2995	4.4264	8.6272	5.2733	3.9961	4.3829	5.6815	4.5498	3.7183	6.9113	6.9738	3.5953	4.0601	3.6684	7.0385	8.2916	6.138	4.9457	7.4859	8.8833	3.6087	8.5324	10.022	6.8429	6.8484	7.771	5.8843	8.6	8.2285	11.8608	6.9883	6.5583	3.5097	3.5502	7.4216	4.955	8.6581	4.2677	4.7324	3.8429	5.8331	4.1438	3.7993	6.382	7.4318	4.0375	4.8356	5.9626
GSM405203	6.6425	4.9475	4.2897	8.2503	5.313	4.0268	4.145	5.7784	4.5148	4.2525	7.483	8.2842	3.551	3.8674	3.7186	7.0996	8.0811	6.3649	6.877	7.3748	8.9938	4.0449	8.4425	9.9067	6.4568	7.9135	10.2157	6.0277	8.3875	8.549	12.2671	6.3792	6.3906	3.5041	3.3398	6.1822	5.323	8.1289	4.4227	5.0748	3.6992	6.0225	4.3441	3.9834	6.8165	6.9562	3.9889	4.9944	3.6502
GSM405204	6.1937	4.5327	4.232	8.5756	5.2479	3.9768	3.9273	5.7623	4.622	4.0346	6.9507	8.1777	3.4559	4.1209	3.4774	6.9275	8.1189	6.0542	4.8166	7.2305	8.742	3.6483	8.6346	10.236	6.8414	7.146	9.5185	6.6055	8.9097	7.721	12.5235	7.1731	7.2782	3.4079	3.334	6.8048	4.8633	8.5178	4.3326	4.4342	3.6743	5.7457	4.2388	3.6573	7.2258	7.8679	4.0144	7.0127	3.6555
GSM405205	6.2572	4.8036	4.1585	8.1148	4.6544	3.8027	4.2459	5.754	4.5803	4.2338	7.6173	7.8502	3.5609	4.2508	3.4321	6.5521	9.5295	6.2323	5.054	8.0625	9.0152	3.7844	8.9305	10.319	6.402	7.0879	8.9752	7.5763	9.1409	7.3573	10.6985	6.7419	5.9387	3.5334	3.272	7.598	5.0824	8.9627	4.3995	5.2247	3.968	5.8399	4.1832	3.7264	5.1293	7.7131	4.1591	4.5877	3.6425
GSM405206	6.6372	5.1281	4.326	7.8778	5.5713	4.0796	4.3459	6.3257	4.6807	4.3114	7.8389	7.6429	3.9016	3.9982	3.7388	6.9342	8.243	6.5007	5.2763	7.4158	8.8265	3.8207	8.5452	10.0202	7.2069	7.4456	10.7241	5.5686	9.5983	8.479	12.5406	6.2107	6.5302	3.6357	3.3113	6.652	5.4864	8.4379	4.1583	4.4609	3.5515	5.9079	4.3941	3.6656	6.6114	6.5906	4.2938	4.458	3.8464
GSM405207	6.7095	4.5668	4.1393	7.4119	4.8751	4.0327	4.2236	6.012	4.4021	4.4524	8.0464	7.4309	3.5618	4.1901	3.6311	7.859	7.2154	5.2815	5.4603	7.8811	9.1551	3.7549	8.5178	10.0945	6.9998	8.1578	9.7735	6.3752	8.8529	8.059	12.7676	7.0922	6.4386	3.433	3.1404	7.2286	5.5752	8.1788	4.4561	4.348	3.7451	5.6438	4.1836	3.3813	5.557	7.2063	4.0242	4.4737	3.7397
GSM405208	6.4682	4.785	4.3376	8.6052	4.7107	4.0533	4.2592	6.0825	4.5748	4.5167	8.1854	8.0917	3.9775	4.4169	3.6636	6.9781	8.658	5.8579	4.9562	7.4177	9.4847	3.8726	8.9235	10.2277	7.2356	6.2944	9.1013	5.8814	9.7878	8.1813	12.4781	5.8791	5.8602	3.4647	3.2583	6.3931	6.5702	9.0149	4.5249	4.1013	3.5023	6.2381	4.343	3.4813	4.9632	7.124	4.1536	4.3513	3.6831
GSM405209	7.3414	4.7687	4.1157	7.9217	5.7828	4.2122	4.3431	5.4098	4.4957	4.563	7.9377	8.6651	3.5973	4.0659	3.7018	6.9102	7.1647	5.9986	8.233	7.5769	8.6085	4.0961	8.2154	10.5204	6.9417	7.4898	9.7301	6.0741	8.5565	9.4923	11.1043	5.4609	5.7257	3.4524	3.1291	6.5274	9.8553	8.4353	4.3376	7.3197	6.2624	5.86	4.5963	3.7325	6.2897	7.1349	3.9764	4.4249	3.6137
GSM405210	6.2422	4.4315	4.2319	7.7662	4.5283	4.016	4.0442	5.7871	4.554	4.3075	7.608	7.3358	3.6195	4.0894	3.7342	8.078	5.8742	5.8268	6.8953	7.1109	8.8728	4.2144	8.6118	9.527	7.0097	7.2587	9.9059	4.5237	9.0595	8.2918	12.3738	5.8427	7.4927	3.4259	3.3099	6.5216	5.3599	7.7883	4.3461	4.4087	4.374	5.5819	4.1518	6.1369	5.2062	7.9904	4.0502	4.2472	3.6211
GSM405211	6.2024	4.5556	4.2088	8.2679	5.7261	4.1824	4.1796	5.328	4.4573	3.983	7.139	7.2127	3.379	4.4851	3.7004	7.0216	7.7847	6.3036	5.6136	7.1172	7.9661	3.5524	8.5352	9.8182	6.7084	8.2583	9.3191	6.5674	8.4062	7.6955	12.4084	7.5288	6.0263	3.3892	3.1846	7.1974	4.6187	8.2977	4.2142	4.5889	3.6213	5.4027	4.1386	3.7474	6.9539	7.7001	4.1206	5.8641	3.6375
GSM405212	6.7243	4.8522	4.0639	7.9485	4.9155	3.9093	4.0917	5.9022	4.4366	4.2172	7.8427	8.4299	3.5417	4.0836	3.5342	6.6683	8.8061	5.777	4.8122	7.9133	9.0021	3.7782	8.7032	9.5227	7.7717	8.3957	10.3304	7.2922	9.317	8.4286	11.5231	5.8883	7.3827	3.4702	3.2866	8.7404	5.2397	9.221	4.2024	4.2062	3.3735	6.1462	4.1357	3.5947	5.1313	6.9467	4.0026	4.4853	3.4832
GSM405213	6.9865	4.7979	4.0551	8.435	5.0888	4.081	4.4027	5.7861	4.3039	4.2174	6.9902	7.1839	3.5121	4.085	3.4914	6.6882	8.3432	6.6167	5.0993	7.5448	8.4113	3.7198	8.5098	9.606	6.7472	8.3511	9.7067	7.9741	8.515	7.7202	12.2435	7.4572	7.1712	3.612	3.3466	6.0693	5.1323	7.7748	4.2788	6.5179	3.6732	5.987	4.2263	4.2452	6.542	7.5962	3.8901	4.8945	3.4986
GSM405214	7.9806	5.3235	4.4139	8.4394	4.9548	4.1015	4.1248	6.1794	4.7699	4.3913	8.1463	6.6082	3.7521	4.3187	3.698	6.148	9.7354	6.5955	4.8661	7.413	8.6607	4.5444	8.9133	8.9982	6.907	7.6218	8.6269	5.677	9.1549	8.3973	6.6151	7.2735	5.5793	3.4556	3.2055	7.8341	6.2356	6.6489	4.7249	5.3424	3.924	6.0579	4.3587	3.6071	4.6036	6.4545	4.19	4.8904	3.8128
GSM405215	6.5053	4.314	4.1306	8.7798	5.2874	3.8038	3.9168	5.7176	4.5976	3.8929	7.3435	7.353	3.4118	3.857	3.8543	6.5723	7.9275	6.3657	4.8744	7.063	8.8405	4.0225	8.4134	10.2689	6.9315	7.3914	9.7979	6.7043	8.7795	7.3374	11.8471	7.2728	5.5998	3.4211	3.332	6.0884	4.9948	7.8773	4.42	6.6017	3.5845	5.838	4.299	3.864	5.8231	7.3678	4.0011	5.1676	3.7164
GSM405216	6.2645	4.4827	4.2364	7.5878	5.0565	4.5825	4.1736	5.898	4.5139	4.3055	7.6346	8.8689	3.7392	4.0711	3.8234	6.91	7.1741	6.0572	7.7452	6.653	8.8335	3.6547	7.7399	10.0835	6.8082	7.8238	9.2875	6.3392	8.0056	8.6078	12.0291	5.8283	6.7599	3.4219	3.1953	5.9896	6.515	8.2714	4.4198	5.5147	3.9616	5.9901	4.4564	3.6419	6.4812	7.1121	4.0449	4.1349	3.7588
GSM405217	7.4059	5.3649	4.2072	7.9494	4.9123	3.8125	4.2135	5.3934	4.4758	3.978	7.2042	7.0357	3.6407	4.3728	3.7968	7.1026	8.4862	5.7683	4.5945	8.8682	8.9754	3.8067	8.3629	9.2562	6.9149	7.6498	9.6606	6.5078	8.7655	7.7132	10.9885	7.3182	6.3918	3.5908	3.3786	6.6491	4.9102	8.2119	4.4434	4.5547	3.7692	5.6627	4.2367	3.7858	5.6247	7.9521	3.9825	4.8262	3.6271
GSM405218	6.4818	4.513	4.2393	9.1191	4.5179	3.9779	4.1178	5.6944	4.5365	4.294	7.3857	6.9811	3.6784	4.1041	3.5923	6.6977	8.7632	5.7185	4.5787	7.1343	8.7369	3.7798	8.7922	9.8901	6.9839	9.1908	8.5938	6.6502	8.6454	7.7457	11.05	7.3486	7.4342	3.4892	3.4674	5.824	5.0611	7.6119	4.2613	4.7749	3.795	5.6788	4.0539	3.7718	6.0191	7.852	4.0412	5.7555	3.5526
GSM405219	7.1388	4.6643	4.4448	8.8294	4.7569	3.9812	4.0702	5.623	4.5802	4.347	7.2296	7.2206	3.752	3.9976	3.5811	6.6678	8.2713	6.3354	4.897	7.9683	8.8919	3.7544	8.8035	10.1851	7.1104	7.7792	8.7243	6.8306	8.94	7.6545	11.8164	7.878	6.8385	3.5996	3.3366	6.7324	5.237	8.2113	4.6077	6.3966	3.9701	5.7872	4.2144	3.8069	6.2197	7.4069	4.1256	5.3583	3.7747
GSM405220	7.4486	5.0924	4.0803	7.1132	3.9414	3.7866	4.0191	6.1147	4.8496	4.0898	7.6265	7.7055	3.5415	4.2711	3.5385	5.9322	6.6384	6.0962	4.7664	8.1869	9.0662	3.8574	8.7176	9.1465	7.0386	7.8119	9.8677	6.4722	8.8891	7.5199	5.3079	7.1307	5.7295	3.43	3.6748	5.2405	5.1172	6.062	4.6192	5.712	7.0294	6.2876	4.1506	3.8023	4.4085	7.1645	4.0433	6.3101	3.4293
GSM405221	7.4899	5.1331	4.1704	8.5951	4.8449	3.8883	3.8908	5.5514	4.5614	4.2984	7.4974	7.7444	3.7037	4.1062	3.6464	6.3907	9.1355	5.9082	4.7679	7.429	9.1149	3.6767	8.3759	10.4646	7.0389	7.7476	9.1021	7.2866	8.7014	7.3603	10.0785	7.3996	5.8628	3.5581	3.6948	6.9436	5.3424	8.0336	4.2482	6.1371	3.6604	5.6036	4.1889	3.5712	4.5954	8.1518	4.174	4.607	3.8295
GSM405222	6.5268	4.9691	4.4838	7.7924	5.696	4.1279	3.9289	5.8491	4.3169	4.636	6.5144	8.5548	3.5298	4.2759	3.6102	6.8274	7.9026	6.4993	8.4855	7.4199	8.8584	3.9977	7.8623	9.9963	6.7685	7.8822	9.8364	6.0159	8.0799	8.9801	11.6791	6.5056	6.3245	3.6377	3.54	6.1488	5.5345	7.9574	4.6363	6.1934	4.0241	5.4263	4.4762	3.5312	6.1672	7.5116	4.162	4.7056	3.6388
GSM405223	6.5126	4.7654	4.1681	7.7636	4.3852	3.9163	4.0755	5.802	4.4673	4.1395	7.0648	7.6547	3.4982	4.1295	3.757	6.6921	8.2301	5.7837	4.9366	7.7238	8.7875	3.7238	8.4008	9.866	6.8177	8.2731	9.2552	6.8462	8.6863	7.859	11.9921	7.4812	6.8328	3.4526	3.3539	5.892	4.9966	7.7395	4.3934	5.1344	3.538	5.5523	4.2335	3.6907	5.2023	7.6463	3.9182	4.3994	3.5141
GSM405224	6.667	4.6767	4.0646	8.4139	6.8912	3.8324	3.6994	6.0791	4.2458	4.094	7.1247	7.9992	3.4497	4.1557	3.5029	6.567	8.6966	6.0163	6.6616	7.5601	8.6567	3.6035	8.0131	10.1981	6.7997	8.2872	10.4088	6.606	8.6119	7.8634	11.755	8.0265	6.4352	3.5541	3.7118	6.61	5.5865	8.1753	4.2526	5.814	3.8336	5.9498	4.4012	3.7719	6.0369	7.2005	3.8474	4.452	3.4496
GSM405225	6.6808	4.9454	4.1715	8.0814	4.3973	4.0419	3.6178	6.0545	4.3711	4.0693	8.1768	6.6376	3.4191	3.997	3.7112	7.2873	7.8095	6.5687	4.746	8.5786	9.0941	3.8025	8.5124	10.5944	6.4775	7.8719	9.1641	6.9483	9.5884	7.9474	11.8489	6.915	5.6364	3.3834	3.3474	6.7039	7.0948	8.6165	4.2524	4.3233	4.6972	5.5595	4.1669	3.7666	6.485	7.4334	4.1643	4.8111	3.5361
GSM405226	6.0898	4.5482	3.9158	8.2913	4.9233	3.9103	4.0205	5.5171	4.3308	3.9517	7.8796	7.8037	3.3891	4.0389	3.8828	7.207	8.155	5.9285	4.8264	6.5306	8.936	3.7647	8.2805	9.7893	6.5312	7.8903	9.2962	7.1034	8.9042	7.3902	11.7595	7.1684	6.3903	3.6566	3.3396	5.7974	6.2245	8.6279	4.1555	4.4088	3.666	5.2262	3.9199	3.878	5.7378	6.7301	3.7554	5.2138	3.4728
GSM405227	6.1998	4.593	4.1265	7.9694	5.4393	4.2026	4.0972	5.7392	4.6189	4.0141	6.6835	7.2831	3.5923	4.0879	3.5374	7.124	7.4377	5.7692	5.204	7.592	8.5345	3.6741	8.4973	10.1233	7.2821	8.3169	9.866	6.5999	9.0614	8.0019	12.4671	6.6805	6.6534	3.5049	3.1824	7.0083	5.0121	8.4683	4.4067	4.2362	3.6829	5.7648	4.4268	3.7994	6.1097	8.2799	4.1586	5.3442	3.5457
GSM405228	6.82	4.4112	4.0826	8.5092	5.3743	4.084	4.0609	5.5275	4.4604	3.8739	7.1292	7.3532	3.6028	4.332	3.6626	5.9732	8.7557	6.4126	4.8035	7.467	9.1941	3.6699	8.3756	10.0172	6.4377	7.7038	8.9211	7.2644	8.8835	7.7394	10.1465	7.0821	5.4032	3.4486	4.6701	7.0477	5.1089	8.558	4.3465	6.7616	3.9032	6.0303	4.5334	4.0329	5.3234	7.987	4.0798	4.6504	3.7684
GSM405229	6.3584	4.5541	4.1469	8.2674	4.8938	3.9501	3.6867	5.819	4.5233	3.9869	7.8461	7.9879	3.5486	4.1075	3.6144	7.0631	8.5495	6.0556	5.1275	6.4944	8.9482	3.4786	8.7001	9.5351	6.632	7.6663	8.9945	6.9307	9.3785	7.523	10.9409	7.6226	5.9191	3.4786	3.3388	5.1649	6.2404	7.3109	4.2252	6.5737	3.771	6.1478	4.1448	3.8389	5.3167	7.3686	3.7084	5.0743	3.569
GSM405230	6.7793	4.3481	4.0594	7.8461	4.1697	3.7884	3.997	5.1689	4.267	4.0923	8.225	7.755	3.5254	4.0892	3.6569	7.1813	8.7548	6.3507	4.8441	7.3507	9.2749	3.8025	8.6499	8.9731	7.0457	7.7782	8.957	7.1159	8.9759	7.5499	11.322	8.3893	6.5497	3.4809	3.8396	5.7777	6.0515	7.8239	4.0665	5.8495	3.4466	5.4782	4.1995	3.8008	4.7285	7.5589	3.9543	4.5287	3.5824
GSM405231	6.1445	4.548	3.989	8.9078	5.1824	4.1223	4.273	5.3364	4.6477	4.3256	7.4648	7.5048	3.4354	4.1338	3.6846	7.2886	8.1582	6.203	4.6712	7.3047	8.7899	3.8397	8.5654	10.0485	7.0435	7.7404	9.3112	7.6589	8.6908	7.5807	11.5934	7.1737	6.94	3.5445	3.6538	5.3455	4.8878	7.6116	4.4839	6.0554	3.4802	5.5493	4.1909	3.3676	6.2403	7.4728	4.1171	5.0375	3.5838
GSM405232	7.0574	4.8315	4.1121	7.9331	4.3316	3.989	3.9346	5.653	4.496	4.1582	7.743	8.0654	3.5637	3.9827	3.6318	7.9552	8.9809	6.1419	5.1849	7.0082	8.3104	3.5009	8.7785	9.2119	7.3311	7.0671	9.3669	3.6756	9.356	7.277	7.3368	6.1853	5.4531	3.5965	3.3779	5.4361	4.9291	7.9074	4.2073	5.7217	3.8207	5.6034	4.0379	4.0299	5.4922	9.43	3.8908	5.0573	3.5068
GSM405233	6.7811	4.8587	4.2321	8.966	4.6786	4.0803	3.9428	5.2901	4.4335	4.3244	6.3807	6.9846	3.5038	4.2371	3.4594	6.2614	8.7677	5.8385	4.9389	7.2154	8.1955	3.7892	8.4514	9.761	6.8902	7.878	9.3255	6.8857	8.8283	7.9066	10.5518	8.0027	6.5025	3.4685	3.598	5.7636	5.2253	7.2292	4.3086	5.8108	4.1369	5.9221	4.4988	3.6431	5.6927	7.3657	4.1576	4.7396	3.597
GSM405234	7.1108	5.1598	4.3229	8.8	4.6798	3.9847	4.3443	5.668	4.8794	3.9909	7.2912	8.1704	3.5478	4.0816	3.6216	7.2558	7.7904	5.8225	6.1744	6.6729	7.5002	3.9643	9.3209	9.4942	7.0919	6.3084	8.2344	6.1772	8.9438	8.4733	11.8099	6.6725	7.1908	3.6695	3.2344	6.2901	4.8177	7.6657	4.4508	5.5663	3.4389	5.5909	4.2806	3.5812	5.3808	7.5313	4.1417	6.2708	3.7858
GSM405235	6.8372	4.6477	4.1936	8.7818	4.7313	4.015	4.0961	5.5238	4.7047	4.059	7.4442	6.9665	3.3745	4.3068	3.6086	5.9917	8.2594	5.6926	5.0578	7.0932	8.7301	3.765	8.4199	9.5466	6.6282	7.2201	8.6587	6.5355	8.3732	7.2707	9.1237	7.2237	5.6008	3.5349	3.7956	5.9254	4.8781	7.993	4.5292	5.1083	4.204	5.8207	4.3388	3.7944	5.3903	7.5177	3.9877	5.3208	3.6966
GSM405236	7.2044	4.5378	4.407	9.0116	5.1908	4.2148	4.1769	5.7893	4.5084	4.4637	7.773	7.3911	3.3891	4.074	3.5321	6.5182	8.707	5.767	4.9854	7.3673	8.7522	3.8142	8.667	10.497	6.6912	7.7442	8.7145	5.8454	8.7542	7.7738	10.8601	7.5048	6.1378	3.4331	3.6907	6.0569	5.294	7.2019	4.4576	6.0136	4.5698	5.7029	4.0718	3.6039	4.809	7.5154	4.0691	4.5085	3.7505
GSM405237	6.3809	4.6203	4.3133	8.6861	4.7071	4.0285	4.0162	5.9926	4.6008	4.371	7.4532	7.4905	3.4207	4.2047	3.7165	6.6393	8.4219	6.1422	4.9558	7.4544	8.6672	3.9793	8.5106	9.7953	6.6854	8.0217	9.0911	6.3652	8.863	7.7357	10.7054	8.1779	6.3643	3.3432	3.4853	5.5469	5.1147	7.8646	4.3102	5.159	3.7505	5.7496	4.2255	3.4853	5.9626	6.8915	4.1275	6.4931	3.8907
GSM405238	6.1273	5.0683	4.3421	8.7907	5.9207	3.9213	3.928	6.3628	4.9603	4.568	7.8703	7.4627	3.5609	4.6849	3.8192	7.6624	8.1637	5.9962	4.9872	7.3191	8.4675	3.8591	8.7179	9.9642	7.0486	7.573	9.0261	7.612	8.7964	8.0595	11.7884	7.3929	5.9356	3.8565	3.4842	5.5498	5.556	8.2146	4.3435	5.4937	3.8266	5.7958	4.1221	3.4736	6.5475	6.5812	4.0696	4.855	3.7264
GSM405239	8.5344	5.4497	4.3662	8.6131	4.4794	3.936	4.0751	5.9001	4.5849	4.4955	7.8422	7.3148	3.6693	4.4433	3.6474	6.3044	9.4623	6.1206	4.6698	7.9132	9.2165	4.2394	8.8933	9.5048	6.7567	6.8125	9.1454	5.135	8.7701	7.6821	7.3673	6.8137	5.4573	3.4751	3.4876	6.5605	5.3386	6.7771	4.564	4.4874	3.5295	6.2137	4.1057	3.5468	4.7454	7.7006	4.2205	5.3299	3.7448
GSM405240	7.2632	4.8577	4.2401	8.3495	4.9434	4.1477	4.0412	5.7132	4.4753	4.1805	7.6707	7.5198	3.4685	4.2057	3.8085	7.6841	9.0668	6.5404	4.6311	6.9456	8.2351	3.9435	8.5256	10.2976	6.6466	8.2594	8.2565	6.5636	9.1961	7.8328	11.5257	7.8854	5.6956	3.479	3.3506	5.052	5.458	7.9074	4.4857	5.9	3.7647	5.679	4.2238	3.7647	6.0378	6.926	4.1852	6.1592	3.5165
GSM405241	7.1354	4.7911	4.0593	8.8618	5.2442	4.1086	4.0038	5.377	4.5838	3.9395	7.844	7.7589	3.4432	4.2192	3.4315	7.2091	8.5527	6.3495	4.9038	7.8351	8.9674	3.642	8.5391	9.6427	6.5501	7.8231	9.1121	7.0748	8.8683	7.3177	11.6871	8.0626	6.4361	3.4855	4.1518	6.6313	5.6284	8.4666	4.2004	5.8843	3.8201	5.7281	4.2231	3.6372	5.8007	7.4046	4.0801	5.3988	3.7368
GSM405242	7.0024	4.6008	3.9298	8.5385	4.7585	3.9374	4.0384	5.5462	4.3451	3.943	7.3001	7.4677	3.3629	4.1884	3.5446	7.3646	7.1896	5.868	4.6462	7.7513	8.9251	3.522	8.6406	9.9427	7.2544	7.6599	9.3544	7.034	9.1073	7.6998	11.1661	6.9883	6.9844	3.5871	3.3054	5.4828	5.4899	7.9185	3.9804	4.5446	3.7524	5.4841	3.7619	3.8086	6.0325	7.767	3.9366	7.4327	3.58
GSM405243	6.8404	4.6679	4.1207	8.6077	4.4992	4.0981	4.1073	5.432	4.5568	4.0463	7.2118	7.2308	3.6078	4.0851	3.6004	6.5432	8.054	6.021	4.6577	6.8537	8.391	4.0206	8.1585	9.4425	6.7641	9.0258	8.7781	6.6149	8.3744	8.4951	12.1938	7.1727	6.4832	3.342	3.6079	5.6216	5.0785	7.4577	4.3285	5.978	3.457	5.8923	4.0803	3.5148	5.8355	7.3552	4.0522	4.6482	3.5756
GSM405244	6.9831	4.9569	4.2393	8.461	5.4107	4.8506	4.1227	5.9637	4.4052	4.3172	7.7619	6.8782	3.9776	4.1732	3.6483	6.7886	7.7752	6.1117	4.8145	7.1801	8.8504	3.9978	8.4757	10.2937	6.9205	7.933	8.8432	6.9783	9.3305	8.7032	12.1355	7.6332	5.9542	3.4365	3.4404	6.3329	6.3338	8.5764	4.333	4.6972	3.4958	5.883	4.0525	3.9643	7.0369	6.483	4.1	4.5122	3.7885
GSM405245	6.9504	5.0219	4.4372	8.8052	4.521	4.0739	4.1771	5.9735	4.7761	4.2848	7.486	6.973	3.536	4.153	3.5786	6.9245	8.8533	5.3532	4.7522	7.5518	8.2333	3.9043	8.5133	10.0148	6.9115	7.1584	7.9247	6.2887	8.4712	7.5509	11.1293	7.2138	6.3576	3.4842	3.3789	5.8637	5.148	8.5578	4.3836	4.2568	3.5156	6.3039	4.0331	3.7103	5.8631	7.4262	4.2133	5.4083	3.6469
GSM405246	7.0637	4.8012	4.1072	7.1779	5.5867	4.0763	4.0556	5.6625	4.5743	4.3239	7.4702	7.719	3.4965	4.0961	3.6973	7.1319	7.4723	6.0199	5.54	7.8353	8.951	3.9251	8.6691	10.3193	7.0399	7.1545	9.1596	6.1311	9.5423	7.9765	12.4776	6.5672	6.5109	3.3594	3.351	6.2618	5.47	8.5998	4.3324	4.1547	3.447	5.5408	4.0837	3.6323	5.5536	7.822	4.0128	4.7779	3.621
GSM405247	6.9981	4.7893	4.2208	8.4499	6.1786	3.8741	3.9067	5.4446	4.5485	4.1946	7.4421	7.384	3.5281	4.1348	3.467	7.2496	7.9597	5.6214	4.9133	7.2508	8.7819	3.9247	8.8286	10.3001	7.3617	7.9349	9.4576	7.322	9.0265	7.4221	11.2594	6.7824	6.3043	3.4654	3.2318	5.6137	4.5049	7.5467	4.2998	5.6335	3.4332	5.4355	4.1079	3.4912	5.6778	7.4798	4.0521	5.7269	3.6769
GSM405248	6.4551	4.7575	4.0181	8.4669	4.5099	4.0441	3.8953	5.6562	4.2585	3.9816	7.9486	7.5937	3.385	4.1578	3.6878	5.8635	7.5109	5.8977	5.2507	7.8136	9.298	3.6033	8.4209	9.9512	6.8186	8.3179	9.3248	7.4636	8.9813	7.451	10.5429	6.9717	5.5095	3.3619	7.4484	6.2455	5.1142	7.8191	4.1536	6.1448	3.4378	5.6904	4.1505	3.4473	5.5423	8.0008	3.8781	4.7348	3.5698
GSM405249	6.2424	4.5314	4.2066	8.2541	4.9065	3.993	4.2995	5.7483	4.5255	4.0536	8.0473	7.8756	3.6168	4.0484	3.6197	6.8515	7.8601	5.5801	5.7908	8.1503	8.1715	3.9803	8.7588	10.3503	7.1265	7.4845	8.7836	6.1161	9.1815	7.8365	12.2444	6.7121	6.5718	3.7449	3.4271	6.3854	5.1352	8.6456	4.496	4.4438	3.4181	5.8066	4.063	3.5448	6.0499	7.8684	4.0155	5.8538	3.8536
GSM405250	6.5803	4.531	4.3202	8.1585	5.4583	4.5087	4.0104	5.9838	4.5782	4.2798	6.9026	6.8131	3.6746	4.1837	3.6934	6.7407	7.5444	5.8806	5.517	7.2663	8.7212	4.0223	8.5239	9.2083	7.0205	8.2858	8.9424	7.1349	8.9351	8.1295	12.4483	7.2058	6.6128	3.3783	3.3084	5.78	6.3804	7.7951	4.3656	4.5838	3.7735	5.8798	4.3074	3.3481	6.3552	7.1568	3.9675	4.7859	3.743
GSM405251	6.3262	4.3272	4.3234	8.2193	4.4245	3.9509	4.1657	5.6351	4.6248	4.55	7.719	7.6617	3.5558	4.0618	3.7624	7.3038	7.4385	5.9834	5.5568	7.3829	8.6175	3.7442	8.7197	10.4599	6.9449	7.0744	8.3707	6.1155	8.9849	8.3108	12.4531	6.5238	6.4321	3.5203	3.1591	6.7064	4.9231	8.4903	4.4014	4.5377	3.4562	5.8898	4.3544	3.7795	6.6733	7.5078	4.1016	4.6055	3.5924
GSM405252	6.8715	4.7605	4.1803	8.575	5.1923	4.3366	4.0019	5.8158	4.6792	4.3006	7.4763	7.3599	3.5414	4.1019	3.6662	6.6956	8.7831	5.9674	5.2359	7.0596	9.1013	3.8154	8.2194	10.1465	6.6756	7.513	8.9432	6.513	8.9633	7.6905	12.1823	7.7846	6.2075	3.6006	3.9184	6.6204	5.242	7.8504	4.2803	6.7196	3.4417	5.8682	4.1892	3.526	5.391	7.3306	4.1821	4.5994	3.5537
GSM405253	7.2808	4.9247	4.249	8.807	6.1552	3.9214	4.001	5.8905	4.4056	4.0683	7.3251	7.5136	3.7997	4.0296	3.4611	7.2801	8.6243	6.2959	5.0176	7.7426	8.9436	3.8796	8.607	10.1921	6.6615	7.9283	10.0075	6.7776	8.4443	7.6839	10.996	6.9458	6.6481	3.7611	3.4295	5.5005	5.1	7.7567	4.4018	4.6654	3.7115	5.4576	4.1917	3.9862	5.3182	7.7413	4.2567	6.2701	3.7847
GSM405254	7.4506	4.6858	4.2491	8.7112	4.3529	4.0495	4.0596	5.9592	4.6196	4.4319	7.9036	8.0115	3.614	4.3441	3.5472	6.776	8.4176	6.2372	4.9859	7.2138	8.7923	3.9032	8.5205	10.2186	6.8857	7.719	9.2826	6.4414	8.8844	7.8654	11.4464	7.0466	6.6472	3.5472	3.2906	5.3198	5.5718	8.0752	4.4994	4.2751	3.3803	5.9923	4.415	3.4175	6.1298	7.3534	4.1311	5.2056	3.7758
GSM405255	6.9577	4.5127	4.3994	8.3723	4.317	4.3654	4.0577	5.3585	4.4758	4.3244	6.463	8.1022	3.7218	4.2786	3.5296	5.6057	8.3601	6.7822	4.806	7.8465	8.3816	3.8442	8.5173	9.7315	6.4359	6.5142	8.027	6.3595	8.9319	7.3963	12.4009	7.5094	6.6357	4.0282	3.4431	5.6122	4.6729	8.0375	4.5066	6.5379	4.2557	5.9098	4.0173	3.7146	6.731	8.7628	4.1962	5.7344	3.6477
GSM405256	6.6319	4.5682	4.1359	7.6559	4.7496	4.3024	3.9792	5.4413	4.4671	4.4577	7.4338	8.8689	3.8114	4.0389	3.5656	6.8057	6.6346	6.3403	8.3857	7.0549	8.7658	3.716	7.461	10.4753	6.7237	7.3302	10.2123	6.2998	8.4957	8.7843	12.4203	6.4848	6.392	3.224	3.1508	6.2274	6.5126	8.3302	4.1988	5.787	3.8847	5.8663	4.2903	3.7007	5.8501	7.0531	3.9232	4.319	3.5994
GSM405257	6.0595	4.8445	4.2924	7.6439	4.8089	4.02	4.218	5.6141	4.7794	4.3921	7.8621	7.6757	3.7598	4.2588	3.7433	6.7809	8.2684	5.748	5.3664	7.5122	9.1079	3.5674	8.8038	10.3843	6.7942	7.8677	10.2887	6.2319	9.6716	8.1236	12.2723	6.3381	6.2371	3.3591	3.2857	6.7201	5.1676	8.4333	4.3175	3.956	3.6611	5.6924	4.104	3.5392	6.0118	7.4072	3.9885	4.8157	3.682
GSM405258	6.8746	4.846	4.3664	8.3135	5.5042	4.4974	4.2539	5.9614	4.5312	4.3347	7.4398	6.4578	3.4517	4.3448	3.6674	6.9216	7.4901	5.9667	4.8149	7.3103	8.8999	3.9519	8.3244	9.9453	6.8807	7.9254	8.5612	7.2017	8.8955	8.1726	12.647	7.5202	6.3289	3.5189	3.3462	6.0598	5.4882	8.077	4.4804	4.1221	4.3809	6.0096	4.5568	3.5546	5.9782	7.0844	4.2474	4.8714	3.7994
GSM405259	6.0401	4.4465	4.3843	9.1987	5.3867	4.1369	4.6912	5.2775	4.9131	4.2943	6.8957	7.8586	3.8065	4.5588	3.6004	6.6283	8.163	6.3401	5.071	7.777	8.0869	3.76	8.5481	9.8231	7.005	6.3681	7.109	6.1294	8.6878	8.4031	11.4221	7.9817	6.0725	3.6261	3.9038	5.748	4.8182	8.0398	4.265	5.5323	4.9383	6.0459	4.1845	3.8406	6.6028	7.4874	4.1346	5.4012	3.6861
GSM405260	7.1888	4.817	3.7896	8.1654	4.8772	3.8758	3.6328	5.6559	4.2512	3.8955	7.3439	7.8813	3.6926	4.0063	3.5425	7.1898	8.4972	6.1213	5.74	7.626	8.7509	3.7682	8.4229	9.8147	6.7133	7.8553	9.5685	6.9678	8.7871	7.6788	11.5938	7.1871	6.5133	3.6718	3.4214	6.3717	4.9792	8.081	4.1708	4.6955	3.8865	5.7691	4.0548	4.2488	6.3072	7.9083	3.8649	5.0346	3.3196
GSM405261	6.8092	4.5973	4.6236	8.8828	4.2062	4.8119	4.529	5.7063	4.7224	4.3332	6.4692	7.7457	3.5195	4.2925	3.6743	6.127	8.361	6.4646	6.0661	7.6468	7.999	3.9932	8.412	9.654	7.0026	8.7523	8.0502	5.8127	8.3551	7.713	12.3113	7.3522	6.4636	3.6736	3.6393	6.6685	4.9071	8.0396	4.648	5.8753	4.0538	5.8403	4.4146	3.585	6.4168	7.2555	4.1774	5.5924	3.5825
GSM405262	7.2565	4.734	4.1283	7.5722	4.2156	3.9528	3.7202	5.8675	4.4811	3.9083	7.4254	8.0039	3.6395	4.3131	3.6399	5.6683	8.2092	6.7178	4.9428	7.9587	8.5839	3.7581	8.802	9.8129	6.7855	8.2907	9.523	7.1353	8.9343	7.1051	11.6108	7.4023	6.2348	3.4935	3.3908	5.9017	5.0763	8.0269	4.2547	5.7933	3.3326	5.6288	4.1475	3.7102	5.6455	7.4844	4.1448	4.7041	3.443
GSM405263	6.5736	4.3629	4.1911	8.5043	4.7328	3.9822	3.9166	5.6373	4.5083	4.2386	7.4144	7.4004	3.4581	4.1331	3.5325	6.4435	8.0738	5.8909	4.7439	7.3019	8.9184	4.0476	8.6443	9.584	6.962	6.9474	8.2633	7.2001	8.3924	7.5646	10.8463	6.5266	6.3601	3.5285	3.4241	6.0074	5.0351	7.8192	4.4396	4.3975	3.8571	6.0175	4.4184	3.5031	5.8433	7.4677	4.1027	5.1832	3.7536
GSM405264	7.1479	4.8346	4.3142	8.3298	4.3072	4.0129	4.1635	5.7705	4.5738	4.2796	6.8302	7.1574	3.6791	4.1176	3.647	6.7527	8.6614	6.5665	4.6056	6.8302	8.6305	3.7224	8.8044	10.3447	6.6309	8.0436	9.167	6.4695	9.0538	7.8109	11.1728	7.35	5.6076	3.4777	3.477	7.0597	5.152	8.0435	4.4563	6.1165	3.9428	5.8319	4.3829	3.4452	5.1795	8.0293	4.148	5.7844	3.9734
GSM405265	6.3847	4.7674	4.2048	8.7517	5.7772	3.8657	4.463	5.7807	4.7226	4.2005	7.2519	7.3802	3.3636	4.1502	3.5932	6.3393	8.5556	6.0754	6.0518	7.4175	8.5303	3.7215	8.1321	9.8398	6.657	8.1044	8.654	7.0053	8.5167	7.7881	11.0517	7.1459	5.9192	3.4627	3.4535	6.7248	5.1147	9.1573	4.3713	4.4665	3.8929	6.0587	4.0195	4.1229	6.3975	6.9625	4.0133	5.3493	3.5163
GSM405266	7.4972	4.8525	4.1098	7.9116	3.9988	4.0438	3.7753	5.7803	4.0846	4.0258	6.8907	7.465	3.4386	3.6846	3.5377	6.1496	8.6778	6.0983	4.7053	7.709	8.7022	3.7484	8.3916	10.1653	6.7518	7.8942	8.5649	6.9306	9.0036	7.5487	11.5371	7.3452	6.229	3.7082	3.4487	5.9271	5.3077	8.0848	4.1512	4.7881	3.6721	5.7732	3.9238	3.5296	5.4806	7.8324	3.9367	4.7001	3.6691
GSM405267	6.3057	4.6657	4.2639	8.5067	5.2205	4.3199	3.8653	5.9953	4.6494	4.2764	7.912	7.007	3.525	3.9813	3.6321	6.9456	7.6993	5.8966	4.7949	6.9052	8.7663	3.8406	8.2716	9.8356	6.9387	8.2431	8.2581	6.7498	8.9606	7.6306	12.3431	6.2662	6.3017	3.4768	3.2255	5.7182	5.3249	7.2032	4.4195	6.3982	3.4703	5.7527	4.6411	3.4837	5.4755	7.7253	4.2949	5.2312	3.6551
GSM405268	6.8041	4.7621	4.1475	8.7601	5.036	3.7485	4.0666	5.7345	4.4682	4.0919	7.1547	7.103	3.3667	3.8953	3.6133	6.1952	8.2668	6.0401	4.8779	7.3766	8.6765	3.9638	8.2216	9.9134	6.656	7.6494	9.3373	6.9315	8.8599	8.9232	11.1078	7.1528	6.4324	3.3612	3.3246	5.5162	6.3829	7.3819	4.2251	5.2838	5.2074	5.8206	4.9652	3.6478	6.3777	7.1325	4.0832	5.4093	3.5992
GSM405269	6.7389	4.4643	4.3793	8.6183	4.4773	4.3489	4.0138	5.6248	4.5343	4.3611	7.6918	7.0174	3.4781	4.2801	3.8213	5.7422	8.5012	5.8306	4.6417	7.3696	8.6122	3.8432	8.3825	10.3819	6.9548	7.1915	7.9663	6.6518	8.9526	8.6876	11.2993	7.8902	6.2035	3.5996	3.2681	6.2139	7.2475	8.0932	4.5518	5.0986	3.9463	5.9425	4.4179	3.6142	5.5822	7.261	4.1886	4.9368	3.6193
GSM405270	6.7229	4.6579	4.2818	8.9252	5.0893	4.2142	3.8787	5.7789	4.7314	4.4835	7.7008	6.9585	3.4979	4.1228	3.5998	6.4488	8.6286	6.0621	4.6303	7.0773	8.9277	3.9362	8.6342	9.8753	6.6603	7.6739	9.2734	7.0394	9.0051	7.8416	11.9207	7.2515	6.4907	3.3117	3.4798	5.6447	5.8044	7.9682	4.4827	4.8643	3.6004	5.892	4.0022	3.6562	6.3557	7.2603	4.105	5.3691	3.6844
GSM405271	7.4562	4.4585	4.2731	8.727	4.9871	4.0036	4.0262	5.5268	4.5007	4.2913	7.7034	8.0472	3.6344	3.8904	3.5359	6.8285	7.8403	5.6154	6.4238	6.8681	8.6018	3.7704	8.351	10.0125	6.8548	6.9049	8.3418	6.3481	8.837	8.0626	11.8866	7.9137	6.1681	3.438	3.3558	6.7368	5.7976	8.0974	4.368	5.4875	3.5545	5.7428	4.1323	3.6325	5.2014	6.9559	4.1128	4.8957	3.6042
GSM405272	6.4245	4.3081	4.3922	8.4031	4.3077	4.0302	4.0811	5.5634	4.5065	4.2459	7.3389	7.2508	3.316	3.9832	3.9107	6.7417	7.9826	5.845	4.6188	7.4634	8.8555	3.7827	8.8689	9.4788	7.1141	7.2257	9.1614	6.1206	7.9528	7.5835	11.4245	7.9225	7.1528	3.346	3.2694	5.4115	5.0575	7.5337	4.508	4.8918	3.6872	5.8806	4.2688	3.4965	5.8941	7.8346	4.1779	5.3421	3.6639
GSM405273	6.826	5.0236	4.2951	8.862	4.804	4.5457	4.3699	5.6818	4.4604	4.286	7.5342	7.0671	3.613	3.9957	3.4862	5.8456	8.2403	5.9765	4.9953	7.0788	9.2939	3.9168	8.5307	10.084	6.8445	7.5774	8.9659	7.1671	8.5258	7.2552	11.6305	7.0721	6.6804	3.5111	3.7148	6.0781	5.3334	7.5962	4.5828	4.8987	3.2644	6.2689	4.2979	3.4745	6.2476	7.2154	4.0061	5.0922	3.6903
GSM405274	6.8963	4.7498	3.9633	8.0005	4.4522	4.03	3.7465	6.3329	4.1164	3.9688	7.178	7.9491	3.6186	4.115	3.566	6.6369	8.7868	6.5645	6.1466	7.898	8.8442	3.6377	8.614	9.9263	6.7485	8.4234	9.2828	6.921	9.0625	7.8012	11.2412	7.1569	5.8736	3.585	3.3546	6.6459	5.487	8.467	4.271	5.4945	3.4676	5.4319	4.2306	3.8579	5.711	7.3217	3.8988	4.6778	3.5929
GSM405275	6.4391	4.7616	4.3241	8.617	4.7133	4.3291	4.1909	5.9018	4.6961	4.5868	7.1934	7.3337	3.5044	4.2238	3.8228	7.0209	8.473	5.8765	5.567	7.3908	8.509	3.706	8.4184	10.3598	7.3292	8.2922	8.7386	6.6267	9.0579	8.1062	11.8437	7.3527	6.507	3.5498	3.2276	5.8666	5.2911	7.8818	4.634	4.5142	3.4996	5.7736	4.5663	3.5824	5.4486	6.8797	4.0179	4.936	3.6608
GSM405276	6.4207	4.4298	4.0243	8.8731	4.6027	3.9086	3.9041	5.7001	4.7363	4.3164	7.0619	7.2993	3.5171	4.2962	3.7687	6.218	8.5728	5.8084	4.9281	7.6046	8.6955	3.5811	8.2061	10.1919	6.853	7.0931	8.426	6.5749	8.6736	8.088	10.849	8.2614	5.6038	3.5175	3.6629	5.7513	5.071	7.4362	4.6255	6.3705	3.8618	5.7798	4.1917	3.5538	6.1301	7.3889	4.0918	6.0088	3.8764
GSM405277	6.2499	4.8839	4.0504	8.6062	5.1268	3.8211	3.8667	5.8221	4.477	4.1789	6.7962	6.8519	3.5088	4.165	3.3179	7.0786	7.9822	6.1694	5.0834	7.6456	8.4664	3.7704	8.4252	9.8207	6.7221	8.1809	9.4049	6.986	8.7	7.671	11.0383	7.1602	6.1549	3.3419	3.4524	6.6009	4.9972	8.541	4.2401	4.0898	3.5654	5.3765	4.2401	3.793	5.6215	7.2213	3.9534	4.995	3.515
GSM405278	6.8111	4.6952	4.3356	8.7299	5.7693	3.9212	3.7936	5.4991	4.5159	4.2094	7.4301	6.8506	3.5323	3.9248	3.5046	6.4323	8.3204	5.6282	4.8338	7.6287	8.8373	3.7078	8.4625	10.0501	6.808	7.4317	8.0471	6.8842	8.8043	9.6794	9.994	8.205	6.1751	3.7741	3.4583	5.8937	8.1999	7.786	4.3973	6.3357	5.5534	5.9073	4.421	3.7863	5.1256	7.2533	3.88	4.5157	3.7993
GSM405279	7.2341	4.7955	4.0062	8.2676	4.0806	3.8842	3.8279	5.6429	4.2179	3.8905	7.7551	7.6635	3.2874	3.9344	3.5709	6.7997	7.8175	6.4711	4.6625	7.4616	8.6642	3.6008	9.0588	9.2573	6.7315	7.0636	9.2782	6.8422	9.1046	7.1502	11.1402	7.3767	7.2242	3.392	3.1104	6.0789	5.532	8.4338	4.2445	5.9816	4.315	5.7956	4.1749	3.7525	6.4255	7.8878	3.9091	5.5197	3.6414
GSM405280	6.3493	4.8133	4.2271	8.3155	4.63	3.9873	4.0536	6.0597	4.7973	4.3751	7.4506	7.8045	3.5807	4.2031	3.5806	6.4488	9.1662	6.7666	4.9969	7.3493	8.5662	3.8732	8.3267	10.3912	6.3226	7.8049	9.5012	7.466	8.3671	7.7036	11.2722	7.9123	6.4485	3.4779	3.5517	5.414	5.5542	7.7444	4.4315	4.4346	3.7548	5.6594	4.3963	3.5555	5.4393	6.9124	4.1	5.5878	3.7132
GSM405281	6.9718	5.3503	4.3666	9.2885	5.8964	4.0959	4.0295	5.8923	4.7342	4.2976	7.651	7.3774	3.5979	4.2598	3.7278	6.8197	8.3471	6.1818	5.0356	7.4619	9.1019	3.9989	9.013	10.0064	6.8695	7.3499	8.5375	6.5278	9.2893	7.549	11.8696	6.8968	6.0393	3.4915	3.2535	7.097	5.8128	9.1068	4.7611	4.1553	3.4599	6.2249	4.7272	3.377	5.2788	6.8122	4.2976	4.6108	3.7352
GSM405282	6.6522	4.5407	4.4009	9.1819	4.3508	4.0088	4.106	5.9704	4.5448	4.1427	7.6097	7.5758	3.6087	4.0711	3.6824	6.6881	9.2559	5.9826	4.8198	7.3132	8.9019	3.9825	8.5153	9.6914	6.4162	7.5823	9.0625	6.832	8.954	7.8216	10.8615	7.9596	5.8323	3.5955	3.6756	6.5229	5.3886	8.3366	4.3888	5.4827	3.5572	5.8542	4.5286	3.4563	5.2123	7.5174	4.1449	5.1671	3.6414
GSM405283	6.5557	4.6008	4.0974	8.1044	4.5554	4.0045	4.0827	5.6844	4.3371	4.3307	7.4315	7.8863	3.4077	4.173	3.7181	6.6698	7.8014	5.8036	4.9392	7.637	8.7735	3.8444	8.1665	10.3139	7.377	8.2213	9.4476	7.2149	9.456	7.9485	12.6707	7.2802	7.397	3.5145	3.3169	6.5189	5.1609	8.9594	4.3815	4.3416	3.5078	5.8972	4.0889	3.701	6.5275	7.1914	4.2062	4.958	3.8779
GSM405284	6.4222	4.3379	4.3604	7.8737	4.9498	4.2169	4.037	5.7518	4.7347	4.1687	6.7869	7.4363	3.5708	4.4263	3.5875	6.8248	8.178	6.3517	5.4267	7.4425	8.2434	3.73	8.1404	9.885	6.8646	8.503	10.2703	8.428	8.808	7.6095	12.3197	7.0268	6.203	3.4326	3.2157	4.9638	5.1883	8.1818	4.2763	4.3132	3.5466	5.4982	4.0003	3.4491	6.8421	7.4856	4.0257	5.2977	3.5332
GSM405285	7.2592	4.6592	4.1746	8.4151	4.1043	4.007	4.1416	5.7703	4.4312	4.2324	7.515	7.7796	3.3256	3.9494	3.5909	6.4455	7.525	5.8195	4.6486	7.0996	8.4554	3.6243	8.3382	9.9411	7.7408	7.9155	8.8299	7.1315	8.7792	7.6351	11.8687	6.6984	6.8215	3.6083	3.3224	6.2824	4.8445	8.1981	4.4	6.2952	4.5684	5.9257	4.0937	4.161	6.3822	7.5999	4.2034	5.4933	3.5151
GSM405286	6.397	4.8377	4.4334	8.1313	5.5579	3.8884	4.1646	5.5392	4.674	4.2016	7.6785	7.7771	3.7394	4.2498	3.7355	7.411	7.5414	6.0149	5.4702	7.4589	8.7034	3.9655	8.7287	10.0906	7.1134	6.5479	8.6206	8.0108	9.5059	7.7705	11.596	6.4819	7.0835	3.586	3.4352	7.7292	4.8212	8.5346	5.4556	4.9869	3.5566	5.4766	4.3994	3.5192	6.2995	8.3464	4	4.523	3.7736
GSM405287	6.1857	4.2817	4.2642	7.9056	5.2877	4.4335	4.0093	5.6183	4.4469	3.9623	7.6971	7.9203	3.6526	4.0508	3.529	7.1679	7.8097	6.1651	6.5085	7.6811	9.2013	4.1048	8.5006	10.5088	7.0255	7.8596	10.0301	6.0976	9.2677	8.1831	12.5532	6.4861	6.8162	3.414	3.1993	7.3739	5.3781	8.4368	4.4015	4.7757	3.4806	5.8942	4.0854	3.5455	6.8181	7.1512	4.0915	5.1207	3.6149
GSM405288	6.2641	4.2719	4.1651	8.5112	4.9679	3.918	4.0538	5.402	4.5386	4.2161	8.0753	7.7494	3.5357	4.1428	3.5699	6.8575	7.9245	6.1183	5.7285	7.2725	8.2486	3.4425	8.224	10.024	6.888	6.5294	8.1083	7.0836	9.1246	7.9368	10.9135	7.9243	6.5011	3.2589	3.6297	5.9036	5.8638	8.5454	4.2428	4.3659	4.1687	5.9148	4.0037	3.9693	5.702	7.4433	3.9616	5.0363	3.5875
GSM405289	6.5147	4.4961	4.1765	8.4697	4.5478	4.1263	3.7017	5.488	4.4472	3.9723	7.8032	7.5161	3.6967	3.9621	3.642	7.2412	8.1205	5.7641	4.8301	7.4376	8.6109	3.6128	8.8796	9.9298	7.1109	7.3429	8.8221	7.2006	8.8662	7.1222	12.0539	7.2614	5.119	3.4946	3.1538	5.3849	5.1034	7.7323	4.1972	4.931	3.4885	5.8388	4.1373	3.4193	6.7838	7.9474	3.9443	5.2791	3.5675
GSM405290	7.1559	4.6844	3.9968	8.9257	5.357	4.0095	4.268	5.9999	4.2665	3.9275	7.7478	6.8681	3.633	3.9861	3.6634	5.9175	8.1454	6.2197	4.8877	6.756	8.7047	3.8064	8.1529	10.5527	6.966	7.4459	8.4912	6.8202	8.5633	7.1258	10.6283	7.7582	5.597	3.7346	3.6708	9.3163	5.8627	8.8351	4.3673	4.9023	4.3122	6.2671	4.3266	5.4293	4.4617	6.9992	4.0529	4.0586	3.5748
GSM405291	6.4474	4.697	4.3614	8.4682	5.3964	4.0068	3.9381	5.8336	4.8185	4.4499	7.2377	7.1845	3.8221	4.1854	3.6161	7.0775	6.8353	6.1279	5.0673	6.531	8.3523	3.7655	7.943	9.9189	6.9114	7.9051	8.3618	7.0739	8.317	8.147	12.0903	8.0493	6.1604	3.3791	3.2675	6.2107	5.2347	8.3176	4.5359	3.997	3.8073	6.0316	4.3626	3.8233	6.3124	6.9528	4.0768	5.1045	3.714
GSM405292	6.8316	4.6704	4.1766	8.5712	4.6398	4.0329	3.7825	5.8033	4.581	4.2427	7.6155	7.5242	3.5601	4.1015	3.5866	7.1557	8.0378	5.8322	4.7149	7.2975	8.7358	3.7967	8.9252	10.0483	7.1224	7.3464	8.9952	7.0055	8.9471	7.438	12.044	7.2457	5.1795	3.428	3.2324	5.482	5.7177	7.8206	4.3673	4.866	3.4314	5.874	4.0888	3.4441	6.4054	7.697	3.9731	5.0647	3.5761
GSM405293	6.8898	4.7394	4.1417	9.0026	5.7251	4.0719	3.8838	5.5264	4.3872	3.8835	7.5033	7.9314	3.4491	4.2368	3.7216	6.9083	8.0629	5.9484	5.0266	7.3579	8.6162	3.5774	8.5138	10.1284	7.1979	7.011	7.7482	6.3692	8.7144	7.5674	11.4508	8.2193	6.2954	3.3821	4.5948	6.2187	4.8564	8.3272	4.2949	6.0519	3.6883	6.2665	4.0762	3.5887	5.2278	7.4231	3.9951	4.7269	3.8085
GSM405294	7.3554	4.9755	4.1328	8.172	5.377	3.9634	3.8368	5.8113	4.442	4.134	7.5411	7.9517	3.4484	4.1077	3.6846	7.0496	8.5518	6.3987	4.6991	7.7085	8.7864	3.6587	8.6198	10.1466	6.9574	8.7371	9.8175	7.3978	8.956	7.5051	11.6017	6.9046	6.5215	3.5971	6.1128	6.7167	4.94	8.4641	4.1292	5.1978	3.7696	5.1959	4.1061	3.9976	5.061	7.2876	4.0146	4.6465	3.5391
GSM405295	6.7718	4.7338	4.3354	8.4244	5.0125	4.1447	4.2722	5.7912	4.3613	4.3067	7.7056	6.276	3.5346	4.149	3.7244	6.7391	8.0329	5.7732	4.915	7.1849	8.8251	3.7929	8.3727	9.8192	7.1185	7.96	8.8475	7.2226	8.7969	8.2538	11.4829	7.6113	5.9879	3.6887	3.3851	6.4422	5.5095	8.4836	4.4998	4.1826	3.8087	6.2701	4.42	3.5081	5.8201	6.7537	4.1305	4.9814	3.6457
GSM405296	6.7708	4.8063	3.952	8.2239	7.1435	4.2131	3.9619	5.7033	4.451	4.0379	7.8344	7.9943	3.6792	4.017	3.3643	7.8848	8.0647	5.8862	5.7254	6.878	8.2611	3.6279	8.2404	9.6777	7.0678	8.0675	9.3057	7.1765	9.1868	8.1052	11.6137	7.4284	5.5	3.3847	3.4931	5.8965	4.7529	8.3017	4.0278	6.2865	3.4508	5.4586	4.3087	3.8745	4.6726	6.9187	3.8339	5.4037	3.5606
GSM405297	6.4139	4.875	4.1188	8.4593	5.8647	4.7233	4.2611	5.7925	4.7673	4.2296	7.4258	6.4452	3.6857	4.0338	3.7082	6.6547	7.9252	6.5657	5.1937	6.5138	8.8988	3.6869	8.2267	9.8762	7.0621	8.5104	9.1354	7.146	8.3719	7.7889	12.6315	7.4895	6.7073	3.4237	3.6934	6.9488	5.4116	7.841	4.2393	6.186	4.4163	6.4107	4.8975	3.8464	5.6571	6.5298	4.0368	4.8274	3.5522
GSM405298	6.5979	4.8361	4.2762	8.0612	5.9211	4.7329	4.138	5.7419	4.5819	4.3036	7.8333	7.6491	3.8766	4.1885	3.6274	7.2715	7.8482	5.9229	5.7417	7.0927	8.7969	4.1408	8.326	10.0281	7.0191	8.2647	9.5149	7.7765	9.074	8.4135	12.344	7.3554	6.2355	3.3623	3.2465	7.1686	5.7318	8.2002	4.3568	4.2692	3.6078	5.8868	4.2879	3.6806	6.0335	7.4686	4.0499	4.2975	3.6892
GSM405299	7.3213	5.0711	4.0907	8.3638	4.5855	3.8877	3.8971	5.4828	4.4515	4.1367	7.4839	7.7444	3.46	4.0893	3.7601	6.7348	8.4651	6.0357	4.3653	7.4887	8.7145	3.5532	9.0282	9.8403	7.3194	8.3768	9.1889	7.3218	8.4	7.5801	11.4231	8.1849	7.035	3.6595	4.6295	7.0518	4.8698	8.2628	4.1157	6.8321	3.6953	5.8771	4.7111	3.8232	5.3553	7.2453	4.0853	4.8826	3.6843
GSM405300	6.5778	4.7011	4.5383	9.0258	5.2652	4.5806	4.3512	6.6136	4.9706	4.7317	8.0248	6.3407	3.8551	4.4364	3.7909	6.5494	8.1125	6.1684	5.5055	7.5268	9.0522	4.323	8.6673	10.6036	7.3953	8.0325	8.8173	7.1197	9.1592	8.2828	11.8345	7.373	5.9225	3.8291	3.477	5.9976	5.982	9.332	4.6652	4.5494	3.9888	6.1963	4.8306	3.6853	8.3066	6.9818	4.5735	5.8279	3.9791
GSM405301	7.3516	4.8708	4.2601	9.0435	4.3676	3.9887	3.9462	5.9976	4.5728	4.6494	7.5943	7.4482	3.7256	4.6647	3.9888	6.6125	8.8126	6.4055	5.2319	7.9539	8.8792	4.1037	8.7454	10.3842	7.0422	8.2833	8.7259	6.7004	8.6026	7.5689	11.4732	7.6722	6.4786	3.9114	3.8442	6.7891	5.5162	8.2023	4.507	6.3448	4.0933	6.4483	4.5805	3.8921	6.0789	8.1074	4.1316	5.6332	3.6963
GSM405302	7.5472	5.103	4.4298	8.6977	4.453	4.259	4.3781	6.7688	4.9456	4.559	8.2669	8.1407	3.7009	4.3382	3.8219	7.9214	8.0353	6.178	5.2747	7.3312	9.0859	4.1248	8.8943	10.3461	6.8877	6.9295	8.9135	7.2414	9.0429	8.0632	11.4989	7.09	6.0818	3.5985	5.2253	6.4033	5.9577	9.1666	4.6382	4.3801	3.9131	6.3104	4.4731	3.8226	6.5283	7.5314	4.389	5.3603	3.9368
GSM405303	6.4211	4.485	4.2916	8.4883	5.0549	4.5247	4.1124	6.3083	4.7292	4.7361	8.1709	8.1289	3.6241	4.3722	3.7877	7.0376	8.3161	6.1047	6.9416	7.2834	9.3507	3.9379	8.7029	10.4172	6.8898	7.8933	9.0727	7.2012	9.4048	8.8197	12.3146	8.1803	6.6813	3.7076	3.5138	5.9324	6.8248	8.4689	4.4734	5.6866	3.942	5.7859	4.6644	3.7879	6.0749	7.8146	4.2833	5.0024	3.9106
GSM405304	6.6162	4.9129	4.4574	8.7263	4.9912	4.2414	4.2903	5.9972	4.9808	4.5433	6.9975	8.0282	3.8371	4.4646	3.7937	7.3901	8.0249	6.9229	4.8251	7.1804	8.3835	3.877	8.3114	10.1877	7.0709	7.2073	7.2599	7.0953	9.1184	7.4022	11.8194	8.6893	6.6517	3.7919	4.3512	6.8223	5.0131	8.5322	4.7655	6.5479	3.9709	6.1625	4.8016	4.0146	6.2671	8.3325	4.4353	5.0753	3.7859
GSM405305	7.1438	4.9557	4.473	8.9207	5.2068	4.2243	4.1813	6.4721	5.0161	4.767	8.0117	8.3696	3.7999	4.3817	3.7835	6.8268	7.8489	6.5366	5.177	7.0881	9.3188	4.0211	8.2949	10.3463	6.751	7.4289	8.6546	6.4718	8.9392	8.1379	10.0905	7.3548	7.1719	3.8558	3.5732	7.1359	5.482	8.0409	4.5959	6.1271	4.6199	6.524	4.9632	3.7102	6.1367	7.6923	4.6375	5.693	3.9656
GSM405306	6.244	4.5985	4.3385	8.4123	6.973	4.1024	4.4942	5.8844	4.7232	4.6511	7.6645	7.8651	3.9614	4.3201	3.8553	7.2094	7.3501	6.0032	5.3058	7.7646	8.7913	3.9513	8.4003	10.346	6.8568	8.0129	8.7833	7.2433	8.4824	8.2389	12.8117	7.1342	6.2466	3.7545	3.8481	6.1129	5.5047	8.5397	4.4987	5.7362	3.8841	5.6739	4.8448	4.0567	6.6334	6.9888	4.302	5.6323	3.8411
GSM405307	7.7299	5.0069	4.3051	8.5374	5.2481	4.396	3.9771	6.3937	4.6427	4.5497	7.5163	7.8013	3.8323	4.4974	3.942	6.9101	8.5596	6.8113	5.0042	8.6604	9.2762	4.4074	9.052	9.5108	6.7591	7.9044	9.1532	6.5756	9.2947	7.5971	10.6593	8.2956	6.0788	4.2746	6.881	8.1101	5.5844	8.7928	4.6408	7.5425	4.6041	6.4515	4.7139	4.06	5.215	8.456	4.4564	5.2358	3.9274
GSM405308	8.6571	5.1712	4.2022	8.7508	5.0002	4.1576	4.3979	6.6038	4.8444	4.717	8.1612	7.5895	3.8412	4.4658	3.7571	7.9319	9.198	6.4627	5.2321	8.087	8.8944	4.1453	8.1217	9.5105	7.5828	8.244	9.8965	5.959	9.3278	7.798	10.5915	6.7632	6.7656	3.7116	3.3942	7.0806	5.5115	8.4759	4.6788	4.1088	3.9012	6.7009	4.42	3.7347	5.7496	7.7378	4.4165	5.034	4.127
GSM405309	7.0579	5.213	4.3288	9.4593	5.3456	4.1123	4.2506	6.4552	4.9917	4.787	7.8158	7.7702	3.7477	4.3982	3.8495	7.2387	7.7777	6.3441	5.331	7.8283	9.2428	4.1704	8.8417	10.14	6.7361	7.5155	9.2192	5.9848	8.0157	8.4394	11.9352	7.2642	6.9806	3.6805	3.4143	6.4387	6.3332	8.6065	4.853	5.6103	3.6682	6.6002	4.2948	3.5825	5.0103	7.5507	4.4279	5.0067	3.8753
GSM405310	6.3589	4.6653	4.2813	8.4089	6.0681	4.297	4.1293	6.6686	4.5714	4.4772	8.0302	7.7732	3.8978	4.3482	3.7031	7.6887	8.0511	6.2928	5.8114	7.7477	9.0127	3.8118	8.8086	10.6414	7.44	8.2022	9.5985	6.3434	9.514	8.2891	13.0776	8.0264	6.6442	3.6281	3.5455	8.0439	5.205	8.9404	4.4059	4.5759	3.8973	6.1276	4.4286	3.8004	7.4129	7.7306	4.4424	6.0391	3.8047
GSM405311	6.5226	4.7901	4.3843	8.4454	5.5616	4.555	4.6005	6.5858	4.8202	4.6907	8.1728	7.2546	3.7527	4.5958	3.8776	7.8977	7.7619	5.7087	5.1643	7.8348	9.3271	4.2015	8.6442	10.4095	6.7638	8.1367	9.3721	7.5379	9.2347	9.0345	12.7227	7.3351	6.9714	3.5735	3.3449	6.34	6.8528	8.0872	4.7035	4.9142	4.8768	6.0834	4.766	4.0479	5.5959	7.2875	4.2233	4.531	3.9339
GSM405312	6.3731	4.6166	4.4698	7.9413	4.3934	4.2163	4.2459	6.2939	4.7726	4.564	8.1451	8.4306	3.8025	4.591	4.0393	6.2984	7.8128	5.8459	5.7205	7.5514	9.1699	4.0781	8.5345	10.3884	7.2295	7.7092	8.6893	7.2282	9.0301	8.33	12.1298	7.3962	6.4805	5.6938	3.4873	6.2228	5.7062	8.7127	4.4972	4.6989	3.6469	6.1553	4.4602	3.6164	5.4637	7.8162	4.3931	4.7221	3.8707
GSM405313	6.8929	4.8728	4.4301	9.3624	5.7669	4.2303	4.2949	6.2019	5.069	4.7894	7.6847	7.429	4.0169	4.5659	3.8606	6.8212	8.5033	6.4621	5.2286	7.4376	8.8905	4.175	8.385	10.0174	7.3878	7.7339	9.0715	7.0425	8.8117	8.1094	11.5862	7.1958	6.3689	3.7429	3.5619	6.6206	5.4719	8.7577	4.6273	4.5383	3.7782	6.5774	4.883	3.6619	6.8819	7.1516	4.2656	5.6419	3.8072
GSM405314	7.0739	5.1365	4.1482	9.0108	6.2531	3.9766	4.1286	6.9466	4.6083	4.5023	7.6053	7.6164	3.7176	4.3695	4.0182	7.4705	8.5588	6.0069	5.5655	7.9584	8.9671	4.0652	8.3383	10.4219	6.8976	8.8946	9.8541	7.212	9.1749	7.9661	12.098	7.5388	6.7562	3.6839	3.6864	6.8691	5.6036	8.593	4.2352	6.0576	3.88	5.8574	4.334	4.4849	5.6738	7.2356	4.0673	6.1439	3.6745
GSM405315	6.6874	4.937	4.5511	7.8462	5.9526	4.3579	4.4931	6.3517	4.8447	4.702	7.4012	9.0568	4.2009	4.6299	4.0478	7.2621	7.4565	6.5765	8.7333	6.8109	9.0435	4.2098	7.7186	10.3876	6.734	7.5323	9.6625	5.8509	8.2411	9.2603	12.0369	6.0908	7.0218	3.7779	3.4988	5.9254	7.9575	8.463	4.6847	6.4403	4.132	5.9717	4.5149	4.078	6.8637	6.5661	4.5198	4.651	4.2345
GSM405316	6.8475	4.9118	4.1425	8.5304	4.5936	4.178	4.4976	5.9449	4.7341	4.5009	8.0816	6.7006	3.7862	4.5638	3.9746	8.2789	8.1391	6.8421	5.5307	7.3709	8.7963	4.0939	8.8797	9.6885	7.5368	8.2046	9.6417	6.8153	9.4358	7.7808	11.8854	7.5004	7.9143	3.8237	3.449	5.8947	6.1915	8.8065	4.4318	5.0662	3.7737	6.5539	4.6251	4.0732	5.7116	7.9113	4.1828	4.9456	3.8018
GSM405317	6.4419	4.867	4.5077	8.8005	5.2274	3.7793	4.2848	6.3334	4.7301	4.3875	7.3093	8.2289	3.6196	4.0789	3.8255	7.5108	8.972	6.5973	5.4938	8.038	8.7323	4.2055	8.7609	10.348	7.2227	8.286	9.681	7.2884	9.0303	7.4335	10.8969	7.8654	6.8373	3.7459	3.5225	6.326	5.5778	8.6435	4.5688	4.9885	3.9838	5.9593	4.5193	3.7746	5.7502	7.8829	4.3356	6.0525	3.7097
GSM405318	6.3964	5.2278	4.4823	8.8533	5.2147	4.2626	4.5263	6.7751	4.9935	4.8425	8.3457	7.5068	3.7887	4.7444	3.671	6.8733	8.3978	6.4557	5.6533	8.1776	9.3806	4.337	8.6993	10.841	7.2109	6.9014	10.096	5.3908	9.8659	8.5594	12.4134	6.7585	5.765	3.8216	3.4084	7.3949	6.1111	8.9955	5.0615	4.4814	3.8667	6.3898	4.9078	3.6096	7.346	6.881	4.4647	6.0632	3.7762
GSM405319	6.3228	4.7272	4.563	8.4852	5.1856	4.3157	4.6949	6.329	4.8787	4.6962	8.0554	8.1255	3.9614	4.4642	3.6757	7.145	7.3491	5.7591	6.2678	7.7615	9.4678	4.1627	8.7777	11.1347	7.2133	7.4344	9.4524	5.3893	10.0979	8.6165	12.7815	7.057	6.4337	3.7308	3.4826	8.856	5.6508	8.7064	4.7113	4.2471	3.5898	6.1879	4.6472	3.8262	6.1467	7.6792	4.2459	5.1417	3.8995
GSM405320	6.6025	4.8676	4.2324	9.3927	5.8469	4.7789	4.4459	6.124	4.6682	4.3287	7.8227	7.1968	3.6918	4.5584	3.8446	7.1646	9.2684	6.5102	5.185	8.1559	9.0024	3.9365	8.9396	10.0244	7.0882	8.5907	9.1982	6.7243	8.6595	7.6563	12.0336	7.732	6.9462	3.7602	4.9315	6.9931	5.6346	7.9636	4.4347	7.1457	3.8223	6.1067	4.5107	4.2155	5.5178	7.8376	4.4078	4.7305	3.8757
GSM405321	7.944	4.9857	4.2018	8.3057	5.5074	3.9283	4.1354	6.4967	4.638	4.6952	7.6177	6.9723	3.9956	4.2897	3.5269	8.6542	8.3052	6.386	5.5438	8.1466	8.7011	4.1262	8.5374	9.9107	6.8781	8.5037	9.8244	6.8324	8.6697	8.145	11.7475	7.4351	6.9487	3.8061	3.5626	6.9083	5.3264	8.8815	4.3238	4.2164	3.9896	6.0747	4.1465	3.6454	6.2758	7.9883	4.4074	5.0238	3.7398
GSM405322	8.0259	5.2662	4.4945	8.6765	4.7375	4.2372	4.3143	6.3977	4.7545	4.6603	7.4809	7.756	4.1061	4.3398	3.8409	6.5794	8.5264	6.6612	5.3085	8.0531	9.0876	3.9762	8.8136	10.0007	7.1177	8.038	9.1153	6.8973	8.3452	7.9476	9.5625	8.8216	6.625	3.6739	3.858	6.5221	5.4544	7.8317	4.7572	6.2924	4.6149	6.3057	4.9353	4.1909	5.5529	7.5519	4.1565	5.0548	4.0292
GSM405323	6.9674	4.9139	4.3782	8.4161	5.5345	4.3188	4.127	6.6308	4.9173	4.7349	7.9751	8.0592	3.8369	4.5602	3.8031	6.7573	7.4527	6.501	5.3389	7.5028	9.4161	4.3709	8.7111	10.5207	6.85	8.2951	8.7	7.653	9.0498	7.8649	11.922	5.8214	6.344	3.5243	3.7408	5.9263	5.4748	8.2595	4.6895	6.2105	3.914	6.0562	4.4476	3.8049	5.6834	8.2783	4.3699	5.4105	4.0168
GSM405324	7.989	4.883	4.1195	9.0981	7.2119	3.7496	4.2784	6.1879	4.5238	4.304	7.649	7.829	3.7299	4.0517	3.7038	7.5805	8.28	7.2989	4.9973	8.7894	9.5448	4.0524	8.7952	10.1319	6.2607	8.3512	9.3792	6.369	9.1659	7.2886	10.8387	7.1421	6.109	3.9224	4.8303	5.353	4.9599	7.8391	4.6467	6.9828	4.6412	6.1055	4.8798	3.7919	6.171	8.0568	4.1397	6.4321	3.5448
GSM405325	7.2316	5.2805	4.3386	8.9874	4.7184	4.2681	4.411	6.9819	4.722	5.0249	8.0801	7.3301	4.4592	4.6762	3.7548	6.6678	8.0307	7.3924	5.1935	8.1146	8.9046	4.2134	7.98	10.8247	7.3426	7.9713	8.4602	6.7194	9.2774	8.094	11.4147	8.2508	5.4881	3.6715	3.5299	7.506	5.7285	8.9968	4.8202	4.8934	3.8131	6.4248	4.9583	3.7816	7.5401	7.2384	4.3795	5.38	4.2039
GSM405326	7.4454	4.8867	4.5058	8.6243	4.7126	4.3372	4.1151	6.723	4.9743	4.7962	8.081	7.4494	3.996	4.465	3.6599	6.7366	8.2099	6.4403	4.9727	7.6995	9.1212	4.1048	9.2192	10.1553	7.1193	7.914	8.5375	7.2343	8.8455	7.8761	12.0276	7.4464	7.5646	3.6994	3.4178	6.2256	5.7385	7.9989	4.7937	6.1413	4.0722	6.3964	4.9276	3.9266	6.2134	7.7213	4.3721	5.1811	3.8957
GSM405327	6.1014	5.4081	4.2386	7.7991	4.4664	4.0917	4.1828	6.9365	4.634	4.7258	7.746	8.2746	3.849	4.3476	4.0111	7.5823	8.2803	6.3005	6.1717	7.8183	9.164	4.2296	8.9045	10.9042	7.3276	8.0719	11.0217	6.3099	9.8528	8.2727	12.5122	6.6893	6.6498	3.8608	3.4651	7.6488	5.6308	9.0897	4.5533	4.206	4.1739	6.2551	4.7395	4.0273	5.876	7.6463	4.2363	4.9949	3.7192
GSM405328	7.4378	5.2823	4.1996	9.0951	5.574	4.0723	4.1837	6.4608	4.7461	4.1825	7.5219	7.9479	3.8045	4.47	3.692	6.6453	8.4027	5.908	4.9368	7.7894	8.6696	3.9289	8.7377	10.3734	7.4191	8.5227	9.0971	7.6176	8.9145	7.3378	11.7558	7.921	7.1414	4.1024	3.7445	6.0231	5.2441	8.264	4.2123	6.3969	4.3374	5.9679	4.5885	4.0521	5.6418	8.0758	4.3693	4.844	3.5813
GSM405329	6.865	5.2061	4.4014	8.7719	4.9274	4.1173	4.3791	6.4389	4.8149	5.3006	8.0849	8.0293	3.7876	4.5175	3.9908	7.9132	7.341	5.9609	5.533	7.3271	9.1349	4.1897	8.8638	10.201	7.5119	8.1397	9.6141	5.9723	9.3847	8.5494	12.7437	6.5208	7.5049	3.926	3.4194	7.6076	5.7757	9.0049	4.7304	4.1782	3.7946	5.8643	4.6443	3.8949	6.03	8.153	4.4212	5.4217	4.1162
GSM405330	6.67	5.0497	4.2677	8.6645	4.7338	4.2496	4.2821	6.4599	4.8668	4.713	8.2474	8.2754	3.9676	4.5186	3.7786	7.521	8.0103	6.3071	5.0754	7.7275	9.2657	4.2314	8.939	11.047	7.3706	7.6563	9.3727	6.9415	10.1967	8.6565	11.648	7.2105	6.5787	3.7776	3.4244	5.2224	6.086	8.8315	4.8327	4.1884	3.807	6.2861	4.5685	3.8272	5.9152	7.8196	4.5529	5.7084	4.1125
GSM405331	6.6146	5.0059	4.3266	8.346	5.1976	4.2614	4.3012	6.3384	4.8788	4.5702	8.388	7.4157	3.8973	4.4563	3.8561	7.6516	6.9919	6.3616	5.3231	7.8233	9.6713	4.7057	8.7257	9.7617	7.1416	8.2483	9.6658	6.152	9.1342	8.7399	13.1724	7.5047	6.4016	3.7424	3.4592	8.7076	5.8698	8.9767	4.7381	4.7239	3.651	6.283	4.7545	3.8333	6.2013	7.3377	4.4194	5.5214	4.0899
GSM405332	6.9319	4.9483	4.2381	8.0328	5.4544	4.2788	4.4291	6.8036	4.8521	4.6705	7.6223	9.5075	3.8919	4.4668	3.874	7.3009	7.2375	6.5648	8.9051	6.9568	9.1395	4.1825	7.9212	10.8805	7.1005	7.3785	9.5047	5.8351	8.5493	9.9107	12.1531	5.8879	6.648	3.7437	3.4696	6.6266	7.4297	8.6677	4.6952	6.3513	4.0937	6.4174	4.7478	3.9457	6.7976	7.5514	4.4341	4.3003	3.9011
GSM405333	6.7473	5.0756	4.3917	9.051	6.3576	4.2097	4.3067	6.45	4.9007	4.5409	7.8853	8.0296	4.478	4.4121	3.7882	7.7811	8.2798	6.6267	5.8763	7.5123	9.0806	4.0289	8.7233	10.5461	7.2823	7.7403	10.006	5.3264	9.5518	8.2059	12.9921	7.1141	6.9774	3.7058	3.4295	7.0766	5.4619	8.9141	4.5587	4.6503	4.0568	6.301	4.3205	3.8604	7.1297	7.6724	4.188	5.5217	3.8171
GSM405334	8.3128	4.9691	4.2827	8.5868	7.0393	4.3848	4.5625	6.3044	4.757	4.5314	7.4707	7.808	3.79	4.4704	3.666	5.842	9.1092	6.7298	5.2207	8.4476	9.238	3.9147	8.7781	9.9312	9.9784	8.4352	9.0663	7.492	8.6663	7.9286	11.6519	8.6671	5.8638	3.7157	3.5146	5.2043	5.5538	8.1373	4.3932	5.6371	3.944	6.0716	4.4825	3.7981	6.4029	7.455	4.3735	5.2419	3.873
GSM405335	6.3695	4.9147	4.4722	7.5691	5.0771	4.4235	4.3676	6.3517	4.7977	4.5718	7.6877	8.1342	4.3366	4.6636	3.9549	8.2549	7.707	6.3081	5.5313	7.7003	9.2656	4.1853	8.7113	10.566	7.3199	7.8889	9.3236	7.118	10.1111	8.2308	12.9328	7.165	7.214	3.6729	3.5273	8.2294	5.2557	9.3909	4.6194	4.4032	3.7788	6.0813	4.2759	3.7343	5.8327	8.7588	4.5575	4.5828	3.8815
GSM405336	6.5892	5.4393	4.5714	7.0884	5.0656	4.2927	4.4659	6.2089	4.7922	4.816	7.5823	9.7253	3.8808	4.8043	3.7996	7.2834	6.1771	6.6241	9.3222	6.4935	8.879	4.0609	7.7796	10.7122	7.4604	7.5353	9.4869	5.5825	8.2705	9.7789	12.4545	5.3009	6.6743	3.8608	3.3753	6.3226	6.7257	8.7778	4.651	7.3475	4.8977	6.5568	4.926	4.1622	6.2695	7.1718	4.3472	4.5607	4.0394
GSM405337	6.6561	4.7615	4.2477	7.9256	5.2013	4.1718	4.4887	6.3463	4.8575	4.4767	7.4999	7.5476	3.7784	4.5488	3.9321	7.2749	8.3931	6.4704	5.9699	7.6204	8.7398	3.992	8.744	10.3771	7.1668	8.2012	9.9691	6.7612	8.7171	8.2901	10.7359	7.4901	7.0528	3.6172	3.4348	5.3541	5.1267	7.8592	4.4759	6.1763	3.9541	6.1977	4.5851	3.8882	5.681	7.72	4.3692	4.6457	3.9415
GSM405338	6.4639	5.1697	4.1948	8.0502	5.6328	4.7681	5.0364	6.6434	4.711	4.4923	7.813	7.9199	3.7932	4.3821	3.7707	7.8843	7.7694	6.6849	5.5486	8.2764	9.2071	3.8993	8.5022	10.4561	7.1101	8.5646	9.6706	6.9313	9.1135	8.0914	13.1521	7.5232	7.1513	3.6314	3.5924	7.234	5.6524	8.9281	4.4504	5.0316	3.7433	5.6801	4.461	3.7716	6.9974	7.6843	4.2199	4.745	3.8053
GSM405339	6.5166	4.6801	4.3208	8.4783	4.9275	4.1753	4.3891	6.7761	5.0108	4.6116	7.5304	7.4974	3.9278	4.4873	3.7197	6.6941	8.6879	6.4075	5.0919	7.6154	9.1819	4.0289	8.4918	10.255	7.3322	8.02	9.6762	7.7293	8.8913	7.8633	10.135	7.1343	6.1567	4.1869	3.3538	5.978	5.2832	8.3049	4.5938	5.1635	4.3294	6.3147	4.6702	3.6457	5.5015	7.8452	4.4073	5.1497	3.8774
GSM405340	6.5345	4.6724	4.3764	8.8585	5.1916	4.3008	4.1641	6.0217	4.729	4.4365	7.4873	7.4935	4.1057	4.4995	3.7132	7.8065	8.4717	5.8012	5.5621	8.1034	8.9835	3.9728	8.4519	10.4106	7.2943	8.8413	9.3918	7.3426	9.1357	8.1192	12.209	7.9601	6.9864	3.484	3.7654	6.5643	5.1008	8.0043	4.5688	4.3896	3.7902	6.1616	4.9078	3.7401	5.8913	7.4271	4.2544	5.2283	3.8519
GSM405341	7.8274	4.6794	4.1848	8.4057	4.4757	4.5195	4.0909	6.3769	4.7896	4.3793	7.95	7.5377	3.9499	4.162	3.8573	6.7696	8.1743	6.0654	4.7938	7.8485	9.3564	4.1367	9.2519	10.2785	7.2066	7.8131	8.8019	7.6328	9.1168	7.9082	12.5507	7.8925	7.5906	3.9453	3.3928	6.5231	5.7138	8.4205	4.4415	6.339	4.0996	6.3751	4.438	4.0086	6.2834	7.8324	4.2255	5.2727	3.8379
GSM405342	6.3952	4.8905	4.2158	8.3087	5.572	4.7263	3.9561	6.7553	4.6999	4.4707	8.1662	8.299	3.8243	4.3486	3.8893	7.3148	7.2018	6.6117	7.5748	7.4221	8.6367	3.8972	7.9688	10.6171	7.1166	7.7947	8.9445	7.2975	8.9996	8.9069	12.9268	7.47	7.2517	3.6967	3.3974	6.7642	7.9444	8.437	4.3511	6.0871	4.6999	6.1797	4.6478	3.9377	6.7035	7.4052	4.134	4.5992	3.7048
GSM405343	6.967	4.7721	4.3683	8.7397	6.0092	4.5912	4.493	6.6738	4.9946	4.6616	7.435	7.272	3.6939	4.7472	3.619	7.046	9.035	6.5466	5.1539	7.7205	9.2763	4.0041	8.4048	10.3302	7.06	8.2728	9.8308	6.7839	9.197	8.0586	12.5369	8.2227	6.7733	3.9272	4.0117	6.7333	5.3352	8.1834	4.7191	6.7367	3.6195	6.5627	4.6135	3.7299	5.4182	7.4179	4.3071	4.8615	3.9052
GSM405344	6.4518	4.7668	4.1972	8.6453	5.6658	4.5011	4.2136	6.6677	4.7686	4.3058	8.0954	7.8739	4.4833	4.489	3.6484	7.5734	7.4292	6.2313	5.3212	8.087	8.6608	3.958	8.763	10.6913	7.341	8.7536	9.3442	7.0959	9.4641	8.3382	11.9546	7.4106	6.2931	3.5717	3.4354	6.7617	5.3035	8.6728	4.632	4.2862	3.6748	6.2143	4.4079	3.7816	7.8228	8.0174	4.3892	5.0194	3.7658
GSM405345	6.9092	5.0676	4.1066	9.0947	6.6791	4.0821	4.0157	6.4525	4.6766	4.2938	8.1951	8.5337	3.8747	4.5916	3.7381	6.8372	8.198	6.4814	5.1477	7.7609	8.5553	4.2047	8.5986	9.8647	6.5693	7.6487	9.324	7.8284	8.7983	7.1688	11.495	7.4939	5.9575	4.8355	3.7258	5.4582	6.6227	8.2521	4.7554	5.2915	5.8675	6.5728	4.7825	4.6142	6.2481	7.6072	4.1946	7.7624	3.7572
GSM405346	6.419	4.5262	4.2412	8.7439	6.0597	4.0531	4.207	6.186	4.8045	4.5166	7.7394	7.8358	3.8341	4.4636	3.7558	6.5482	7.0997	5.8084	7.6955	7.3309	8.6941	3.9179	8.402	10.6374	7.6768	7.916	8.8616	6.0432	8.5708	9.0157	11.9675	6.6862	6.7243	3.706	3.6116	6.6537	7.0105	8.6055	4.217	8.1073	5.0669	6.3696	4.6306	4.1938	6.6768	7.5444	4.2141	4.8998	3.7837
GSM405347	6.4112	4.6468	4.1576	8.4236	5.1908	4.0745	4.0435	6.1631	4.4756	4.5381	7.4676	7.8487	3.6832	4.1272	3.7067	8.1434	7.5334	6.3024	4.9835	7.1142	8.8079	3.8715	8.9227	10.1884	7.3158	7.245	9.407	7.1787	9.066	7.3295	12.3983	7.3572	7.429	3.8345	3.408	5.8086	5.9687	8.551	4.4397	7.0278	3.7314	6.1469	4.2342	3.6318	6.4124	8.1239	4.2209	5.6153	3.6504
GSM405348	6.3318	4.557	4.289	8.4901	6.1901	4.1319	4.618	6.65	5.0782	4.4507	7.6607	7.7994	3.9376	4.5591	3.7983	7.1348	7.7936	6.1746	5.2346	7.9054	8.907	3.9248	8.5293	10.3889	7.1005	8.3313	8.6437	7.2097	8.7465	8.0061	12.3369	7.8391	6.6255	3.7006	4.5558	6.4176	6.7353	8.8207	4.2709	6.9808	5.2003	5.9008	4.9526	4.2507	6.8043	6.679	4.2499	5.3444	3.7599
GSM405349	6.9535	4.7721	4.3639	9.5973	9.2983	4.22	4.3623	5.9954	4.678	4.8352	8.1439	7.8679	5.9096	4.2948	3.7575	7.0961	8.3101	6.714	5.0401	7.8136	9.1343	4.0297	9.079	11.1167	7.5298	8.4645	8.8792	6.9765	8.9806	8.1083	11.6665	6.7357	7.1588	3.8373	3.4855	6.1298	5.3213	8.1103	5.4252	4.5916	3.8582	5.6957	4.2614	3.7416	6.3237	7.9639	4.1918	6.6789	3.9326
GSM405350	7.3211	5.5527	4.6739	8.9701	5.2718	4.4183	4.9825	6.9527	5.1796	5.0806	8.1556	7.2044	3.7789	4.544	3.9548	7.7939	7.7019	6.4572	5.227	7.6289	8.1769	3.9409	8.7294	10.3685	7.3586	7.5722	7.6229	6.242	9.0447	8.5123	12.8628	7.8135	6.4931	3.9474	3.5736	6.8957	5.6737	8.9108	4.671	4.4677	3.783	6.3168	5.3782	3.9729	7.0584	7.6281	4.6315	5.1377	3.9242
GSM405351	6.7322	4.5639	4.5154	9.0679	6.0214	4.3167	4.5549	6.5827	4.6389	5.0539	7.5265	8.1783	4.0608	4.4931	4.0672	6.1854	8.7275	6.2495	6.3359	8.2297	8.6987	3.9973	8.7517	10.0752	7.4742	7.1556	8.639	6.7361	9.0566	7.6054	10.368	7.6313	6.2979	4.3602	3.5309	6.3719	4.9403	8.6734	4.5665	5.504	4.6052	6.3643	4.7106	3.7545	6.5628	8.6028	4.3845	7.0645	4.1283
GSM405352	6.1438	4.4862	4.1516	7.6895	4.2116	4.7546	4.0327	5.7963	4.3826	4.4382	8.4216	8.1624	3.6851	4.3727	3.7906	6.9335	8.0775	6.1548	5.6437	7.4728	9.2229	3.9086	8.7874	10.2857	7.14	7.3892	8.9572	7.7803	8.8849	7.6947	12.9466	7.8031	7.7488	3.7548	3.5196	5.89	6.3923	8.542	4.1609	6.4788	3.7113	6.0086	4.3723	3.5848	6.1776	8.0509	4.337	5.0454	3.7522
GSM405353	6.9629	5.09	4.1804	9.0872	5.8994	4.2866	4.1887	6.1551	4.5156	4.7087	8.476	7.5576	3.462	4.7854	3.9052	7.4157	8.6373	6.2843	4.7136	7.504	8.5191	4.02	8.6777	10.7863	7.0981	7.6401	9.1361	6.9585	8.9494	7.6956	11.1981	7.9006	6.3973	3.4994	3.5641	6.8002	6.3858	8.4809	4.39	5.5696	4.0479	6.3302	4.4244	3.7372	5.9742	6.9787	4.2757	6.3101	3.763
GSM405354	6.6284	4.7249	4.1905	9.0096	7.236	4.3823	4.1579	6.4736	4.8209	4.6123	8.0721	8.616	3.6486	4.7283	3.8905	6.2123	7.9426	6.6074	5.1595	8.1882	8.5182	4.0801	8.6615	9.9227	6.6342	7.3446	8.986	7.2611	8.9901	7.5575	11.5478	7.4546	5.7983	4.7372	4.0008	5.4014	5.5034	8.0954	5.1697	5.4872	5.6175	6.0605	4.4813	4.3669	6.328	7.6004	4.1782	8.0177	3.6712
GSM405355	7.3229	4.9014	4.0223	8.378	4.8031	4.0486	4.1546	6.4233	4.4711	4.4858	8.0026	8.1594	3.7754	4.3867	3.8119	7.6379	8.1341	6.4789	5.4471	7.4471	9.2183	4.0153	8.734	10.437	6.73	8.1816	10.1038	6.8482	9.0967	8.2784	12.7588	7.5222	7.2025	3.6861	3.4726	6.2383	6.3241	8.6839	4.2927	5.5693	3.9234	6.2998	4.3237	3.7891	5.8049	7.6392	4.1293	4.6158	3.8073
GSM405356	6.5103	4.7872	4.3267	8.6515	6.7791	4.5645	4.1326	6.4604	4.8244	4.8355	7.5823	7.1764	4.044	4.7411	3.9196	7.6303	7.7291	6.4278	5.9393	7.0527	8.5115	4.1409	8.0192	10.2539	7.0344	8.3349	9.5448	7.7326	8.6565	7.9614	11.8447	8.1324	6.4994	3.7693	3.7744	6.7876	5.4682	8.7159	4.4617	4.0459	3.8314	6.0131	4.4893	4.0162	5.5392	7.542	4.2698	4.8694	3.7547
GSM405357	6.8034	5.4916	4.5454	8.0244	5.4817	4.601	4.4926	6.2937	4.8839	4.7494	8.0566	9.6532	3.9358	4.3655	3.8768	7.3858	6.4619	6.8374	9.4588	7.0133	8.4804	4.0186	7.857	10.7757	7.2509	7.5443	8.3067	5.6603	8.4645	9.3013	12.42	5.4687	6.8843	3.5698	3.4117	6.6703	8.1171	9.0498	4.3924	6.7199	4.5439	6.512	4.5459	3.9807	6.8268	7.5676	4.2694	4.3944	3.889
GSM405358	6.5509	5.1149	4.485	7.8076	5.5813	4.4327	4.2528	6.7169	5.1158	4.6635	6.8092	9.4854	4.108	4.4483	3.9391	7.1942	7.1485	6.7747	9.338	6.4205	8.6474	4.1869	7.643	10.6537	7.1896	7.8727	10.9537	5.5151	8.0368	9.2835	12.3545	5.2341	7.1333	3.7458	3.4349	6.6426	6.1661	8.5167	4.6859	7.0259	4.0232	6.5884	4.8684	4.2797	6.052	7.5224	4.4172	4.7192	3.9609
GSM405359	6.7023	5.0072	4.383	7.5524	5.7731	4.1993	4.097	6.1185	4.7295	4.6652	7.2109	9.0911	3.7905	4.4611	3.8056	7.3457	6.8081	6.7203	9.0542	7.1703	8.7292	4.1605	7.9461	10.8431	7.1146	7.835	10.447	6.1219	8.2517	9.7737	11.9316	5.3697	6.6501	3.7289	3.5036	6.7601	7.0746	8.4025	4.5164	6.9013	5.7407	6.0426	4.7984	3.9545	6.3397	7.5187	4.451	4.446	3.869
GSM405360	6.7405	5.663	4.1382	7.7802	5.282	4.1873	4.1881	6.6109	4.8839	4.8355	7.9784	9.32	3.8864	4.2457	3.89	7.3489	6.6562	7.1168	9.2028	7.0101	8.4938	4.2206	7.8405	10.8213	7.1202	7.5614	9.7436	5.6777	8.511	9.2535	12.4218	5.2398	7.0848	3.7079	3.4149	6.7062	8.0814	8.8149	4.6908	6.4685	4.4357	6.6402	4.9019	3.8885	5.9797	7.4245	4.4465	4.6638	3.7367
GSM405361	6.4414	4.7064	4.4521	8.9922	5.3751	4.1232	4.8681	6.3309	4.9968	4.4281	7.2393	8.5914	4.0501	4.4741	3.7164	7.2242	7.9902	6.4707	5.4408	7.4245	8.35	4.1018	8.7983	10.6478	6.9551	6.8711	8.4332	6.3125	8.4628	8	11.8134	7.7692	6.9917	3.8535	3.5589	6.3165	5.204	8.4627	4.494	6.6115	5.0693	6.0628	4.6264	4.6066	6.6323	8.4653	4.305	5.3312	3.9959
GSM405362	7.2353	5.146	4.5994	9.0397	5.1755	4.232	4.2212	6.7623	4.7062	5.0033	8.1806	8.0466	3.8894	4.4036	3.9266	7.0861	8.0322	6.1105	5.2073	7.3208	8.9663	4.3739	8.8726	10.1273	7.5869	6.9432	8.5107	6.4889	8.9393	8.1514	11.7685	8.3024	6.2368	3.8534	3.7007	6.8851	6.2308	8.0252	4.8495	4.3889	3.8942	6.6174	4.596	3.7111	4.7334	7.202	4.3994	5.3594	3.9121
GSM405363	7.3475	4.7556	4.2739	8.1942	4.6851	4.078	3.9693	6.6246	4.6323	4.6782	8.3241	7.8846	3.8444	4.5219	3.7506	7.4611	7.3403	6.7696	5.0697	6.6979	8.6023	3.8357	8.8016	9.4401	7.1406	7.7009	7.8309	7.1485	9.1423	8.0665	11.5956	8.1042	6.3732	3.7297	3.5674	5.9128	6.3664	8.1505	4.2637	5.3347	3.8549	6.1961	4.2707	3.915	5.7658	7.9113	4.307	5.1983	3.8955
GSM405364	6.1785	4.9118	4.2659	9.3314	6.9369	4.5465	4.3084	6.1637	4.8654	4.3676	7.7747	8.1148	3.7081	4.6525	3.7639	7.5376	8.36	7.2298	4.9279	8.6443	8.035	4.0738	8.6076	9.1139	7.2564	7.2331	7.9326	6.1743	8.5428	7.1308	12.3726	7.9355	7.2506	3.8887	6.2606	6.2768	5.6235	7.6414	4.4458	7.2156	4.8355	6.8903	4.5182	3.9706	5.1325	8.4099	4.2368	4.5699	3.6624
GSM405365	7.218	4.6842	4.3792	8.7745	5.2766	4.578	4.2075	6.0691	4.7094	4.5442	8.1558	7.7778	3.6099	4.6564	3.8561	7.9715	8.1245	6.524	5.0965	7.6633	8.4709	4.1746	8.7923	10.7716	7.074	7.6586	8.5592	6.7668	8.9093	8.0048	11.9902	8.0205	6.9009	3.6384	3.5696	5.5572	5.2486	8.4553	4.329	5.8711	3.8591	5.5101	4.6056	3.8987	6.3254	7.4852	4.2976	5.4491	3.7804
GSM405366	6.5385	4.527	4.2749	9.0393	5.7525	4.1269	6.6067	6.1838	4.7618	4.6127	8.3548	8.9566	3.8982	4.5041	3.9303	7.5146	7.7669	6.2437	4.8914	7.9518	8.0328	4.0593	9.0601	10.0178	7.3331	6.4851	9.1581	5.3267	10.0531	8.2742	11.3232	6.7278	7.6366	3.7872	3.5197	9.0239	5.2393	8.9379	4.4546	4.4568	4.291	5.9136	4.338	3.7635	4.6761	8.3456	4.3816	4.5251	4.0496
GSM405367	7.0759	4.5626	4.0979	9.161	5.37	4.1055	4.2233	6.1536	4.4134	4.3817	8.8116	8.1875	3.7212	4.4308	3.7385	7.5344	8.4272	6.904	5.6683	7.8491	8.618	3.8673	8.654	9.7091	7.1611	8.3597	9.8612	5.8345	9.9372	7.7958	10.5344	7.6649	6.5265	3.6426	3.5991	6.7879	5.985	8.5549	4.3624	4.6117	3.7658	5.9164	4.2764	3.7586	4.8331	7.9338	4.2071	5.7347	3.7525
GSM405368	6.5304	4.8752	4.2724	8.4773	5.2881	4.131	4.8335	6.1518	4.7662	4.586	7.9825	8.5154	3.7425	4.5278	3.8742	7.5216	8.1116	5.8545	6.9288	7.5028	7.9439	3.9306	8.6817	10.0861	7.0393	7.6298	8.1557	6.7137	9.1279	7.9961	11.8951	8.1291	7.3374	3.5315	3.5414	6.5784	6.368	8.5115	4.5384	5.3398	5.1405	5.8571	4.3908	3.9673	6.0727	8.3065	4.2512	5.4673	3.77
GSM405369	6.6732	4.3749	4.1339	7.7375	5.049	4.4156	4.4543	6.0199	4.5067	4.6144	8.7276	8.6609	3.7701	4.5555	3.7413	7.9382	7.7991	6.1007	5.5176	7.4028	9.3593	4.1908	9.2379	10.7305	7.3281	8.4635	8.8983	6.9405	9.3075	7.9004	12.8629	7.1327	7.3938	3.8309	3.6219	8.7154	6.2788	8.8251	4.3974	4.3438	3.6694	5.9962	4.3443	3.9491	4.9093	7.4873	4.2729	4.3534	3.6448
GSM405370	6.8861	4.6959	4.0967	8.3703	5.5298	3.9863	4.3395	6.0342	4.7358	4.5097	8.2486	8.3237	3.8118	4.387	3.9084	7.7733	7.7431	6.3495	5.0149	7.9069	9.0141	3.8038	8.8875	10.1528	6.8366	8.0925	9.6158	7.1202	8.971	8.8068	12.7265	6.5949	7.2449	3.6104	3.4856	6.7707	5.9505	9.7682	4.3754	4.353	4.4608	6.0899	4.3294	4.2496	6.5795	8.1462	4.2146	5.5032	3.844
GSM405371	7.0616	4.8007	4.2115	8.5424	5.5438	4.0996	4.0456	6.3084	4.4519	4.581	8.3567	7.5444	3.6865	4.8122	3.6438	7.2968	8.1036	6.3477	5.3704	7.6929	9.321	3.9762	8.7208	10.2834	6.8965	8.0533	8.6538	7.2417	8.5852	8.4325	11.8546	7.912	7.2823	3.6316	3.6088	5.3801	6.8802	8.3372	4.2483	6.1773	4.907	6.2428	4.1357	3.7937	5.4858	7.0272	4.2117	4.7234	3.7645
GSM405372	6.3482	4.7155	4.16	8.8006	5.3847	4.4865	4.3865	6.1766	4.4926	4.4489	8.5164	8.4358	3.8808	4.3572	3.7341	7.7325	8.1092	6.9316	5.3621	7.0833	8.4787	3.7964	9.3516	10.5635	7.3313	7.9263	9.4029	6.7977	9.6432	7.3476	12.2282	7.4553	7.9834	3.6958	3.4003	5.7461	5.8279	8.9401	4.2579	4.1425	3.7458	6.9097	4.4116	3.7578	5.0244	7.9268	4.1409	4.9568	3.6585
GSM405373	7.3332	4.8852	4.1326	8.7465	5.9836	4.3382	3.9714	6.1966	4.659	4.3473	8.283	7.8716	3.7411	4.3111	3.7345	7.5148	7.9076	6.7586	5.0818	7.8599	9.3528	3.9567	8.6585	10.702	7.1488	7.9407	9.5056	6.5905	9.0438	7.8902	11.9266	7.2291	6.7954	3.6752	3.9025	6.9062	6.3139	8.3308	4.4495	6.1039	4.5492	6.4389	4.4719	3.8043	5.6518	7.5452	4.2313	6.2462	3.907
GSM405374	7.1172	4.8886	4.0148	8.7034	5.1063	3.9344	4.1551	6.3501	4.5375	4.6474	8.2233	8.2134	3.6445	4.4829	3.8723	6.8263	8.2499	6.4281	4.9265	7.9434	8.7102	4.12	8.7266	10.44	7.1114	7.6091	9.0256	6.4373	9.3223	7.3437	9.9838	7.7452	6.4955	3.6804	6.69	7.3882	5.6477	8.4364	4.3815	5.776	5.1917	6.072	4.4979	3.8228	5.7308	8.1244	4.2216	7.7613	3.908
GSM405375	6.6952	4.4509	4.1417	9.1553	5.5252	4.1151	3.8326	6.189	4.5487	4.3977	8.0209	8.3906	3.7808	4.324	3.7498	7.097	8.5176	6.4077	4.9322	7.6577	9.1909	4.2503	8.5446	10.4244	7.1421	7.4532	9.2115	7.0165	9.2353	7.4581	10.2194	8.5379	6.8406	3.8955	5.4232	7.0189	6.0227	8.6477	4.4524	6.9347	4.1916	6.3756	4.3695	3.6361	4.9599	8.5844	4.2266	4.7519	3.7956
GSM405376	7.3314	4.8902	4.2423	8.6399	6.0296	4.1153	3.9607	6.2168	4.6573	4.5221	8.2413	7.6448	3.7668	4.5958	3.8135	7.3063	7.5267	6.7356	4.8252	7.3508	9.123	3.8381	8.4033	9.8696	7.4687	7.9511	8.344	7.7365	9.0093	9.0253	12.0353	7.4202	6.5898	3.707	4.0634	6.9085	7.6405	8.2141	4.2649	7.3749	4.3992	6.7967	4.6907	3.825	5.9452	6.5865	4.1999	5.4052	3.8662
GSM405377	6.6378	4.7706	4.2764	8.0718	4.8278	4.96	4.2837	6.2271	4.5391	4.194	7.6574	7.8011	4.0169	4.4466	3.8779	7.1441	7.7804	6.9075	5.4962	8.1132	9.4777	3.8573	8.6246	10.1019	6.599	8.2187	9.8203	7.0491	8.9143	7.9489	13.0839	7.6095	6.6005	3.7109	3.5741	6.5665	6.0384	8.1128	4.5441	6.1764	5.7423	6.0527	4.2913	3.55	6.4634	7.4804	4.2673	5.6084	3.8691
GSM405378	6.5015	4.9501	4.2372	7.7254	4.9478	4.1949	3.996	6.175	4.665	4.5202	8.3611	9.588	3.8559	4.4522	3.9115	8.3553	7.6771	6.6164	8.6327	7.5697	8.9147	4.0613	8.4693	10.7384	7.1925	7.4546	9.8366	5.6511	8.8897	9.4252	12.1948	6.3798	7.3391	3.6209	3.4657	7.7929	6.4271	9.0618	4.4835	5.9284	3.8942	6.0212	4.3381	4.0047	6.4721	7.4658	4.2041	4.5561	3.8739
GSM405379	6.5295	4.6869	4.0876	8.9136	5.5997	4.1912	4.2706	5.9799	4.7098	4.2797	8.0154	7.915	3.9355	4.2955	3.7433	7.4042	8.0209	6.5307	5.8128	7.4707	8.8296	3.7618	8.6576	10.097	6.9492	7.9899	8.876	6.8743	8.7749	8.1204	12.5066	7.7939	6.7561	3.8273	3.5519	6.0715	6.0445	8.3748	4.3043	6.0793	3.6344	6.1177	4.3596	4.0645	6.3053	7.6405	4.2703	5.5705	3.6811
GSM405380	6.1824	4.82	4.0729	8.1166	4.7519	4.0231	3.9842	6.4929	4.7286	4.7658	8.4374	8.4329	3.8811	4.7774	3.7942	7.8808	8.0645	6.7717	5.6127	7.797	9.5263	3.8422	8.8951	11.0179	6.9141	7.1228	10.3047	6.607	9.8039	8.4	11.9811	6.4404	6.1738	3.6187	3.5355	6.8224	5.9605	9.0881	4.3516	4.4263	3.9472	5.936	4.4214	3.9486	5.3421	7.7765	4.2297	5.1676	3.8407
GSM405381	6.7622	4.6426	4.0755	8.68	4.9075	4.7871	4.1727	5.809	4.6491	4.4932	8.2147	7.8988	3.6352	4.4701	3.8709	7.1131	7.7122	6.506	5.4794	7.6221	9.0344	3.8845	7.8536	10.661	7.3459	7.9538	9.1925	8.1636	9.4742	7.9311	12.2623	7.9399	6.3546	3.3404	3.4851	6.7464	6.6202	8.615	4.3705	4.6377	3.9634	5.9328	4.0868	3.7614	6.4107	7.2482	4.1779	5.7741	3.8011
GSM405382	7.2565	4.878	4.2567	8.2831	4.8297	4.1793	4.2105	6.0073	4.537	4.4953	8.7263	9.2975	3.9944	4.1107	3.5444	7.8831	7.7298	5.9128	5.7066	8.0477	8.8226	3.8832	9.0174	10.7147	7.9411	7.5574	9.0189	7.2938	9.5617	7.8582	12.2734	6.3768	7.7385	3.6605	3.5574	7.7724	6.2236	8.9895	4.4938	5.669	3.8416	6.5752	4.4286	3.8554	6.0469	8.0485	4.261	4.8655	3.7202
GSM405383	7.1458	4.7715	4.2437	8.5607	5.074	4.239	4.0161	6.4604	4.9113	4.5827	7.7953	8.3287	3.8238	4.3784	3.9133	7.9394	8.0449	6.3846	4.8785	8.3113	8.7837	3.9151	8.8875	9.8901	6.928	7.4214	8.2069	6.4133	8.7421	7.8122	11.9012	6.9513	7.423	3.8408	3.4631	6.3903	5.8713	9.1091	4.5068	4.6875	3.9262	5.7447	4.4356	3.9141	6.0112	7.9586	4.3202	6.9839	3.8396
GSM405384	7.5718	4.8806	4.163	8.2264	4.414	3.9834	4.0594	6.1129	4.7454	4.5059	7.6848	7.8271	3.945	4.5779	3.9327	7.0474	8.5832	6.2813	5.2211	7.8825	8.8676	3.6486	8.4749	10.0688	7.2319	7.9553	8.732	7.3508	8.245	7.4145	9.1923	8.9163	6.0383	3.8264	3.8215	6.5122	5.6742	7.8878	4.4954	5.9166	4.0407	6.2515	4.5477	3.6829	5.4081	7.9823	4.4848	4.907	3.7517
GSM405385	7.0131	5.1438	4.5023	8.3957	5.0092	4.4739	4.5447	6.5645	4.5302	5.1696	8.4481	6.5458	3.8555	4.6958	3.9419	7.9993	7.9166	6.6533	5.4154	7.7328	9.1389	4.2791	8.2114	10.259	7.4579	9.4362	8.7095	6.5975	9.3493	8.2869	11.7459	7.6399	6.2343	3.6496	3.5215	6.048	6.3173	8.1341	4.6871	4.7873	3.9476	6.0078	4.7236	3.5394	4.7953	5.6023	4.5226	5.0781	4.0885
GSM405386	6.9211	4.8712	4.1498	8.2438	4.7374	4.4807	4.3922	5.9568	4.7112	4.5736	8.4525	7.9949	3.9379	4.6819	3.8296	7.6836	8.0876	6.2658	5.6217	8.1093	9.3226	4.2301	8.9783	10.4095	7.0148	8.3924	10.3657	6.493	9.68	8.519	12.8032	6.9577	7.4855	3.6028	3.3536	6.8222	5.9888	9.1527	4.5105	4.4366	3.9154	5.5393	4.3061	3.9086	7.7694	6.9253	4.5211	5.2423	3.8554
GSM405387	6.9816	4.9143	4.2891	8.4641	5.8729	4.1733	4.1928	6.2948	4.435	4.8159	7.6532	7.3991	3.8994	4.5445	3.7284	8.2475	7.8643	6.4551	5.9573	7.7682	9.3142	4.2445	8.8816	10.5317	7.3329	8.5433	9.2813	7.2435	8.9933	8.3469	12.4801	7.7421	8.0327	3.7431	3.4568	7.6214	5.9931	9.0106	4.4914	4.2787	3.7466	5.8958	4.3396	4.0153	5.403	8.4668	4.241	4.693	3.7708
GSM405388	6.4671	4.6099	4.2872	8.2172	4.3201	4.1628	4.0571	6.2771	4.813	4.5867	8.1382	8.0519	3.9467	4.5335	3.91	5.9929	8.25	6.7348	4.8568	7.871	8.8588	4.0926	9.0519	9.9929	7.4895	8.3815	9.1694	8.1544	8.7209	7.7939	12.1945	7.7827	5.679	3.7472	3.5554	6.5261	5.617	8.3976	4.7367	6.1687	3.7767	6.0865	4.6215	3.727	6.3062	7.7944	4.3211	5.0447	3.8156
GSM405389	7.0512	5.1356	6.3507	7.5469	4.3039	4.0423	4.2628	6.3624	4.4587	4.9626	8.5832	8.8105	3.8352	4.7481	4.0776	7.1802	8.9314	6.2341	4.9543	8.4867	9.4555	4.0316	8.5236	10.5566	7.2763	7.648	8.6224	6.4995	9.1623	8.1134	6.0974	6.8426	7.3476	3.8261	3.3928	5.7507	6.5257	6.4275	4.3417	6.7649	4.0119	7.7818	4.4857	3.8391	4.5003	7.2854	4.507	4.5758	3.9629
GSM405390	7.0865	4.7078	4.1845	8.4798	4.8158	4.3893	4.1944	5.9898	4.7838	4.4682	8.3496	7.9459	4.0773	4.3309	3.7669	6.7902	7.228	6.5494	5.0851	7.3848	8.4872	3.7141	8.973	10.3553	7.2446	7.8486	8.0145	7.4773	8.7911	8.0888	11.9985	7.5699	6.7249	3.579	3.4341	7.0334	5.8492	8.088	4.3224	7.8178	4.5767	6.1487	4.4673	4.1301	6.8132	8.0008	4.1702	6.2178	3.6624
GSM405391	7.2881	5.1795	4.5168	8.2337	4.8147	4.2831	3.9879	5.6858	4.5887	4.5139	7.8003	7.6964	3.5648	4.2926	4.1805	7.2643	8.3213	6.2937	5.0509	7.839	9.1893	3.9941	8.4802	10.505	6.7622	8.192	10.0467	7.9234	9.0068	7.5996	11.8882	7.312	6.4355	3.518	3.5677	6.1656	5.5415	7.9688	4.4522	6.1929	3.9224	5.4747	4.7037	3.7589	6.4904	7.3998	4.1585	5.6033	3.8355
GSM405392	7.9659	5.2151	4.1571	8.1504	5.7663	3.9778	3.9055	5.753	4.634	4.3595	8.5163	7.7088	3.8094	4.379	3.9868	8.3417	8.2032	6.9022	5.1085	7.3666	9.199	4.0558	9.0217	9.8519	7.1043	8.0946	8.8575	7.3383	9.0966	8.03	11.9938	7.8908	6.9465	3.828	3.5083	6.68	6.0773	7.9408	4.424	6.516	3.7773	6.2009	4.3087	3.7284	5.2021	7.8022	4.2478	5.0137	3.8118
GSM405393	6.7179	4.7393	4.1	8.2433	4.1822	4.031	3.8187	6.2299	4.5462	4.4489	7.5987	8.2443	3.7826	4.3969	3.8143	7.6309	8.1248	6.3751	5.7181	7.3156	8.8893	3.9094	8.4313	10.2071	6.9864	7.3824	9.085	6.8656	9.2832	7.4101	11.231	7.0306	6.7815	3.6926	3.5487	5.768	5.735	8.2803	4.3262	5.4772	3.7937	6.0797	4.408	3.9758	5.2299	7.9783	4.2574	4.9191	4.7941
GSM405394	6.4149	4.6469	4.1474	8.5382	4.9937	4.5254	4.2089	6.3111	4.9749	4.6404	8.343	7.6711	3.8781	4.3743	3.8403	6.9256	7.8268	6.3445	5.259	7.8439	8.9757	3.8924	8.3328	10.4888	7.1895	7.3775	9.4653	7.0028	9.6073	9.1086	13.0679	7.5442	6.8822	3.6456	3.4097	7.3319	7.9961	8.7459	4.305	5.8035	4.339	6.2428	4.57	3.9373	7.4589	7.6379	4.1835	4.8711	3.7424
GSM405395	6.0475	4.5595	4.1629	7.9928	5.0901	4.7526	4.0291	6.244	4.5666	4.4964	8.209	8.1195	3.9016	4.4814	3.6794	7.8192	7.0575	6.4901	5.911	7.6523	9.4085	4.0462	8.4651	10.3704	7.104	8.3444	10.311	6.6885	9.0264	8.0883	13.4692	7.0264	7.2909	3.5996	3.3274	8.144	6.1375	8.8146	4.2925	4.7302	3.9088	5.8234	4.4896	4.0642	6.7554	7.8374	4.0935	4.3127	3.9189
GSM405396	6.8924	4.8695	4.0148	8.8416	4.3418	4.1527	4.0247	6.2685	4.464	4.5127	8.0447	8.0379	3.6959	4.4025	3.8002	7.579	7.8924	6.385	4.7644	7.8209	8.8959	3.9775	8.7022	10.0515	7.5008	7.0178	9.0953	6.9452	8.9779	7.3295	11.83	7.026	7.2112	3.6971	3.9524	5.6062	5.5591	8.6339	4.418	5.5138	4.364	6.1696	4.462	4.0493	6.624	8.1961	4.0874	5.3309	3.7559
GSM405397	6.424	4.602	4.1999	8.5576	5.8911	4.3643	4.1212	6.199	4.7174	4.5885	8.179	7.9257	3.8527	4.5253	3.7575	7.516	8.0396	6.5677	5.3194	7.7816	8.388	4.0303	8.4607	10.0417	7.2709	7.1701	7.5158	6.8474	9.3434	8.4019	12.3437	8.3845	6.3267	3.5128	3.8018	6.2911	6.3922	8.5204	4.4414	5.7523	3.9538	6.1397	4.3368	3.798	6.5543	7.7326	4.1493	5.9962	3.7751
GSM405398	6.3225	4.6267	4.2033	9.0781	4.5644	4.172	4.0456	6.3072	4.7618	4.5463	8.2297	7.6572	3.7404	4.3821	3.8662	7.6315	8.3471	6.5791	4.8237	7.7325	8.6969	4.2271	8.7468	10.3373	7.0881	7.37	9.0208	7.3952	9.0826	8.1386	11.8428	8.1035	7.5544	3.6435	3.5548	6.4133	6.3137	8.5644	4.4034	4.9873	4.2982	6.1372	4.4702	3.8349	6.3999	7.9145	4.2909	5.6065	3.808
GSM405399	7.2574	5.0312	4.0882	8.0982	4.5875	4.1585	3.7513	6.1907	4.6408	4.2496	8.3424	8.1013	3.5584	4.4004	3.8166	7.2908	7.5363	6.2728	5.2425	7.5839	8.8174	4.0867	9.0883	10.0788	7.3888	7.2986	8.3249	6.9615	8.8438	7.3529	12.1408	7.5863	7.4088	3.6417	3.4804	6.4061	6.0776	8.456	4.339	5.9625	4.0774	6.2855	4.334	4.113	6.016	8.3942	4.2002	5.2276	3.8908
GSM405400	6.3237	5.0682	4.508	9.0553	7.4912	4.5645	4.6485	6.5548	4.9883	4.492	8.7039	8.066	4.224	4.4978	4.4458	8.5809	8.9054	6.7198	5.6721	8.2812	8.0842	4.4211	9.2882	11.089	7.9364	7.7967	8.7617	7.4148	9.5259	8.0983	12.6172	9.1029	8.1109	4.4284	4.0315	6.0001	6.215	8.6982	4.6733	7.7258	5.0388	5.707	4.8656	4.632	6.6395	8.4791	4.5938	7.7063	4.0982
GSM405401	6.5116	5.0849	4.4971	8.8154	6.7873	4.778	4.7965	6.5329	5.0992	4.8194	8.0621	7.2385	4.4592	4.7406	4.3782	8.5841	7.649	6.805	5.5147	7.9099	8.209	4.4202	8.719	10.3702	7.5742	9.9156	9.3049	8.2028	9.3964	8.7465	12.2983	7.5249	8.1428	4.1636	4.0787	6.4184	8.0028	8.5832	4.823	5.509	5.7911	6.0572	4.9339	4.5028	6.9585	8.0497	4.7507	6.5426	4.3591
GSM405402	6.283	4.9784	4.5121	8.9852	7.0938	4.6544	4.8075	6.5311	5.1691	4.7401	7.9762	7.937	4.4717	4.5644	4.4042	7.8607	7.9831	6.7127	5.6197	7.8999	8.7119	4.3637	9.1836	10.3982	6.9059	8.2152	9.6987	7.97	9.0743	8.401	13.5172	8.0493	7.1374	4.2018	4.0431	6.3122	7.2865	9.0462	4.7955	7.5501	4.5252	5.5793	4.6274	4.442	6.7921	7.9151	4.6692	5.9101	4.3349
GSM405403	7.4594	5.5295	4.8159	9.3154	6.4071	4.6819	4.6828	7.0194	5.1999	5.053	8.1579	7.8408	4.4408	4.733	4.3445	6.8086	9.1976	6.8795	5.4263	7.5691	8.3735	4.5191	9.2729	9.5295	7.1194	7.3296	8.5299	6.4662	8.8564	7.9174	10.2512	8.5269	6.8552	4.4283	4.3285	5.8684	6.0176	7.6808	4.8757	6.3785	5.6294	6.6725	4.6956	4.8207	7.0633	8.9893	4.7766	5.646	4.6106
GSM405404	6.5334	5.3002	4.8539	9.2476	5.1939	5.0465	5.3569	7.6479	5.0342	5.3887	8.3431	7.6236	4.4041	4.5184	4.5925	7.1653	8.6812	6.6731	5.49	7.8797	9.278	4.6194	8.355	10.4097	7.037	6.6765	9.6145	5.9858	9.7252	8.6241	11.8014	6.2535	6.5453	4.3072	4.1567	6.6073	6.001	8.0717	5.1629	5.4965	4.2327	6.3571	4.8123	4.5625	8.4981	7.4953	5.1587	6.6293	4.7238
GSM405405	6.4638	5.2646	4.7258	8.9578	5.5293	4.767	4.51	6.5348	5.0612	5.0086	8.2601	8.3791	4.1793	4.5649	4.4927	7.9038	8.4079	6.8095	6.5955	8.0194	8.7731	4.3582	8.7346	10.6398	7.5077	8.378	9.2775	8.2317	9.4012	8.5567	12.4022	7.5251	7.2174	4.0835	4.096	6.3518	6.0821	8.8507	4.9111	6.0314	4.4276	6.2523	5.0621	4.6371	7.0516	8.0103	4.7448	5.8492	4.3058
GSM405406	7.1139	5.7611	4.9654	8.257	5.1417	5.0574	4.7638	7.2769	5.0983	5.449	8.8493	7.4364	4.5155	4.9738	4.4518	8.2815	6.3929	7.0824	7.3996	8.0294	9.8779	4.7571	9.4489	10.9768	7.2357	8.1683	9.4799	7.3315	10.0875	8.8042	12.3959	6.7401	7.1689	4.2473	3.9594	7.8325	6.9567	9.3649	5.0098	4.79	4.3034	6.5348	4.5295	4.2736	5.4665	7.6378	5.0152	5.0097	4.4664
GSM405407	6.9467	4.9622	4.7186	8.9443	5.6025	4.84	4.662	6.7048	4.9693	5.0973	7.973	8.013	4.248	4.6844	4.4239	7.1807	8.2417	6.9654	5.5132	8.1264	8.3557	4.5318	9.4208	10.3206	7.5505	7.2699	7.719	6.9544	9.38	7.7742	12.8337	7.4036	8.1628	4.2086	4.1066	6.6925	5.8019	8.5713	5.0081	6.0562	5.2681	6.4214	5.0363	5.2151	6.9579	8.8656	4.8186	6.2109	4.2825
GSM405408	6.5339	5.4963	4.6462	8.5081	6.5836	5.197	4.8111	6.8984	5.1996	5.0091	8.3694	7.9203	4.2848	4.6114	4.4089	8.8197	7.453	6.724	5.5738	7.9977	9.5995	4.4994	8.8629	10.2951	7.1782	8.8481	9.9981	8.4271	9.5731	8.5089	13.2313	8.3131	7.4113	4.2221	4.1019	7.2878	7.3262	8.9441	4.8702	4.9932	4.35	5.9798	4.7912	4.4503	6.0237	7.9657	4.6271	4.7904	4.4191
GSM405409	6.6664	5.4438	4.6893	9.0345	5.996	5.0168	4.5858	6.7119	5.2406	5.2335	8.1429	8.0653	4.3819	4.7091	4.4432	7.585	7.6638	6.6716	6.7078	7.9048	8.9414	4.5634	8.9211	10.6848	7.5564	8.3744	10.1428	6.7429	9.5385	9.0276	13.161	6.9542	7.4372	4.2812	4.0107	6.7923	6.6644	8.7863	4.8429	5.6594	4.7118	6.2964	5.1256	4.3325	8.3017	7.6174	4.7177	5.8035	4.2711
GSM405410	6.3147	5.2857	4.5592	8.3209	5.2673	4.619	4.6	6.6943	5.2216	4.9806	8.691	8.7959	4.6643	4.7502	4.3667	8.7097	7.8023	6.5285	5.7926	8.1114	8.3649	4.5973	9.151	10.632	7.4997	7.7656	8.8553	6.6008	9.6918	8.3409	13.1641	7.1746	8.3276	4.4778	3.9632	6.6713	6.2798	9.5368	4.9337	4.7975	4.2753	6.9867	4.7597	4.4083	6.6865	8.7281	4.6246	5.7005	4.272
GSM405411	7.2068	5.2327	4.5019	9.094	6.5205	4.7938	4.8533	6.4884	5.0648	5.0031	8.4612	8.3715	4.3553	4.6237	4.2706	8.088	8.4796	7.5097	5.4599	7.5433	8.9876	4.4458	9.3546	10.1437	7.3201	9.1929	9.0742	7.3245	9.5639	8.2534	12.5016	7.8445	7.3862	4.2783	4.5324	5.6653	6.5552	7.0356	4.8004	6.8965	5.0613	5.7516	5.0497	4.4197	7.8527	8.0125	4.6599	7.6595	4.1749
GSM405412	6.8675	5.3374	4.5856	8.8956	6.4102	5.5118	4.5313	6.3048	5.0649	4.8563	8.7654	8.2816	4.1103	4.6206	4.3594	7.7986	8.201	6.9219	5.2959	8.0092	8.4135	4.5964	8.9862	10.5902	7.2604	7.9162	8.0187	7.1465	9.1374	7.5126	12.9026	7.6537	8.326	4.1995	4.2593	7.7554	5.8418	9.1517	4.8526	6.8941	4.6515	6.4745	4.7177	4.7648	7.2312	8.5932	4.6542	6.8197	4.8461
GSM405413	6.9417	5.7708	4.7878	8.4692	6.7766	4.9282	4.6215	6.9822	5.0846	5.258	9.127	7.7201	4.5376	4.9181	4.4056	9.0361	7.3903	6.6918	5.7785	7.8549	8.8275	4.4268	8.9965	10.7032	7.3768	8.2187	10.2755	8.5214	9.8455	8.9545	12.2882	7.5093	7.6694	4.3912	4.0638	6.6565	6.8672	9.664	5.1501	4.7974	4.2937	6.3528	4.7611	4.4263	6.5527	7.4296	4.7703	5.6396	4.4099
GSM405414	6.1811	5.0676	4.717	8.8445	6.6874	4.7542	4.6905	7.3708	5.0682	5.1505	8.7962	8.6554	4.3798	5.0479	4.5097	6.7661	8.3655	7.371	5.6202	9.351	9.3623	4.5302	9.0005	10.401	7.6107	8.0685	9.5135	8.1646	9.1049	8.3376	9.1652	6.8408	8.4553	4.1949	4.0249	5.974	6.2234	7.7387	4.8061	6.9074	4.4783	6.6527	5.8714	4.4042	10.801	7.4121	4.8196	5.4992	4.4262
GSM405415	7.8906	5.7474	4.79	9.6222	5.8543	4.7125	6.2258	6.8343	5.5119	5.4739	8.4118	8.8578	4.4737	5.0361	4.371	7.1954	8.8199	6.5046	5.4292	8.601	8.315	4.558	9.1233	11.2357	7.5143	7.1935	7.5285	6.3139	9.6621	7.8281	11.2699	7.8452	7.5516	4.3797	4.2086	7.3305	5.9159	8.4205	5.0267	6.871	4.7997	6.4186	5.0051	4.3258	5.4049	8.0594	4.9188	6.0356	4.3576
GSM405416	6.8699	5.403	4.6295	9.2564	6.7253	4.6702	4.6041	6.4194	4.8719	4.8568	8.1715	8.1907	4.3066	4.731	4.241	7.766	8.0882	7.3081	5.4043	8.0263	9.0377	4.2379	9.0886	10.2389	7.064	8.7092	9.1095	8.3919	9.3113	8.0929	12.5468	8.5692	7.6936	4.2127	6.5888	6.9731	6.896	7.9951	4.7215	7.2754	6.2987	6.1034	4.9982	4.4989	5.9171	8.6774	4.7087	5.8005	4.3439
GSM405417	7.3474	5.3822	4.8296	8.9174	5.5501	4.7529	4.459	6.9858	5.2447	5.1616	7.7524	8.5196	4.3127	4.8765	4.7551	8.2887	8.9759	7.0296	5.8234	7.8927	7.5251	4.5977	9.3561	10.4305	7.7355	8.3232	9.5464	7.3357	8.6158	7.7734	12.2624	7.0476	8.1563	4.3188	3.9878	6.4382	5.7085	9.1305	5.0593	5.2253	4.592	6.0696	4.9455	4.61	7.3647	8.9506	4.7948	6.3217	4.3676
GSM405418	6.4136	4.9575	4.5861	8.4728	5.8994	4.5852	4.8917	6.8142	5.3298	5.1398	8.6494	8.15	4.3266	4.5683	4.3337	8.4692	8.0313	6.5426	5.6104	7.9228	8.908	4.5454	9.3654	11.0004	7.3737	8.5362	9.8116	7.4037	9.7926	8.6295	12.8307	7.5388	7.5093	4.3387	4.1229	7.9154	6.6351	9.6534	4.8432	4.8434	4.4069	6.0858	4.8463	4.4779	5.8536	8.195	4.7535	4.9133	4.3816
GSM405419	6.312	5.1895	4.5184	9.0751	4.9937	4.7862	4.637	6.8369	4.8306	5.0551	8.3485	8.0274	4.214	4.7041	4.2574	7.6374	8.134	7.0779	5.8286	8.1954	9.2427	4.4461	8.2244	10.3765	7.0257	7.555	9.3982	7.1138	9.3546	7.9415	12.4642	8.6111	7.3132	4.2162	4.6357	6.7446	6.3503	9.572	4.9756	4.9997	4.336	6.1792	4.6697	4.3503	6.6615	8.5413	4.696	6.1505	4.3321
GSM405420	6.1085	5.009	4.7891	8.3355	5.2022	4.873	4.8467	6.7442	5.3184	5.1879	8.3999	8.3708	4.3817	4.7122	4.4604	8.1033	7.2031	6.6826	6.4726	8.4966	8.7586	4.8277	9.7348	11.3736	7.4545	8.2251	9.8605	6.2526	10.459	8.2314	13.377	7.1381	7.7492	4.4391	4.1067	7.3427	5.9424	9.4133	4.9613	4.8114	4.568	6.4103	4.7249	4.5307	6.7195	8.659	4.7805	5.8018	4.4483
GSM405421	6.7768	5.2549	4.5825	8.9478	6.4099	4.7167	4.4984	6.6832	5.0195	4.8728	8.3814	7.4066	4.1674	4.6099	4.181	7.014	8.7418	6.935	5.4911	7.7827	9.1551	4.3171	8.9873	10.8588	7.3347	8.7754	9.3827	7.8258	9.2873	8.3092	11.929	8.4283	7.5736	4.1164	4.1493	7.306	8.1487	8.8715	4.7036	5.7385	5.4241	6.2392	4.8013	4.5667	6.5134	7.9543	4.7184	5.48	4.1125
GSM405422	6.8002	5.5222	4.621	8.6233	5.2026	4.9574	4.6594	6.9513	4.8727	4.9751	8.9132	7.7479	4.1257	4.7327	4.2865	7.8169	7.9781	6.9264	5.624	7.7618	9.6281	4.5172	9.8349	10.151	7.4677	7.8108	9.9457	8.1858	9.0867	7.9814	12.8268	8.4148	8.096	4.2813	4.0023	6.8662	8.4182	8.8733	4.6946	6.706	6.4544	6.0125	5.2872	4.6952	7.7365	7.7859	4.7548	6.3252	4.3221
GSM405423	6.513	5.0169	4.5287	9.0578	5.6839	4.4959	4.6266	6.7903	5.2197	4.8334	8.5746	7.6288	4.3974	4.708	4.2762	7.4022	9.0868	6.939	5.4539	8.3975	8.6571	4.3819	8.977	10.9118	7.3304	7.7215	7.9429	6.9988	9.6392	8.1963	12.3599	8.0346	7.2925	4.3137	4.6583	7.95	6.0743	9.9151	4.7321	5.4485	4.3299	6.5942	4.7572	4.7194	6.783	8.1738	4.7251	5.9169	4.2717
GSM405424	7.501	5.6013	4.6788	8.696	5.6719	5.3559	4.4614	7.0537	5.0184	5.2673	8.4892	7.8574	4.559	4.5773	4.369	8.1966	7.8469	6.7694	5.5937	8.3511	8.7631	4.6788	9.5589	11.1563	7.5307	7.7297	9.3409	8.3724	9.7486	8.4864	12.9842	8.0469	7.4466	4.3114	4.0041	7.6562	7.0495	9.1791	4.9457	4.8413	5.8121	6.5204	5.0739	4.2104	6.6752	7.7616	4.846	5.6471	4.3005
GSM405425	6.4219	5.1391	4.5387	8.7337	5.3509	5.7444	4.6363	6.6715	5.1622	5.0667	8.3799	7.6128	4.3405	4.8195	4.3459	7.993	7.474	6.6998	5.6695	8.1826	9.3277	4.6234	9.0923	10.881	7.2704	8.3021	9.7739	7.4687	9.1888	8.0929	13.6072	8.2706	7.6644	4.2065	4.0826	7.433	6.5713	9.1479	4.7456	4.9852	4.6365	6.3756	4.5951	4.6833	7.2121	8.6634	4.5994	5.0939	4.3242
GSM405426	6.9093	5.6025	4.6262	9.136	6.1628	5.3453	4.5475	7.3024	5.0123	5.3448	8.7816	8.1986	4.4735	4.6939	4.4121	7.1483	8.5196	7.6148	5.5088	7.3781	9.2862	4.6437	8.8828	10.3578	7.2618	7.6378	9.1998	8.1525	8.7518	7.6928	12.852	8.184	5.9139	4.5048	4.1957	7.0395	6.8121	8.8569	4.9441	6.7993	4.396	7.2496	4.791	4.7991	5.7123	8.0969	4.8204	5.1919	4.4452
GSM405427	7.6321	5.4926	4.5788	8.2884	6.3709	4.6463	4.4903	6.6287	4.8544	4.9707	8.4092	7.9407	4.3554	4.6212	4.1455	7.6941	7.7147	7.4486	6.0314	8.3245	9.053	4.4309	9.1767	10.5627	7.4031	8.7922	10.1303	7.7969	9.3281	7.6449	12.1945	8.193	7.668	4.3341	4.1435	6.8422	6.3143	8.8083	4.9081	6.9109	4.7782	6.6113	5.4851	4.3284	6.3986	8.2106	4.8045	5.9047	4.3939
GSM405428	6.8278	5.1544	4.6579	8.5689	5.548	4.818	4.4864	6.7135	4.9096	4.9546	8.6384	8.1286	4.4905	4.6692	4.3998	7.7319	9.9868	6.9585	5.5839	7.28	9.0627	4.4588	8.9051	10.9015	7.1703	7.983	9.1778	7.8585	9.2529	7.3988	11.3394	8.8482	6.6665	4.2307	4.1488	6.4008	6.684	9.1211	4.6847	7.631	4.3087	6.64	4.8213	4.2825	5.623	7.87	4.8042	5.0982	4.2353
GSM405429	6.5757	4.9672	4.6476	8.6214	5.0526	5.7848	4.5467	6.558	5.0052	4.9721	8.2169	7.6013	4.2868	4.5603	4.3607	7.658	7.0609	6.7106	5.5372	7.5306	9.203	4.3666	8.264	10.9612	7.4665	8.6571	9.4756	8.4797	9.5309	8.426	13.6229	8.309	6.6832	4.4667	4.1604	6.9033	6.2032	8.5804	4.9081	4.9679	4.7486	6.5153	4.6979	4.5157	7.2492	8.32	4.4777	5.4101	4.3583
GSM405430	6.6852	5.5389	4.7896	9.3333	5.5659	4.8026	4.603	7.0415	4.9765	4.8591	8.1924	7.8272	4.4112	4.7217	4.432	7.8226	8.4972	7.0609	5.6182	7.9006	8.6829	4.6171	8.9929	10.1429	7.379	8.2988	9.5886	7.1328	9.0974	8.16	10.9196	8.7806	6.9615	4.291	4.112	6.231	6.7382	8.0653	4.8955	6.3035	5.8028	7.0998	5.3161	4.531	6.4224	7.999	4.7647	5.6512	4.2341
GSM405431	6.5037	5.2475	4.609	8.835	5.9743	4.4979	4.2494	6.9223	5.0021	4.9	8.7241	8.6129	4.2426	4.9246	4.3944	8.7956	8.1742	6.5992	5.4839	7.776	8.7613	4.4321	9.494	9.7524	7.6951	8.3991	9.5919	7.0427	9.541	8.1977	11.2435	7.1608	7.9581	4.2804	4.0933	6.1566	6.1731	8.3368	4.7656	6.1693	6.8369	6.009	5.637	6.6248	5.2415	8.234	4.6742	6.2884	4.3296
GSM405432	7.4018	5.6925	4.7756	9.588	5.757	4.7435	4.7182	6.9225	5.0689	5.2034	8.0197	8.1371	4.4404	4.6848	4.4177	7.7421	9.1224	6.9139	5.6311	7.6275	8.9296	4.6727	9.02	10.771	7.1664	8.078	10.2872	7.4508	9.2865	7.7139	11.4942	8.8528	6.9659	4.4947	4.8981	6.8044	6.1327	8.7612	4.8875	5.9554	4.2457	6.2233	4.8897	4.3372	5.5083	7.357	4.6888	5.0413	4.3982
GSM405433	6.6127	5.2191	4.7648	8.489	5.4859	6.1958	4.4508	6.6866	5.1238	5.187	8.4442	8.2921	4.2952	4.6551	4.4379	8.3188	7.8929	6.7508	6.0466	7.8787	8.3166	4.5453	9.0828	10.6195	7.2506	8.3477	9.2547	7.1029	9.5117	8.3502	13.2505	8.1318	6.7295	4.2693	4.0892	6.7848	6.4877	8.8661	4.9966	5.1032	4.6909	6.3378	4.6265	4.2617	6.422	8.1594	4.7006	5.5875	4.4056
GSM405434	7.8721	5.8544	4.76	9.0567	5.2684	4.9062	4.6508	7.1169	4.9979	5.1844	8.6451	8.1585	4.4355	4.7088	4.3645	7.8132	8.2781	6.5909	5.6585	7.6519	9.1509	4.9387	9.1464	10.867	7.7717	10.8839	8.862	7.549	10.0312	8.0142	12.593	8.1341	6.9366	4.4854	4.1027	6.978	7.0849	9.096	5.0383	5.3609	4.1073	6.7439	4.9085	4.252	5.6033	8.073	4.8646	5.2891	4.3689
GSM405435	6.6167	5.4873	4.8322	8.4436	5.2616	4.8558	4.7798	6.9404	5.1133	5.272	8.8383	8.1463	4.4519	4.796	4.4022	8.5265	8.1096	6.5252	6.8893	7.7909	8.693	4.7506	8.2175	10.904	7.4296	7.7906	9.2208	7.7176	9.49	9.2569	12.3309	7.9723	7.3784	4.2295	4.0969	6.0798	8.2636	9.1144	5.0578	5.8595	4.4819	6.1348	4.987	4.3923	6.5174	7.4899	4.9768	5.2059	4.3745
GSM405436	6.7247	5.4172	4.6996	8.2384	5.2789	5.4945	4.5002	6.8645	5.1004	4.9401	8.5547	8.2513	4.3519	4.6422	4.2221	7.6092	8.0818	6.8295	5.6216	7.7625	8.7842	4.5204	9.0698	10.5406	7.3695	8.7549	9.9092	7.9367	9.0921	7.9203	12.7639	8.1791	7.5919	4.4034	4.2053	6.3307	6.6237	8.2527	4.9691	5.6425	4.556	6.8802	5.0237	4.4038	6.1772	7.7721	4.6538	5.2477	4.3446
GSM405437	6.7415	5.1385	4.7287	7.8673	4.8613	4.8307	4.9302	6.8989	5.233	5.1255	8.4868	7.506	4.2665	4.7983	4.3847	7.9505	7.8517	6.6248	6	8.4415	9.7339	4.6444	9.4509	10.849	7.2799	8.5932	9.9758	6.8889	10.0492	8.4882	13.3188	7.736	7.7138	4.214	4.0402	8.045	6.6473	9.0211	5.0166	5.0766	4.3267	6.1673	4.7606	4.374	6.7133	8.7179	4.7464	5.2145	4.604
GSM405438	7.4368	5.3404	4.5709	8.7753	4.8222	4.9903	4.3825	6.9837	4.85	5.0163	8.8465	8.4678	4.306	4.7152	4.3105	7.0406	8.2898	6.6119	5.4786	8.0304	8.6963	4.4567	9.0284	10.8488	7.6277	7.7051	9.0345	8.0937	9.4405	7.7142	11.0536	8.2073	6.4882	4.4081	4.2676	7.5563	6.8526	8.4798	4.7717	6.8106	4.4154	6.9418	4.9087	4.4766	6.6407	8.6918	4.5906	5.7735	4.1745
GSM405439	6.9106	5.5438	4.6076	8.783	5.1129	5.6492	4.677	6.7712	5.0801	5.1147	8.74	7.2243	4.2213	4.7314	4.3466	7.9172	7.9548	6.8934	5.4917	7.9844	9.4229	4.236	9.0094	10.5637	7.1341	8.4868	9.1592	8.6313	9.6917	8.4267	13.284	9.1311	6.3445	4.2288	4.0665	6.4671	7.8672	8.5226	4.9556	5.0677	8.5711	6.2303	4.732	4.4077	5.7327	7.2188	4.6975	4.9463	4.4154
GSM405440	7.1914	5.3891	4.6066	8.9587	5.1313	4.6822	4.7299	6.6883	4.9378	4.9599	8.6541	8.0102	4.1369	4.7405	4.5014	6.8101	9.5659	6.7455	5.3476	7.6558	8.8683	4.4656	9.0994	10.5696	7.4134	7.6481	8.8365	7.6215	9.3996	8.0223	11.1194	8.5823	7.0902	4.2912	4.0297	6.1255	7.0927	8.236	5.0096	6.3296	5.019	6.5028	4.8781	4.7764	6.3608	7.9038	4.7925	5.7286	4.3719
GSM405441	6.7169	5.5018	4.7555	7.7311	5.2277	4.9661	4.7494	7.3686	5.2662	5.0186	9.1381	8.4274	4.7188	4.7096	4.3954	7.2847	8.1852	6.8339	5.8179	8.7115	9.9692	4.349	9.5287	10.8225	7.2925	7.7767	9.7074	6.9567	10.1996	8.4777	13.4228	7.4165	7.5527	4.1508	4.0391	6.8953	7.5474	9.1743	5.0088	5.0567	4.4564	6.2867	4.7101	4.3879	6.6648	7.3835	4.8866	5.1101	4.6121
GSM405442	6.6055	5.0701	4.7059	9.2632	5.0187	4.8184	4.3805	6.5812	5.0267	5.0768	8.2707	7.8398	4.2041	4.7173	4.4393	7.4284	9.0391	7.1149	5.3923	8.1919	8.9652	4.5712	8.9813	10.2874	7.0866	7.6569	9.6858	7.4209	8.7009	8.3998	12.2383	8.4919	7.2596	4.1795	4.2162	6.7937	7.2438	8.2153	4.916	5.7999	4.8702	6.276	4.6683	4.509	6.0484	8.0164	4.8209	5.4785	4.3039
GSM405443	7.4226	5.1956	4.6922	8.2799	5.2872	4.7233	4.6364	6.5059	5.2659	5.2409	8.5595	8.1222	4.3949	4.9363	4.4381	7.1714	8.4664	6.9761	5.8839	7.8668	9.1804	4.5455	9.3154	10.8299	7.2721	8.3319	9.7838	7.9269	9.3528	7.7902	11.731	7.7496	7.1489	4.145	4.1579	7.8581	6.7043	8.872	4.8343	6.8254	4.1765	6.1637	4.7414	4.289	6.4068	7.9732	4.7187	5.589	4.3836
GSM405444	6.9828	5.2913	4.6884	8.4901	5.4628	5.0331	4.5715	6.6966	5.2578	5.0011	8.5024	8.2882	4.3576	4.6007	4.3682	8.3712	7.676	6.6949	6.1214	8.2655	8.9257	4.6887	8.8033	10.568	7.3878	8.1542	9.2185	8.0562	9.5051	8.7602	13.266	8.0564	7.8522	4.3229	4.134	6.5532	8.0204	8.7247	5.0127	5.7461	4.8132	6.3898	4.9518	4.465	6.6958	7.1796	4.7814	5.0382	4.3253
GSM405445	7.2389	5.3764	4.6479	8.9972	5.8251	4.6815	4.5505	6.6606	4.9096	5.2219	8.4825	8.0914	4.3528	4.6986	4.3386	7.2678	8.5689	6.6352	5.5098	8.1043	9.0293	4.4289	9.1633	10.9336	7.4347	6.8703	9.0003	6.2697	9.5587	8.3804	12.4288	8.2435	7.3046	4.3283	4.1711	7.1589	6.5652	8.9303	4.8515	5.3211	4.6986	6.0082	4.6669	4.4519	6.6367	7.8538	4.7103	5.777	4.691
GSM405446	7.4944	5.5779	4.8241	8.8075	5.1536	5.0122	4.8328	7.0681	5.095	5.1957	8.1652	7.7816	4.3741	4.4967	4.6027	7.1452	8.9172	7.0804	5.5231	7.9664	9.4676	4.8462	9.7462	10.1382	7.3496	8.1926	9.3652	7.156	9.0756	8.0266	12.21	8.3334	6.1862	4.5016	4.2653	7.5663	6.9168	8.9447	5.1859	5.6633	4.3936	6.3428	5.0018	4.3448	5.8704	7.7277	4.8137	5.3427	4.5258
GSM405447	7.3104	5.2637	4.6783	9.3717	4.7789	4.9484	4.608	7.1904	5.0033	5.3094	8.6527	7.5281	4.33	4.8104	4.2936	7.146	9.6979	6.8564	5.5117	8.1474	9.6249	4.6849	9.0998	10.8167	7.4845	7.8993	9.4114	7.0475	9.0072	7.8955	9.4897	8.5327	7.1876	4.2403	4.3238	6.8483	6.0602	8.3091	5.0859	5.8911	4.9169	6.3553	4.864	4.4767	5.2903	7.7767	4.8298	5.7991	4.8475
GSM405448	7.5124	5.65	4.8341	9.1909	5.7139	4.8729	4.801	7.146	5.1483	5.3991	8.6617	7.7703	4.2769	4.5779	4.3604	7.2608	9.4483	6.6865	5.5492	9.0585	9.6371	4.6713	9.114	9.4231	7.022	7.2126	9.1966	6.2658	9.2681	8.1873	9.3171	8.3497	6.2087	4.3781	4.4956	6.0875	7.0566	7.9043	5.186	5.5473	4.877	6.4732	4.9476	4.2013	5.6257	7.8821	4.9437	5.5291	4.4847
GSM405449	6.5803	5.5727	4.5196	8.5372	4.9722	4.7281	4.6457	7.2493	4.8556	5.1918	8.6062	8.4817	4.2532	4.686	4.33	7.9163	8.8459	6.9344	5.5341	7.9821	9.6677	4.6285	9.3741	11.1798	7.0833	6.7028	10.4628	6.3023	9.9373	9.6623	12.7675	7.138	6.4274	4.3363	4.0229	6.0948	7.5757	9.6685	4.9395	5.2327	4.5984	6.0569	4.7126	4.3894	6.2434	7.039	4.7432	5.6255	4.3078
GSM405450	6.6967	5.1254	4.6471	9.0293	5.4372	4.8848	4.4561	6.7108	5.0668	5.468	8.1753	7.7351	4.1109	4.7711	4.448	8.5469	8.1779	6.6768	5.5152	7.9748	9.4436	4.5758	9.073	10.7718	7.4642	7.9458	9.5261	8.2217	9.391	8.5333	12.2694	8.4572	7.4445	4.197	4.1109	6.9647	7.1539	9.2286	4.736	5.0181	4.693	6.3709	4.9494	4.4911	6.9285	7.2029	4.68	6.1003	4.2711
GSM405451	6.5359	5.3091	4.9384	8.8864	5.3811	4.9104	4.6893	6.9783	5.1697	5.6071	8.3289	8.5884	4.4481	4.828	4.5186	7.7695	7.3156	6.8914	6.8077	7.4063	9.1701	4.5457	8.5137	10.6814	7.2592	7.0773	9.0078	7.2076	8.8384	8.9408	11.9984	7.4073	7.0969	4.4921	4.0044	6.8807	6.7219	9.2867	5.3437	5.4867	4.3829	6.9387	4.896	4.2907	7.3797	6.9511	5.0396	5.515	4.5968
GSM405452	6.8505	5.3053	4.7716	8.7538	5.473	4.871	4.5313	6.739	4.9894	5.0774	8.3977	8.3799	4.1611	4.7451	4.4945	8.495	8.7483	6.7922	5.5126	7.788	9.2053	4.3913	9.0405	10.7365	7.2311	11.174	9.8225	7.4622	9.5962	8.3062	12.1346	8.4018	7.0282	4.3392	4.2175	6.22	7.3024	8.5464	4.8054	6.2799	4.5261	6.0899	4.8777	4.2905	5.8763	7.3609	4.8926	6.0812	4.4758
GSM405453	7.568	6.0978	4.9068	8.9772	5.1279	4.757	4.6984	7.3281	5.0821	5.3812	8.597	8.6008	4.237	4.7148	4.415	7.8899	8.7315	7.0764	5.7217	8.2935	9.3967	5.0294	9.1297	10.0614	7.812	7.5818	8.6418	7.6754	9.5143	8.04	10.1131	8.6749	6.9778	4.2044	4.1587	5.5607	6.8243	8.246	5.0921	6.0596	4.3131	6.7468	4.8525	4.2131	5.4065	7.839	4.8944	5.2934	4.4653
GSM405454	8.2854	5.7036	4.9297	8.818	4.6919	4.9835	4.6729	7.1413	5.2221	5.3719	8.5018	7.9751	4.3826	5.1487	4.7264	7.2833	8.5763	7.6203	5.8896	7.3626	9.7766	4.749	8.8145	10.1796	7.0972	7.2928	8.6811	6.7934	8.9137	8.125	9.2782	8.1032	7.1855	4.2393	4.2668	6.9054	7.0101	8.0489	5.2383	6.2629	6.0843	6.4897	4.9507	4.4782	5.4266	7.3845	4.9214	5.6049	4.8303
GSM405455	7.2118	5.1683	4.693	9.135	7.4383	5.7929	4.757	6.7133	5.1427	5.0918	8.4081	7.7106	4.3854	4.6216	4.3923	7.3228	8.1345	6.8432	5.5662	8.2881	9.7654	4.5827	9.0288	10.9711	7.5865	8.1193	9.1984	7.3874	9.4171	8.1271	12.6327	8.1178	7.2272	4.7054	4.1088	6.0928	6.6217	8.7613	4.8422	6.4714	4.8405	6.2328	4.7779	4.6089	6.9557	8.2653	4.734	6.0569	4.3406
GSM405456	7.7594	5.4892	4.8616	9.8468	5.2557	4.9568	4.6862	7.4812	5.0427	5.32	8.2788	7.8315	4.3595	4.6136	4.3818	7.0049	9.3629	6.6669	5.5409	7.9733	9.9047	4.7587	9.017	10.7689	7.2418	7.2423	8.6018	6.8395	9.422	8.3442	11.4975	8.7395	6.5357	4.2826	4.9226	6.2516	6.4828	8.5488	5.226	5.1151	4.3143	6.6115	4.7781	4.3518	6.2997	7.3897	4.893	5.8817	4.4999
GSM405457	6.9524	5.5982	4.9863	9.2005	5.6369	5.2601	4.8281	7.3153	5.2647	5.2308	7.7736	8.246	4.5805	4.7219	4.5114	6.4491	8.385	6.8577	6.3493	8.1066	8.9033	4.5135	8.8838	10.4627	7.2631	8.2105	8.0404	6.7188	9.0025	8.7944	12.5078	7.6845	6.6426	4.2701	4.6709	7.1798	6.5553	8.1004	5.084	6.5755	4.771	6.3371	4.8424	4.8592	7.5232	7.6567	4.9628	5.2474	4.3702
GSM405458	6.9747	5.4009	5.0738	8.915	5.7352	5.2472	4.5633	7.0902	5.1015	5.199	8.1863	7.2669	4.5126	4.7963	4.5453	7.3815	7.848	7.2143	5.887	7.5409	9.2999	4.6647	9.3531	10.4074	7.5633	7.8234	7.5989	7.3697	8.9825	8.0522	12.1608	7.0938	8.2351	4.4669	4.0125	6.4326	6.0795	8.5687	5.1579	8.0019	4.6532	6.744	5.0899	4.4019	7.7554	7.8125	5.0449	6.2567	4.4598
GSM405459	7.264	5.3392	4.7081	9.6634	6.6886	5.3473	4.8256	7.3087	5.2599	4.946	7.7085	7.9704	4.4024	4.7396	4.4136	6.3977	8.5919	7.0178	5.5465	8.1458	9.1434	4.3744	8.9673	10.2496	7.2469	7.3382	8.5796	7.1834	8.5835	8.8027	11.9703	8.4184	6.2557	4.4211	4.234	7.4848	6.4993	8.5813	4.9688	6.3572	4.4667	6.3565	4.7254	4.7583	6.4809	7.7322	4.8454	5.0509	4.4169
GSM405460	7.6593	5.6406	4.8612	8.4885	4.629	4.8895	4.6883	7.4791	5.1273	5.423	8.971	8.0736	4.2985	4.646	4.5006	6.6422	8.1132	7.1389	5.7356	7.8481	9.0566	4.9242	9.3324	11.3538	7.3417	7.1542	8.812	7.4366	9.7301	8.1547	10.8236	7.4855	6.0698	4.3873	4.0543	6.3144	6.868	8.5419	5.2137	6.0591	4.2168	6.6191	4.8594	4.3872	5.8889	7.6782	4.887	5.3302	4.5507
GSM405461	6.9404	5.5059	4.7999	8.761	5.4493	4.7295	4.499	7.2836	4.9894	5.1129	8.4491	9.4859	4.4872	4.6213	4.3332	7.3085	7.2283	6.6526	8.3648	7.0612	9.0358	4.7804	9.1022	10.7202	7.4142	9.757	9.3715	7.424	9.1021	9.0484	11.9124	7.28	7.4278	4.2202	4.0079	5.8931	7.4194	9.1801	4.9401	5.8274	4.3772	6.5155	4.9282	4.4264	6.8905	7.4844	4.8532	5.5571	4.4218
GSM405462	6.5699	5.5599	4.8707	8.6673	5.3517	5.0501	4.9714	6.9549	5.1166	5.1378	8.4517	9.1732	4.5264	5.0218	4.4565	7.9	6.8272	7.2277	8.6419	6.8878	9.4877	4.5749	8.0692	10.7438	7.1694	7.2506	9.4015	6.4459	8.161	9.9393	12.5809	6.4224	7.4966	4.3413	4.0569	6.487	7.4372	8.8655	5.2138	6.5172	4.6845	6.492	4.8618	4.7126	7.475	7.2003	4.8814	5.2452	4.6454
GSM405463	7.1724	5.3763	4.7616	9.52	5.131	4.8445	4.6323	6.7912	5.0413	5.3459	8.7731	8.1525	4.4432	4.5951	4.461	6.49	10.306	6.8232	5.6113	7.876	9.9742	4.7654	9.2142	10.4445	7.0607	7.3526	9.0007	6.9321	9.2686	8.2195	9.2675	7.9413	5.8932	4.2221	4.4616	6.2338	6.7066	8.2921	5.1571	5.9752	5.3124	6.4845	4.7688	4.2559	5.8524	7.9471	4.9699	6.4778	4.6348
GSM405464	6.8364	5.2062	4.8515	9.2076	5.4928	5.6084	4.7162	6.9369	5.2237	5.1952	8.0937	8.7507	4.4152	4.7422	4.5497	7.5581	7.8239	6.939	7.3079	7.9619	9.4479	4.6355	8.8393	10.7515	7.1062	7.5869	8.8305	6.9729	8.9273	9.3521	12.5665	7.6763	6.9887	4.2987	4.1711	5.9502	8.1634	8.593	5.0332	6.3014	4.494	6.3062	4.8451	4.2604	6.8049	6.6595	4.7201	5.4354	4.586
GSM405465	7.3583	5.465	4.7464	8.5826	4.7966	4.8486	4.468	6.7279	4.9771	4.9647	8.2559	7.5467	4.2372	4.5194	4.4257	7.7862	8.4572	6.9983	5.4306	8.3072	9.6862	4.7546	9.1599	10.4903	7.4912	7.4609	9.22	7.6489	9.5525	8.7383	12.0477	8.151	6.8983	4.5206	4.4621	6.1049	7.0395	8.1206	4.835	5.5377	4.4749	6.0395	4.8196	4.4524	5.9928	8.2162	4.8852	5.6086	4.557
GSM405466	7.1515	5.1726	4.6163	8.444	4.9559	4.6623	4.5354	6.9712	4.9518	5.1226	8.6126	8.2891	4.2457	4.6883	4.238	7.7817	8.7015	6.8094	5.9608	8.2463	9.8168	4.5995	9.235	10.2594	7.1379	7.805	9.3444	7.5208	9.5532	8.6355	11.2535	7.5594	7.7547	4.1814	4.5541	6.3248	7.0137	8.1986	4.765	6.7596	4.2943	6.1304	4.7535	4.4725	5.6508	8.2123	4.6526	5.0791	4.3214
GSM405467	7.1032	5.1132	4.6324	7.6406	5.0909	4.7003	4.8105	6.5444	5.0542	4.9589	8.6948	9.0506	4.334	4.6393	4.441	9.0548	7.5553	6.6202	6.3024	6.6679	9.6083	4.4577	9.4154	10.9445	7.9619	8.4199	9.3868	4.6602	9.5114	8.082	11.3702	5.2943	7.6252	4.3446	3.978	5.8783	6.4386	8.3596	4.8602	4.7715	4.466	6.0261	4.6646	4.5289	5.3614	8.2676	4.7468	4.96	4.3514
GSM405468	6.7186	5.4444	4.814	9.1376	4.9264	4.7384	5.0055	7.4982	5.044	5.1796	8.4322	8.0025	4.7306	4.6699	4.4547	7.1781	9.0478	6.5883	5.4786	8.1724	9.6321	4.7907	8.4841	10.315	7.004	6.1687	9.7069	5.9595	10.1131	8.3528	12.242	5.9585	6.7343	4.3023	4.0757	7.4946	6.3864	7.8632	5.1432	5.2886	4.3452	6.8955	4.8207	4.5157	8.3131	7.5533	4.8679	6.3743	4.5822
GSM405469	7.0828	5.1375	4.8519	7.8835	5.2038	4.9535	5.1236	6.7314	5.2081	5.1088	8.7221	7.6704	4.3103	4.7687	4.5898	7.9569	7.2964	7.0662	5.8216	8.0575	9.897	4.5388	9.5741	10.8467	7.4692	8.2484	9.2754	6.4605	9.4581	9.3907	13.3556	7.3129	7.9338	4.3915	4.1325	8.5076	6.6345	9.3	5.0525	5.0632	4.2694	5.8829	4.7859	4.6646	6.0924	7.9463	4.8559	5.2175	4.3804
GSM405470	7.14	5.263	4.8034	9.1932	5.3811	4.5997	4.8046	6.7331	5.1051	5.3036	7.915	6.5532	4.4737	4.4735	4.4391	8.26	7.9186	6.6259	5.5009	7.9939	9.139	4.7536	9.4031	10.2521	7.3004	7.6601	8.9467	6.4584	9.182	9.2322	11.494	7.21	7.6014	4.261	4.1974	6.7128	7.8832	8.443	5.1069	5.482	4.8088	6.1496	4.8537	4.4943	6.5557	7.973	4.8261	5.7578	4.4693
GSM405471	7.2509	5.7941	5.1129	9.6159	5.4317	4.8786	4.6898	6.9522	4.8808	5.0928	8.742	8.0081	4.3777	4.5562	4.5496	6.8993	9.3354	6.4122	5.4415	8.3985	9.6651	4.637	9.1347	10.1208	7.4054	7.2555	8.4871	6.4674	9.9538	8.0905	10.1084	7.6774	7.0173	4.3376	4.5548	9.4214	7.5874	9.3788	5.2163	6.2641	4.3162	6.1801	5.0859	4.3642	5.8437	8.2359	5.037	5.2009	4.5319
GSM405472	7.2728	5.3801	4.8829	9.4922	6.0255	4.772	4.6494	6.5894	5.287	5.3623	8.2781	7.869	4.1995	4.8906	4.3535	7.8433	8.3788	6.2734	5.4747	7.4769	9.5199	4.5623	9.0483	10.3966	7.1884	7.9327	9.1318	7.104	9.0884	8.3295	11.3648	8.3503	7.079	4.3032	4.0873	7.8734	6.6821	8.2808	5.08	6.8112	5.1591	6.4413	4.8152	4.6772	5.4618	7.2635	4.9461	5.2573	4.637
GSM405473	7.1122	5.2733	4.7065	8.9726	5.2032	4.8818	4.524	6.8325	5.1161	5.2764	8.3227	7.5033	4.3985	4.726	4.3858	7.1371	8.5088	6.8183	5.4982	8.1386	9.6682	4.797	9.5671	10.6689	7.3019	8.3387	8.7429	7.2664	8.9745	8.2749	11.8929	8.528	7.3271	4.3388	4.3592	6.4056	7.3801	8.0893	5.1388	7.7713	5.4704	6.2854	4.9685	4.5325	6.9664	7.8164	4.8619	5.6222	4.3043
GSM405474	6.2745	4.8971	4.9825	9.6272	7.3807	5.3179	4.7657	6.9238	5.1017	4.9562	8.4921	7.9654	4.5661	4.8729	4.6068	7.4115	8.7039	6.9974	5.4639	7.9467	9.5084	4.9034	9.0687	10.9017	7.42	8.0105	7.8725	7.4369	9.3826	8.3316	11.8981	7.4886	7.0472	4.3432	4.0279	6.8343	6.3862	8.6937	5.0646	4.9797	4.308	6.0494	5.0427	4.8388	6.1672	7.3613	4.8789	5.4505	4.4074
GSM405475	7.0477	5.1385	4.8153	7.6718	5.16	4.6408	4.8015	6.4656	5.197	5.2177	8.7199	7.5103	4.5687	4.5965	4.3625	8.4987	7.4876	6.7941	5.4039	7.8854	9.7716	4.6126	9.4713	10.4816	6.1275	9.8889	9.3436	7.4973	9.1186	8.2914	11.5823	7.2365	8.368	4.3231	4.1604	5.7467	7.2254	8.9001	5.002	6.289	4.3533	5.207	5.2282	4.3087	6.3544	8.0987	4.7384	8.3414	4.2782
GSM405476	7.0622	5.2729	4.8585	7.9431	4.8869	4.9253	4.8003	6.7838	5.1094	4.8768	8.4723	7.5135	4.4998	4.5502	4.424	8.9292	7.6701	6.8074	5.6358	7.8095	9.836	4.4241	9.7212	10.6836	7.4722	8.0257	9.0311	8.4489	9.1159	8.8391	11.5384	7.8836	7.9623	4.2472	4.0133	6.3734	6.705	8.9558	5.2036	7.1921	4.9314	6.1934	5.371	4.6839	5.6653	8.2776	4.7729	4.8764	4.4043
GSM405477	6.8259	5.1826	5.0346	9.0263	5.074	5.0765	5.0623	6.1055	5.1725	4.8386	8.579	7.7818	4.2643	5.0106	4.2256	7.7668	8.5697	6.7537	5.3329	7.5464	9.5804	4.6148	9.1593	10.8039	7.4141	6.9141	7.8264	7.0156	9.4624	9.6488	12.1551	8.3961	6.932	4.2199	4.5012	7.3245	8.9118	9.1356	4.9224	6.1798	4.6548	6.2729	4.882	4.4472	6.4706	7.4285	4.9823	6.6773	4.4693
GSM405478	6.5872	5.1708	4.8993	8.9247	6.3052	5.0301	4.6558	7.3299	5.1616	5.1319	8.5089	8.0363	4.4511	4.5587	4.3961	7.8672	8.2239	6.8743	5.4689	7.773	9.5114	4.6328	8.8859	11.0423	7.4052	7.6234	9.0264	7.0161	9.397	9.4574	12.7694	7.9619	7.1567	4.1074	4.2436	8.1232	7.7525	9.4727	5.0403	5.3577	4.8455	6.1745	4.975	4.511	7.1347	7.4722	4.8283	5.7406	4.3566
GSM405479	7.1461	5.4273	4.8497	9.5686	5.4857	4.8088	4.9092	6.7911	5.1881	5.0387	8.7894	8.3242	4.5715	4.8764	4.483	7.2813	9.4651	6.8016	5.5592	7.8259	9.3281	4.3977	9.1768	10.4834	7.33	9.1445	7.9993	6.9617	9.4788	8.1441	11.5039	8.5787	7.2548	4.1366	4.6322	5.4749	6.9091	8.5089	5.1131	6.7971	5.0967	6.1205	5.6093	4.6541	6.9605	7.5506	4.7024	6.9644	4.6403
GSM405480	6.3023	4.887	4.7076	8.8207	6.5396	4.8879	5.041	6.8933	5.1563	5.0864	7.6476	7.8699	4.4007	4.6413	4.2668	8.1606	7.4164	6.608	5.4683	8.0462	9.3363	4.8116	9.1022	10.5511	7.0745	8.1111	9.4432	7.2767	8.9189	8.6114	13.5924	7.9276	7.1768	4.4939	4.3062	6.788	6.8489	8.8402	4.709	7.4709	4.9963	6.0023	4.8955	4.9341	6.6154	7.8441	4.804	5.312	4.4733
GSM405481	6.3534	5.1561	4.7035	9.2473	7.392	4.5735	5.3569	7.0778	5.0431	4.8999	8.1065	8.0668	4.3503	4.7269	4.4266	7.5849	7.9408	6.6839	5.6334	8.027	8.9919	4.5381	9.1013	10.6422	7.5282	8.2511	8.9633	7.085	9.1213	8.2932	12.957	8.0548	7.6197	4.3368	4.1799	6.4724	6.3596	8.5484	4.8571	6.6616	4.8914	6.2789	4.7041	4.9616	7.1672	7.7966	4.95	5.4945	4.3246
GSM405482	6.5733	5.0345	4.7041	8.7892	7.8096	5.0089	5.5795	6.8028	5.2756	5.3057	7.716	7.2972	4.3574	4.7535	4.4752	7.2947	7.9293	6.5586	5.6786	8.3156	9.2161	4.5321	8.7261	10.6231	7.2435	8.6087	8.8013	7.2484	9.2296	8.2449	12.8398	7.7446	6.6903	4.3072	4.3896	6.7975	6.6481	8.4267	4.9905	7.7701	5.064	5.921	4.9883	4.9657	6.7645	7.1253	4.6878	5.2461	4.4393
GSM405483	6.2683	4.7981	4.8085	8.8407	6.2256	4.6131	4.9776	6.6442	5.4937	5.0956	7.8859	7.9184	4.4685	4.6821	4.3372	8.2353	8.1191	6.8926	5.4072	8.1472	9.0821	4.8125	9.1223	10.7269	7.2304	8.0845	8.6633	7.1966	9.2221	8.9919	13.0375	8.318	7.3171	4.4149	4.2388	6.6757	6.5666	9.0552	4.9845	7.3551	4.4164	6.0909	4.8072	4.3693	6.8911	7.604	4.8297	5.613	4.4038
[truncated: 206 more columns]
