# Supplementary material for: Differentiated glioma cell-derived fibromodulin activates integrin-dependent Notch signaling in endothelial cells to promote tumor angiogenesis and growth
Source: eLife. 2022 Jun 1;11:e78972. doi: 10.7554/eLife.78972 (PMC9259034; doi:10.7554/eLife.78972)
Supplement: Figure 1—source data 9. [file elife-78972-fig1-data9.zip › Figure 1-Figure Supplement 3 Source Data/Grzmil_expression.xls]

## Sheet: 2022-05-09_Grzmil_expression
Sample	A1BG	A1BG.AS1	A1CF	A2M	A2M.AS1	A2ML1	A2MP1	A4GALT	A4GNT	AA06	AAAS	AACS	AACSP1	AADAC	AADACL2	AADAT	AAED1	AAGAB	AAK1	AAMDC	AAMP	AANAT	AAR2	AARS	AARS2	AASDH	AASDHPPT	AASS	AATF	AATK	ABAT	ABCA1	ABCA11P	ABCA12	ABCA13	ABCA17P	ABCA2	ABCA3	ABCA4	ABCA5	ABCA6	ABCA7	ABCA8	ABCA9	ABCB1	ABCB10	ABCB11	ABCB4	ABCB5
GSM397626	4.7407	3.5148	2.4025	7.032	4.6565	2.4841	3.8697	3.7925	2.4195	3.0769	6.3719	6.7288	2.2305	2.6212	2.0874	5.6161	7.5537	5.3071	5.9434	5.6823	6.6564	2.3862	7.6842	9.0706	5.8329	6.7912	9.0517	5.8543	8.1176	7.2418	10.0336	6.1839	5.1019	2.0733	1.9937	4.5876	3.8336	6.938	3.0278	4.3019	3.0429	4.7276	3.432	3.8073	5.6969	5.912	3.078	3.3049	2.2253
GSM397627	4.7409	2.9209	2.4633	7.259	5.1511	2.8385	3.5752	4.2669	2.9616	3.004	6.605	6.569	1.952	2.7323	2.0999	4.6776	7.8386	5.3191	4.7311	5.431	6.9461	2.1744	7.7446	9.2344	6.163	7.1402	9.0939	5.586	7.9519	7.0386	9.462	6.0362	5.0888	1.8966	2.4688	5.5272	3.6767	7.1808	2.6224	4.3766	3.2439	5.8518	4.3213	2.4528	5.434	5.3762	3.0489	5.4008	2.0578
GSM397628	4.8137	3.0801	2.8967	6.632	4.8678	2.9118	4.5321	4.5457	3.297	3.3642	6.4379	7.8315	2.3662	3.1038	2.3533	5.9335	6.6363	5.3678	7.2948	5.7462	6.4005	2.0547	6.7548	9.0494	6.123	6.5995	8.8272	4.3105	6.9578	8.6805	9.9811	4.8213	5.1635	1.9541	1.9839	6.1542	3.6315	7.4891	3.1604	4.6068	2.3826	4.7694	3.9979	2.5734	4.5493	3.7792	3.3455	2.9514	2.1245
GSM397629	4.7981	3.6968	2.2745	7.3564	3.9472	2.4426	3.756	4.0116	2.7363	3.1356	6.611	7.0439	2.1445	2.9707	2.2091	5.9564	7.9287	5.1586	4.5093	6.466	6.9942	2.353	7.5394	9.396	5.9767	7.289	9.2384	6.2415	8.0526	6.6173	10.1565	6.4679	5.0903	2.1692	3.6611	4.7589	3.2766	7.1463	2.8246	4.8652	2.2397	4.2318	3.0327	2.1167	4.6985	6.1028	3	3.8979	2.1019
GSM397630	4.6901	3.3778	2.2993	6.4291	4.8007	2.9231	4.8974	4.1518	2.7497	3.3751	6.4586	7.7441	2.4901	2.8911	2.1585	5.8254	6.2052	4.9892	7.9798	5.52	6.8532	2.238	7.2025	9.4419	6.1019	7.1467	9.6451	5.4177	7.7116	8.9638	10.4616	4.5043	5.3234	2.2187	1.9892	5.7899	5.9467	7.3533	2.7999	4.9448	4.4592	4.3258	4.468	3.079	5.1459	5.9006	2.9213	2.9905	2.0252
GSM397631	4.7704	3.2365	2.671	6.7064	5.3554	3.884	4.204	4.1478	2.8683	3.236	6.1502	6.2569	2.2232	2.8072	2.1537	5.0988	6.7369	5.0876	5.1437	6.2537	6.875	2.5154	7.0441	8.8922	5.9098	8.0048	8.892	5.4492	7.6291	7.4971	11.2242	6.7454	4.6059	1.9781	2.0648	6.1874	3.7006	6.6205	2.8695	3.4835	2.2648	4.1234	3.647	2.4477	4.9169	5.0939	3.2364	2.9572	2.0825
GSM397632	4.2452	3.2068	2.5516	6.9049	5.1103	2.5701	4.1652	4.1016	3.1796	3.6658	7.0022	6.9597	2.0542	3.214	2.3975	6.2945	7.1595	5.1587	4.6497	5.345	6.2394	2.5569	7.3013	9.0076	6.1237	7.2442	8.3216	5.6334	6.9213	7.7417	7.1766	6.2656	4.8895	1.8078	3.0897	5.0768	3.5322	6.4432	2.7263	4.6277	2.3041	5.1779	3.3789	2.8501	3.6787	5.9728	3.1448	3.152	2.2551
GSM397633	4.9165	3.3657	2.6649	6.4994	5.201	2.5148	4.225	4.3835	2.7061	3.2705	6.7459	6.5552	2.2531	2.9774	2.528	6.1282	7.1498	4.754	5.0308	6.0412	6.9442	2.7718	7.5106	9.277	5.8267	7.1378	9.2977	5.8757	8.7498	8.9913	9.845	4.6154	4.8398	1.9448	2.2275	5.8251	5.886	7.1469	2.9888	4.7552	4.1378	3.804	5.3808	3.2731	4.5016	5.6726	2.9496	2.9287	2.0823
GSM397634	4.4025	3.0894	2.2929	6.9533	5.1144	2.751	3.588	4.3735	3.152	3.1191	6.6589	5.9633	2.2239	2.9897	2.2064	5.1235	7.3992	5.1026	4.9335	6.291	6.4044	2.1338	7.2636	9.2051	6.4223	8.3626	8.6183	5.8646	7.807	6.9089	10.0897	7.0064	4.8641	2.3086	1.9808	5.3754	3.7563	6.5811	2.84	4.9036	2.1504	4.8278	4.9208	3.0894	5.4228	5.9942	3.0949	4.2341	2.2275
GSM397635	4.4963	3.0101	2.155	6.7373	4.6535	2.3423	3.5789	4.0479	2.6113	3.4595	6.5169	7.2458	2.6501	2.9829	1.9811	6.1506	6.9133	5.0705	5.5027	6.0669	6.8532	2.4674	7.636	9.0133	6.1694	6.6018	9.1751	5.4647	7.6021	7.7435	9.2117	5.6698	5.1418	2.0208	2.4	5.4136	4.132	6.8536	3.0264	5.295	1.9877	4.827	3.7352	2.5863	4.6712	5.5849	2.9812	5.9884	3.9745
GSM397636	4.4875	3.4907	2.5369	7.3117	4.3569	2.7967	5.2655	4.0651	3.1477	3.2351	6.2295	6.5901	1.9695	2.6079	2.1281	5.5199	7.4445	5.0707	5.8441	5.6681	6.5914	2.2339	7.6868	9.3327	5.8862	7.7096	9.2762	6.5206	7.8863	7.7828	10.3933	6.4583	4.9577	2.0234	2.0292	5.494	3.5336	7.1437	3.1899	5.0283	2.6845	4.7147	3.9324	2.6112	6.5492	5.5939	3.0322	4.3526	1.9406
GSM397637	4.2156	2.8419	2.1156	6.9708	4.205	2.464	3.9428	3.8983	2.7774	3.173	7.1473	7.2516	2.0936	2.886	1.9771	6.4935	7.2829	5.1651	4.5288	5.8907	6.8611	2.5102	8.2238	9.4122	6.2748	6.9331	9.7198	5.9378	8.3374	7.4514	10.4176	5.4574	5.5471	2.0733	1.8737	4.1628	3.5996	7.2772	3.047	3.7283	1.8439	4.1674	2.621	2.2503	4.7363	6.0537	2.9682	3.7024	2.1658
GSM397638	4.2088	3.152	2.5068	6.9157	5.5918	2.6443	4.6847	4.0136	2.4573	2.7426	6.3931	6.9401	2.1447	2.668	2.1267	5.9239	7.2717	5.0177	6.5589	6.0627	7.0239	2.3559	6.9315	9.5155	6.0313	7.499	9.4693	6.1594	7.6155	8.3377	9.9555	5.974	5.0178	2.1634	1.9533	5.8584	3.2026	7.5833	2.9693	3.9033	1.9741	4.1813	3.3496	2.4121	6.2642	5.4983	2.8865	4.7177	1.9449
GSM397639	4.527	2.9012	2.2868	6.82	5.2354	3.4185	5.1125	3.66	2.9397	3.1962	6.3461	6.3101	2.0692	2.6994	2.0352	5.6654	7.0924	5.0606	5.2431	5.9708	6.9403	2.1324	7.1887	9.4368	6.1651	7.6915	9.7151	5.8421	8.2531	7.9162	10.8204	6.0997	5.1675	1.9773	2.0361	5.5201	3.9747	7.4462	2.9194	3.7643	2.1843	4.3997	3.8039	2.515	5.0245	5.5753	2.9994	3.2838	2.0547
GSM397640	4.2643	3.229	2.4585	6.7255	4.5149	3.7512	3.6893	3.7817	2.9155	3.0761	6.6619	6.907	2.1655	2.8057	2.1584	6.1188	6.4002	4.6939	5.4822	5.9298	6.017	2.0807	7.4692	9.2552	5.8514	7.5602	9.5796	6.4565	7.8239	7.8816	11.2975	6.0027	5.7258	2.1767	1.8133	6.3875	3.5038	7.5544	2.83	3.432	4.3034	3.6041	3.0382	2.6941	4.7821	6.0473	2.9477	3.2512	2.049
GSM397641	4.786	3.0709	2.4377	7.165	4.7165	3.0646	3.6708	3.8565	2.6765	3.0169	6.3387	6.3373	2.1949	2.5028	1.9748	5.3818	7.4222	5.2096	5.0176	5.8451	6.7152	2.7196	7.9307	9.2793	6.1455	7.4619	9.11	5.4071	7.9223	7.4363	10.3594	5.9679	5.1579	2.0857	2.2148	5.8101	4.1103	6.8793	2.9525	5.0851	2.0541	4.4205	3.4116	2.6045	5.5241	5.9881	2.8694	3.5492	2.0609
GSM397642	4.7776	2.7798	2.4682	6.7072	4.7612	3.1749	4.8709	4.0943	2.6421	3.319	6.6406	6.841	2.2344	2.784	2.3014	6.8207	7.3252	4.7746	5.3134	6.0734	7.2154	2.0727	7.9817	9.816	5.7743	7.4488	9.8315	5.8586	8.5963	7.4115	11.1835	5.8694	4.6851	1.8378	1.764	5.8712	3.7845	7.9754	3.0227	3.1255	2.5873	3.7328	2.9096	2.2253	4.6187	5.693	2.998	3.5764	2.2105
GSM397643	4.1696	3.051	2.3151	6.624	4.3537	3.4679	4.0094	4.112	2.7146	3.0594	6.2456	7.067	2.1373	2.6408	2.2808	5.5046	6.5161	5.0723	7.2759	5.9731	6.9697	2.481	7.6441	9.257	5.8285	7.3061	9.4825	6.1061	7.677	7.4457	11.1921	5.581	5.4438	2.1656	2.031	6.2041	3.8762	7.2416	2.7223	3.877	2.5769	3.7135	2.7968	2.4957	5.6583	5.8968	3.1532	3.4001	2.136
GSM397644	4.2667	2.8956	2.3157	7.23	4.245	2.4402	4.1541	3.637	2.7208	3.3341	6.5238	7.1202	1.924	3.1382	2.2135	5.3463	7.2627	5.0012	4.2379	6.8108	7.1311	2.1146	8.0595	9.945	5.6429	8.1736	8.9413	6.1932	7.9309	6.9377	10.7728	5.6007	5.2855	2.1274	2.0752	5.4762	2.9321	7.5861	2.9264	2.9565	2.1061	3.9352	2.56	2.3217	5.9978	6.1034	2.8501	3.9605	2.084
GSM397645	4.0435	3.1545	2.3959	6.8355	3.905	3.4985	2.9984	4.0692	2.8811	3.179	6.4919	7.2674	1.9913	2.9411	1.8055	5.8222	7.0167	5.1111	6.3737	6.0145	6.8964	2.2158	7.7685	9.4118	6.2131	7.4256	9.3576	6.7291	7.9868	7.4693	10.8709	5.4281	5.6625	2.0089	1.9685	4.8579	3.3517	6.9862	2.7808	3.7793	2.0198	4.0705	2.9854	2.6231	5.5136	6.0449	2.9685	3.7412	2.0628
GSM397646	4.74	3.1805	2.2741	7.0255	3.6904	2.4193	3.4968	3.9558	2.9821	3.0589	6.4892	6.923	2.3682	2.6642	2.3486	5.6249	7.5105	5.0074	4.8116	6.116	6.5877	2.2374	7.9547	8.1164	6.1702	6.7293	9.1695	5.7299	7.771	6.8702	10.3237	6.1868	5.8617	2.0117	3.3747	4.7221	3.3893	7.1864	2.8391	3.758	2.1507	4.5903	2.9936	2.5603	5.0005	5.2711	3.0059	3.8757	2.128
GSM397647	5.0224	3.0637	2.4741	6.9944	4.5013	2.3241	3.7742	4.0786	2.8213	3.1727	6.7149	6.2576	2.2569	2.7723	2.2108	5.3599	7.0991	5.3736	4.0897	6.156	7.3196	2.7486	7.8365	9.4019	6.1682	6.8115	8.8008	4.8616	8.0058	7.9673	10.6839	5.5939	4.9939	2.2028	1.9746	7.6835	3.3868	7.7222	2.9872	3.5915	2.1843	4.2714	2.8197	2.9211	6.2555	6.1424	2.9516	4.9201	2.0768
GSM397648	4.3258	3.2526	2.335	6.4871	5.1231	3.3341	3.3697	3.9551	2.6218	3.1992	6.3373	7.3511	2.1128	2.7248	2.153	6.0871	6.1651	4.9193	7.6347	5.8077	6.4728	2.1898	7.0319	9.0949	5.8965	7.1429	9.6144	4.9394	7.4311	8.2071	11.3038	5.2007	5.0223	1.9248	1.8847	6.2667	4.1885	7.3434	2.8398	4.2471	1.8883	3.6315	2.8892	2.6012	5.0438	5.82	2.9326	2.8628	2.1132
GSM397649	4.6464	3.2965	2.3042	6.5707	4.3976	2.6853	3.1939	3.9193	2.7279	2.8618	6.5497	7.0477	2.0177	2.7343	2.1463	6.1481	6.7869	4.723	6.5017	6.0178	7.1444	2.569	7.6739	9.1153	5.9314	7.4057	9.5686	5.6063	8.1543	7.8084	10.9425	5.5887	5.2808	1.8492	1.9487	5.4873	3.8209	7.4346	2.847	3.825	2.1679	3.9072	2.6601	2.8748	4.4896	6.7623	2.8791	2.891	2.1496
GSM397650	4.4062	3.1256	2.4535	6.4875	4.1384	2.8393	3.4821	3.6664	2.8811	3.1904	6.3065	6.4228	2.1004	2.5907	2.2793	6.0846	7.3	4.7291	3.7955	5.7648	6.3653	2.4291	8.2141	8.9569	6.0882	7.4909	8.7872	6.6856	7.5942	7.1199	10.8906	6.2385	6.026	1.8434	1.9582	5.1916	3.4641	6.817	2.7319	4.7839	2.6431	4.205	2.4872	2.6605	5.6595	5.9076	2.9752	4.8347	2.0195
GSM397651	4.6899	2.9839	2.3497	6.8697	4.6383	2.6047	5.0142	4.2257	3.1017	3.4719	6.4976	6.693	1.922	2.775	2.0737	5.9033	6.4603	4.8344	4.7028	5.2695	6.9092	2.3628	7.7325	9.0683	5.7571	6.6826	9.6225	5.2687	8.0617	7.8912	11.3603	5.3012	5.8755	2.1155	1.9591	7.4214	3.9575	7.607	2.9027	3.0372	1.8315	3.7963	3.1899	2.2	5.7141	6.3918	3.075	4.6017	2.2107
GSM397652	4.3471	2.8594	2.6335	6.8782	5.2817	2.9281	3.4561	4.112	3.2565	3.4472	6.2063	6.38	2.064	2.6972	2.2863	5.7912	6.1469	5.4925	4.9497	5.6108	6.2917	2.3787	7.3612	8.5303	5.8592	7.1245	8.6701	5.5406	7.2273	8.356	11.5179	5.482	5.4425	1.9633	1.8194	5.658	4.1706	6.6014	2.9144	4.0359	2.2843	4.0857	3.6375	2.6708	5.7999	5.2388	3.2275	3.998	2.1758
GSM397653	4.6845	3.1893	2.3477	6.917	3.8062	2.4056	4.0396	3.5068	2.91	3.3357	6.6554	6.9419	1.9444	4.0151	2.1447	5.325	7.8965	4.2578	3.7418	6.6978	6.7936	2.2608	7.5975	8.1398	6.2811	6.9468	8.2577	6.1341	7.9958	7.0408	9.254	6.2079	5.2937	1.9739	3.5407	4.9117	3.3274	5.4921	2.9639	5.2258	2.0037	5.0965	2.7704	2.6803	5.2873	7.339	2.857	2.7995	1.9332
GSM397654	4.274	2.8783	2.5893	7.0613	5.0512	2.6732	3.3995	3.6638	2.7661	3.2713	6.0034	5.9969	1.973	2.5805	2.2135	5.4187	6.7386	4.7369	5.3621	5.735	6.0834	2.2937	7.0949	8.8078	6.1083	6.7567	8.4121	5.58	6.7813	8.2709	9.8456	5.8358	4.6719	2.019	2.2921	6.0807	3.7029	6.618	2.9767	5.3168	1.859	4.4639	2.8879	2.5097	3.9093	5.2502	2.9321	3.0336	2.1312
GSM397655	4.7488	3.0638	2.4688	6.3459	4.7682	3.2229	4.2085	3.9498	2.919	3.5677	6.1912	6.8747	2.1351	2.6853	2.0003	5.0993	6.3044	4.8145	6.8747	6.2115	6.9512	2.5998	6.7973	9.2546	5.5215	7.6514	9.1754	5.686	7.9149	7.4605	11.2415	5.1243	5.116	2.0386	1.9019	5.9719	3.7852	7.0469	3.0693	3.9192	2.1538	3.8293	2.4119	2.4018	5.0603	5.7758	3.0795	3.6256	2.1068
GSM397659	4.9269	3.0928	2.5951	6.4334	4.597	2.9762	5.589	4.0222	3.1709	3.263	6.3139	6.2401	1.9971	2.9666	2.0043	5.8193	6.184	4.1496	3.9435	5.9301	6.9461	2.626	7.3923	8.8733	5.8789	6.7555	7.7755	5.8135	7.0054	9.3182	8.8217	4.3933	4.7721	2.0733	1.8055	6.1356	5.773	6.8211	3.0813	5.0174	4.9869	3.7743	3.7118	2.7292	4.926	5.3227	3.1946	2.6811	2.1199
GSM397660	4.8409	2.9469	2.5589	6.0995	4.9325	2.5266	4.1669	4.1851	2.7985	3.4121	5.9851	7.0275	2.302	2.753	2.0387	6.267	5.9189	4.6518	7.8453	5.8473	6.2746	2.3765	6.7963	8.6731	6.0652	6.5742	9.0214	5.5207	6.9469	9.2824	10.3788	3.428	4.4978	1.9299	1.7486	5.601	5.217	6.9587	2.8903	5.522	3.8716	4.4152	5.6655	2.8014	5.0352	5.9239	3.1327	2.5735	2.0981
[truncated: 206 more columns]
