# Supplementary material for: Differentiated glioma cell-derived fibromodulin activates integrin-dependent Notch signaling in endothelial cells to promote tumor angiogenesis and growth
Source: eLife. 2022 Jun 1;11:e78972. doi: 10.7554/eLife.78972 (PMC9259034; doi:10.7554/eLife.78972)
Supplement: Figure 1—source data 9. [file elife-78972-fig1-data9.zip › Figure 1-Figure Supplement 3 Source Data/TCGA_GBM_expression 1.xls]

## Sheet: 2022-05-09_TCGA_GBM_expression
Sample	A1BG	A2BP1	A2M	A2ML1	A3GALT2	A4GALT	A4GNT	AAAS	AACS	AADAC	AADACL1	AADACL2	AADACL3	AADACL4	AADAT	AAK1	AAMP	AANAT	AARS	AARS2	AARSD1	AASDH	AASDHPPT	AASS	AATF	AATK	ABAT	ABBA.1	ABCA1	ABCA10	ABCA11	ABCA12	ABCA13	ABCA2	ABCA3	ABCA4	ABCA5	ABCA6	ABCA7	ABCA8	ABCA9	ABCB1	ABCB10	ABCB11	ABCB4	ABCB5	ABCB6	ABCB7	ABCB8
TCGA.02.0001	0.708875	2.42075	2.8104	0.304667	-0.0756	-0.37675	0.203333	0.1416	-0.958	-0.0292	0.5818	0.115	0.154667	-0.512333	-0.063	0.173765	-0.4704	0.209	-0.8205	-0.571	-0.7017	-0.224091	-0.0440769	1.702	-0.9273	0.492308	1.27977	0.604733	2.93913	-0.028	-1.26233	-2.4212	0.477818	0.7084	1.50591	-0.324889	-1.5068	0.729538	-2.0746	2.2072	1.01238	1.89345	-0.97925	0.022	-0.257	-0.00466667	-0.146385	0.1068	0.0245
TCGA.02.0003	0.6755	2.48988	2.345	0.984667	0.0338	-0.74925	0.336667	-1.2086	-1.007	0.1876	-0.0096	0.026	0.267	-0.372	0.7371	0.275647	-0.7154	1.86933	-1.2665	-0.515125	-0.2193	0.321182	1.06323	1.1118	-1.1269	0.884077	2.22277	0.403	1.22663	0.228667	0.112333	-2.4218	0.0134545	-0.9552	0.727545	-1.06678	0.4372	0.838923	-2.286	0.6082	0.335846	0.515818	-1.0905	0.222667	-0.0928	0.169	-0.924846	-0.4	-1.00875
TCGA.02.0004	0.681125	0.053375	4.3804	0.591	0.046	1.09875	0.255	-0.5156	-0.5318	-0.2908	-0.7122	0.1708	0.270333	-0.449333	0.266	0.0444706	-0.102	0.220333	-0.847	-0.359375	-0.2635	0.182455	-0.669846	0.5708	-0.4256	-0.288769	0.423692	-0.0333333	2.0015	0.133333	0.502667	-3.1702	1.29345	-0.9558	0.226909	-0.259889	-1.3938	2.38831	-1.9776	0.8976	1.40369	-0.382636	-1.449	0.172333	-0.2686	0.177	-0.00476923	-0.2092	-0.27075
TCGA.02.0007	0.5465	0.631375	-0.4414	1.424	-0.0508	-1.173	0.160333	-1.2104	-1.1164	0.206	-0.6628	0.3378	0.290667	-0.631333	0.5632	0.174765	-0.6334	0.0753333	-0.898125	-0.31825	-0.4895	0.922182	0.212538	0.162	-1.0714	0.384615	1.33454	0.5786	2.32362	0.274333	-0.111667	-2.9148	0.0497273	-0.9438	0.169273	-1.19133	1.7674	0.777538	-1.1222	2.6534	0.778615	-0.517636	-0.40025	0.00433333	-0.719	-0.00233333	0.451692	-0.7664	-1.028
TCGA.02.0009	-1.27737	-1.068	1.9466	0.606	-0.2144	-1.26612	0.399667	-0.0394	-1.0408	-0.6798	-0.38	0.1872	0.0276667	-0.643333	0.3017	0.141059	0.277	-0.062	-0.746875	-0.110375	-0.8041	0.348273	-0.0751538	1.7088	-0.2679	0.188769	2.68462	0.6736	1.888	0.187333	0.851	-4.0418	-0.248909	-0.064	0.767273	-1.154	0.0443	3.50608	-2.0608	4.0826	2.94177	1.98009	-1.06433	0.288667	0.0398	0.094	-0.262154	-0.365	0.2505
TCGA.02.0010	-0.35875	1.10425	1.587	0.0863333	-0.2998	-1.08213	0.0916667	0.1812	-1.4554	-0.6044	-2.4368	0.4046	-0.125333	-0.813333	0.7496	0.278353	-0.1652	-0.072	-0.77525	-0.014875	-0.5153	0.350727	0.198385	0.7772	0.1896	0.348	1.47385	0.470067	1.23588	0.477333	0.916667	-2.5592	0.0969091	-0.0498	1.336	-0.579667	-2.6338	0.230692	-2.1364	1.6382	0.836	0.425818	-0.786	-0.0303333	-0.0588	-0.139	-0.537308	-0.4592	-0.113
TCGA.02.0011	1.49025	1.44613	1.6244	0.286	-0.2494	-0.579125	0.068	0.2664	-0.913	-0.267	-1.1394	0.0346	0.118	-0.661	0.4648	0.289647	0.1714	0.208667	0.2635	-0.25875	-0.5025	0.398273	0.662769	-0.4322	-0.0519	0.551	2.62285	1.144	1.43562	0.254667	0.0133333	-2.761	-0.226364	0.194	2.053	-0.635778	-0.0815	1.04792	-2.2908	1.252	0.936615	1.76291	-1.21833	0.147333	1.1426	-0.212667	0.410538	-0.9454	-0.024625
TCGA.02.0014	0.6165	1.10425	1.017	-0.00833333	-0.1756	-0.94775	0.186	0.2816	-0.79	-0.5804	-1.9224	0.3698	0.283667	-0.582333	0.2972	0.444235	-0.1508	-0.0273333	-0.560125	-0.278625	-0.3863	1.24191	-0.052	-1.517	1.0779	0.887462	1.57462	0.624467	-0.694375	0.161333	-0.260333	-2.7446	-0.179818	0.0634	1.47318	-0.829667	-3.5962	-0.00884615	-2.0026	0.0086	0.318	0.554182	-0.338	0.165333	-0.246	-0.100667	-0.441846	-0.6654	0.181
TCGA.02.0015	0.97025	0.986125	2.9766	0.107	0.1712	-1.01812	0.263	-0.5966	-1.2076	0.1832	-0.7178	0.2384	0.434	-0.671	0.6059	0.163529	-0.871	-0.068	-1.00588	-0.32825	-0.7699	0.373818	0.291	0.6486	-0.5176	-0.0623077	0.997077	-0.0921333	1.6275	-0.0243333	0.595333	-2.7644	0.343909	-0.8018	0.714545	-0.671222	-1.4407	1.27269	-2.555	1.7178	0.798308	0.806182	-0.755083	0.185333	0.6138	0.118333	-0.590231	-0.417	-0.542125
TCGA.02.0016	-0.774875	1.55612	2.4106	0.244	-0.1896	-0.79025	0.734333	-0.2632	-1.1118	-0.3418	-0.3026	0.1644	0.351	-1.046	0.1442	0.222706	-0.1112	0.101333	-0.609125	0.065875	-0.2908	0.109636	-0.0340769	1.9008	-0.4513	0.256385	1.97946	0.414467	1.2045	0.315333	0.465667	-2.7482	-0.149909	-0.3406	1.45436	-0.689111	0.7728	0.861923	-0.3788	2.601	1.65262	1.83464	-0.650667	0.292333	0.232	0.279333	0.153077	-0.6696	-0.061375
TCGA.02.0021	0.11825	0.209625	1.8038	0.274333	-0.0948	-0.596125	-0.007	-0.0928	-1.0614	-0.1514	-0.8132	0.3238	0.0593333	-0.737333	0.1321	0.0708235	0.0326	0.118667	-0.5985	-0.209625	-0.6774	0.140273	-0.0529231	1.7802	-0.5617	0.345077	1.55146	0.715533	2.09512	0.083	0.472667	-3.0038	0.353727	0.214	1.04836	-0.0651111	-0.7962	1.404	-2.3036	2.58	0.983231	1.53982	-0.8325	-0.0273333	-0.0038	0.180333	-0.410077	-0.1658	0.154125
TCGA.02.0023	0.494	2.55625	1.4124	1.10333	-0.105	-0.924	0.308333	-1.0992	-1.5002	-0.0578	0.4402	0.2156	0.358667	-0.56	0.2194	0.238353	-1.2156	0.0893333	-0.950125	-0.413875	-0.7409	0.895	0.0944615	1.2278	-0.9495	0.376769	1.77931	0.3712	1.90775	0.245667	-0.396667	-3.153	0.214818	-1.051	1.15918	-0.945667	0.752	2.52962	-2.5452	1.6902	1.22131	0.866727	-1.13575	0.166333	-0.3558	0.165667	-0.0130769	-0.2346	-1.13088
TCGA.02.0024	1.2	2.445	2.2232	0.323	-0.0406	0.35625	0.197	0.9454	-0.767	-0.4288	-1.2512	-0.1276	0.198	-0.617	0.2163	0.238059	0.0836	0.0656667	-0.422875	-0.084625	-0.2369	0.108636	0.104923	-1.0876	0.5802	1.03385	2.27577	0.643067	1.44087	-0.0736667	0.222667	-3.284	0.159182	0.8366	1.398	-0.698222	-0.722	0.583923	-2.1222	0.6004	0.860077	0.197818	-1.25808	0.0133333	0.3628	-0.0536667	-0.213077	-0.6398	-0.0475
TCGA.02.0025	-0.294875	-0.349	2.1326	1.59867	0.1318	0.08775	0.206333	-1.23	-1.3294	0.2124	0.4318	0.136	0.663667	-0.527333	-0.5553	0.113294	-2.075	0.504667	-1.74012	-0.01225	-1.1133	-0.115364	-0.654	-0.0948	-0.8011	0.722846	-0.46	0.238467	1.99988	-0.118	-1.45467	-3.1708	2.35909	-0.805	0.542455	-0.119556	-0.0397	2.16546	-1.6096	1.08	0.860615	-0.260727	-0.92925	0.158	-0.7624	0.1	-0.676615	0.1402	-1.13613
TCGA.02.0026	0.592625	0.8565	1.2436	0.806333	-0.242	-0.837125	0.261333	-0.3526	-0.8272	-0.7172	-1.5792	0.1594	0.447333	-0.689333	0.5758	0.230059	-0.5202	0.0516667	-1.31862	0.171625	-0.4878	0.227818	-0.406692	0.2108	-0.2637	1.02377	2.10992	0.2884	2.381	0.244667	-0.351667	-3.044	0.570273	0.2416	1.39564	-0.956556	-1.8529	1.89508	-1.7196	2.1144	1.24915	0.732727	-1.07417	0.282667	-0.3614	-0.0223333	0.545846	-0.284	-0.954
TCGA.02.0027	0.66	0.542125	3.142	0.262	-0.224	-0.426625	0.246667	0.0464	-1.2244	-0.2118	-1.041	0.2112	0.00833333	-0.689667	0.5045	0.297529	-0.2344	-0.120333	-0.615625	-0.146375	-0.672	0.564818	0.403538	1.0166	-0.5983	0.218077	1.80938	0.669867	2.50362	0.369333	0.352667	-2.2488	0.227	0.2812	1.34891	-0.502444	-1.0202	2.15215	-1.7564	2.4374	1.81554	1.82918	-0.902333	0.172333	0.0278	-0.171333	-0.402769	-0.785	-0.04125
TCGA.02.0028	0.419	0.6345	0.8438	0.39	0.0648	-1.68263	0.403333	-0.369	-1.2874	-0.5106	-0.951	0.1442	0.300333	-0.497	0.7161	0.251294	-0.22	0.351333	-0.6305	-0.488875	-0.8199	0.253909	0.520692	0.589	-0.1802	1.38546	1.80115	0.487733	1.07125	-0.0426667	0.106	-3.341	-0.214182	0.877	1.51864	-1.13833	-2.2715	2.725	-2.7948	3.3108	1.33992	0.143818	0.15975	0.0176667	-0.5548	-0.193667	0.843385	-0.0714	-0.357375
TCGA.02.0033	-0.134	-0.03425	5.7844	1.38167	0.0588	0.41975	0.217667	-1.3092	-1.7754	0.4498	0.8042	0.3122	0.491	-0.433333	0.1998	0.354	-1.3212	0.239667	-1.43663	-0.3485	-0.8478	-0.151091	-0.166	0.1288	-1.3227	0.125615	-0.019	0.632733	2.69512	0.271333	-1.13733	-2.0816	1.46009	-1.2708	-0.0697273	0.00388889	-1.2361	0.497154	-1.7182	0.6872	0.167846	0.159545	-0.979417	0.0313333	-0.26	-0.0263333	-0.441769	-0.1664	-0.643
TCGA.02.0034	0.399875	0.350125	3.908	0.748333	-0.1992	0.432375	0.084	-0.2264	-1.1418	-0.2496	-0.3222	-0.0208	0.233333	-0.513333	0.3779	0.290412	-0.1918	0.329667	-0.46275	-0.0985	-0.6065	-0.103364	-0.323615	0.53	-0.2819	0.388385	1.39115	0.6832	2.50387	0.0973333	-0.523	-2.8258	0.667909	-0.0918	1.73364	-0.0875556	-0.4604	2.20385	-2.0176	0.7756	0.563923	0.934273	-1.39292	-0.132667	-0.3282	0.266333	0.486923	-0.5872	0.33
TCGA.02.0038	1.30238	-0.2005	2.5498	1.431	0.1938	-0.501375	0.271667	-1.5966	-1.5604	-0.0206	-0.16	0.2718	0.141667	-0.495	0.3546	0.0631176	-0.8448	0.209667	-1.39062	-0.4675	-0.7013	0.863818	0.368846	1.19	-0.9681	0.677308	2.22023	0.872133	2.15638	0.161	-0.432667	-3.2846	0.209455	-0.9498	0.597545	-0.283667	0.2367	0.903231	-1.8124	1.8782	0.699154	1.02918	-1.28783	0.0683333	-0.0396	0.160667	-0.205615	-0.3172	-0.73075
TCGA.02.0039	-0.706375	1.34288	2.5472	0.732667	-0.0366	-0.826375	0.262667	-0.8156	-1.281	0.0112	0.8754	0.1314	0.56	-0.529333	0.4521	0.0992353	-0.7144	0.213333	-0.67175	-0.50775	-0.5807	-0.144909	-0.317154	-0.2234	-1.0717	0.656	1.66462	0.484667	2.72363	0.171333	-0.811667	-1.4086	0.491636	-0.3678	2.13073	-0.670444	0.2385	1.067	-1.782	2.0588	0.629692	0.255182	-1.31142	0.223	-0.4338	0.245	0.161615	-0.483	-0.719125
TCGA.02.0043	0.309	0.12125	0.362	0.409667	-0.1892	-1.00375	0.231667	-0.6346	-0.4978	-0.9424	-1.5276	-0.3938	0.140333	-0.612667	-0.1817	0.616235	-0.2114	0.0743333	-0.463	0.184625	-0.4692	0.261	-0.0689231	1.953	-0.3654	-0.232615	0.911308	0.636467	2.80888	0.127667	0.434333	-3.295	1.01036	-0.8238	1.30736	-1.24456	-1.1716	0.606231	-1.8586	1.9236	1.01908	0.465	-1.095	0.0956667	-0.971	-0.198333	0.0205385	-0.3216	-0.14575
TCGA.02.0046	0.024625	1.80537	2.8356	0.994	-0.0712	-0.913625	0.222667	-1.1132	-1.5696	0.0184	-0.8014	0.372	0.306333	-0.551667	0.6653	0.201824	-1.0948	0.0803333	-0.99675	-0.268875	-0.1599	0.190091	0.718615	1.3572	-0.8259	0.677154	2.35108	0.674067	1.8245	0.2	-0.069	-2.83	0.223	-0.9652	0.915545	-0.988	-1.9556	0.257308	-2.3546	0.3924	0.398692	0.953545	-1.02792	0.111333	-0.2512	-0.016	-0.0576154	-0.093	-1.10525
TCGA.02.0047	0.82475	2.135	3.0798	0.295	-0.1364	-0.898125	0.193333	-0.6978	-0.8384	-0.2646	-0.6512	0.0216	0.36	-0.338	0.5665	0.236824	-0.1864	0.333	-0.6895	-0.576375	-0.5994	-0.107727	0.317769	0.4182	-0.7388	0.626231	2.40492	0.992733	1.68475	0.0683333	-0.315667	-2.937	0.831727	0.336	1.34545	-0.435556	-0.4014	1.47969	-2.3768	1.739	0.713462	0.368545	-1.11242	0.153667	0.1	-0.0593333	0.209923	-0.9612	-0.216375
TCGA.02.0048	0.165	0.942375	0.6484	0.611667	-0.2162	-1.12138	0.370333	-0.986	-1.0516	-0.0642	-1.2022	0.303	0.231	-0.418667	0.822	0.164471	-0.4584	-0.0666667	-0.400875	-0.745	-0.6653	0.689909	0.229231	1.8732	-0.1174	0.179846	3.13815	0.186867	1.92875	0.403333	0.910333	-3.0308	1.09	0.0878	1.03055	-0.722444	0.4085	3.00492	-2.6236	1.5462	1.73169	0.967364	-0.518417	0.396	0.429	0.0846667	0.674231	-0.3258	-0.540125
TCGA.02.0051	1.098	-0.961	-0.55	0.887333	0.6448	-0.77425	0.284333	-1.1388	-1.4196	0.055	0.7896	0.2806	0.536667	-0.515	0.2548	0.0776471	-1.2984	0.439667	-1.73025	-0.511625	-1.0366	0.263	-0.0718462	0.0858	-0.5963	-0.610231	-1.67646	-0.491333	2.33537	0.217333	0.259	-3.537	1.07327	-1.3678	-2.00627	-0.629222	0.4057	3.37462	-2.9576	1.9286	1.40515	-0.886455	-0.689333	0.186667	-0.6248	0.0556667	-0.989538	0.4592	-1.13187
TCGA.02.0052	1.23	1.04925	2.7176	0.871333	0.0728	-0.384125	0.249	-0.5298	-1.268	0.1928	-0.2684	0.015	0.496333	-0.519333	0.6661	0.101412	-0.8762	0.407333	-1.58825	-0.885625	-0.5748	0.0558182	0.530538	0.1336	-1.3693	1.06292	1.26915	0.592067	1.37013	0.351667	0.598	-2.2448	0.253727	-0.0502	0.0435455	-0.227444	-0.7913	0.525	-1.7586	1.1052	0.155615	1.30745	-0.767833	-0.103333	-0.0482	0.0556667	-0.699692	-0.3318	-0.085125
TCGA.02.0054	0.24375	0.650375	2.3276	0.883	-0.0254	-0.604	0.291	-1.1286	-0.3792	0.2412	0.901	0.0762	0.276	-0.544	0.0662	0.322235	-0.8686	0.355	-0.850625	-0.5115	-0.7967	0.181727	0.171077	1.2034	-0.7828	-0.313	2.18431	0.905533	2.1035	0.143667	-0.568667	-2.13	1.48373	-1.2382	1.06273	-0.0494444	0.2642	0.801308	-1.7148	2.614	0.960231	1.46109	-0.988	0.0683333	0.2854	1.23367	0.131692	0.4328	-0.499
TCGA.02.0057	0.586875	0.46975	2.5618	1.037	-0.145	-0.25975	0.110667	-0.886	-1.5454	0.011	-0.084	0.141	0.223	-0.290333	0.161	0.302706	-0.6404	0.316667	-0.781125	-0.28725	-0.5147	0.273182	0.299385	1.3152	-0.8507	1.83623	1.87438	0.693467	3.60038	0.105667	-0.239	-2.1918	0.347091	1.2612	1.13773	-0.789778	0.3256	2.41231	-1.4236	2.2532	0.749462	1.38127	-1.18875	-0.0626667	0.0848	-0.139333	-0.172692	-0.415	-0.72475
TCGA.02.0058	0.249375	2.07737	1.1086	0.724333	-0.0074	-0.661125	0.393667	-0.62	-1.3762	-0.134	-0.006	0.23	0.315667	-0.547667	0.5489	0.106824	0.075	0.446	-0.69975	-0.55575	-0.4492	0.322091	-0.0462308	0.3984	-0.3797	0.743308	2.73815	1.14447	2.95562	0.300667	-0.454667	-2.4782	0.0925455	0.1312	0.989909	-0.424667	-1.6199	1.17438	-1.828	1.1472	0.636308	0.673	-1.01542	0.022	-0.3166	-0.116667	0.509923	-0.4524	-0.376625
TCGA.02.0059	-0.125125	0.672375	3.2682	0.112333	0.3636	-0.74	0.150667	-0.6606	-1.388	0.4434	-0.1378	-0.0246	0.577333	-0.564333	0.1347	0.0211765	-0.89	0.159333	-1.25388	-0.2625	-0.8714	-0.0223636	-0.586846	-0.2062	-0.8999	-0.303692	0.0956154	0.063	2.28437	0.145	0.119	-2.9114	0.608182	-1.104	0.351	0.0195556	-1.6685	1.36877	-2.3198	1.9716	0.564769	0.917818	-1.02833	0.232333	0.2414	0.196	-0.625	-0.2824	-0.815375
TCGA.02.0060	-0.371875	2.854	1.9612	1.033	-0.038	-0.353875	0.319667	-1.2316	-1.3222	0.3016	0.1804	0.247	0.202333	-0.577333	0.5139	0.340941	-0.779	0.444333	-0.762375	-0.31925	-0.336	-0.263636	0.636308	-0.2656	-0.8559	0.827077	1.54092	1.2026	1.85638	0.205667	-0.848667	-1.6798	0.138909	-0.4782	0.974182	-0.741333	0.3811	0.952231	-1.7646	0.0792	0.436231	1.07918	-0.866833	0.126667	0.3528	-0.122	-0.384615	-0.9684	-0.915625
TCGA.02.0064	-0.098	1.47225	3.7296	1.00933	0.0318	0.1975	0.177	-0.8232	-1.3204	-0.3792	-0.4616	-0.33	0.387333	-0.390333	-0.2724	0.448353	-0.1646	0.358667	0.0795	-0.258375	-0.8527	0.181727	-0.194538	0.8348	-0.5025	0.720077	0.0350769	0.8832	3.55163	0.059	0.348333	-3.6772	3.35264	0.0742	1.25236	0.118333	-0.6215	2.55031	-1.3236	2.2338	0.891077	1.03764	-0.875	0.0563333	0.0708	0.214667	-0.728308	-0.276	0.32625
TCGA.02.0068	0.792875	0.45275	4.084	0.761	0.0876	-0.5435	0.311	-0.5958	-1.1994	-0.039	-0.7832	0.3004	0.507667	-1.05133	-0.2085	0.128118	-0.5376	0.159667	-0.87225	-0.250375	-0.6093	0.441636	-0.251923	0.329	-1.4956	-0.190154	1.91131	0.2572	1.39375	0.527333	0.372	-3.0644	0.615364	-0.6946	0.645091	-0.578	-0.7694	1.45862	-2.1486	1.9898	1.21677	1.56645	-1.15133	0.261333	-0.1094	0.747	-0.0499231	-0.4604	-0.736
TCGA.02.0069	0.430375	0.14225	1.1664	0.934333	-0.0516	0.110375	0.226333	-0.4142	-1.4006	-0.5508	-2.3802	0.2696	0.268667	-0.468667	0.9978	0.550529	-0.4662	0.209	-0.614875	0.328	-0.7528	1.61382	0.388462	0.6164	-0.4094	0.856077	2.20823	1.40867	1.51662	-0.0516667	1.075	-3.668	0.0429091	0.8234	1.69018	-0.286444	-0.7204	1.50854	-2.165	1.855	1.90662	1.15636	-0.782167	-0.258333	-0.0636	0.0956667	-0.655154	-1.213	-0.479375
TCGA.02.0070	-0.846125	0.96	3.6624	1.132	-0.1954	-1.25325	0.387	-1.1476	-1.1774	-0.2188	-0.3916	0.357	0.305333	-0.539	0.4973	0.307529	-1.3694	-0.0103333	-1.12025	-0.210375	-0.8121	0.638909	0.0776154	1.723	-1.0144	0.0836154	2.461	0.2064	3.25413	0.442667	0.121	-2.7948	2.26682	-1.3744	1.05064	-0.789556	1.3062	1.56077	-1.9878	2.321	1.15008	1.02427	-1.15717	0.230333	-0.42	0.142333	-0.573154	-0.2776	-1.21425
TCGA.02.0071	0.454625	0.89125	3.6838	0.358333	-0.0434	-1.03988	0.237333	-0.6812	-1.0194	-0.8104	-0.391	0.0336	0.161333	-0.6	0.4717	0.386471	-0.1784	0.0956667	-0.557	-0.368375	-0.7449	-0.00936364	0.039	2.0122	-0.4181	0.653308	1.49338	0.582467	3.50663	0.170333	0.761333	-3.5722	1.39455	0.4122	1.45409	-0.569222	-1.1508	0.832385	-2.1852	2.3022	1.37615	1.93245	-0.6775	0.248	-0.1182	-0.173667	-0.432846	0.0204	-0.134625
TCGA.02.0074	0.225625	-0.045625	2.863	0.646667	0.0102	-1.15938	0.082	-0.6096	-0.7284	-0.3838	-0.8306	-0.5338	0.163	-0.2	0.5456	0.396	-0.5662	0.005	-1.08537	-0.312375	-0.5555	1.1206	0.236846	0.9796	-0.1902	2.20792	1.75846	0.539933	1.98025	-0.227667	0.887667	-3.9184	0.547364	1.2168	1.23309	-0.732556	-0.1521	1.65838	-1.6928	1.9674	0.806077	-0.072	-1.03833	0.289667	0.1504	0.140667	-0.505538	-0.3244	-0.151375
TCGA.02.0075	0.48625	0.78	2.2098	0.608333	0.0276	-1.12288	0.0533333	-1.2966	-1.3852	-0.553	-0.1508	-0.3012	0.135667	-0.558	0.1244	0.509471	-0.145	-0.059	-0.457375	-0.1105	-0.8305	0.583727	-0.360308	0.6146	-0.3557	-0.0902308	0.175231	0.6458	2.78538	0.047	0.729	-2.5418	2.06009	-0.0494	0.848	-0.384111	-1.2074	2.32285	-1.357	2.7594	1.17408	0.758091	-1.11942	0.439333	0.3342	-0.00933333	-0.271385	0.5128	-0.1855
TCGA.02.0079	-0.302125	2.10312	5.5176	0.799667	-0.1448	-0.59625	0.180667	-0.2318	-1.2642	-0.7822	-0.1012	-0.107	0.370667	-0.654333	-0.157	0.530412	-1.5694	0.0973333	0.1485	0.139	-1.4721	-0.0335455	-0.445846	0.7628	-0.537	0.979923	1.71008	0.422467	2.48963	-0.518667	-0.858	-3.486	1.764	-0.021	0.776545	-0.256333	-0.7274	1.72915	-2.1598	1.5364	0.578769	-0.00518182	-1.42675	0.259	-0.544	0.0146667	0.431462	0.091	-0.755625
TCGA.02.0080	1.3185	0.8225	1.3532	1.205	-0.0456	-0.522	0.193333	-0.1422	-1.4542	-0.6904	-1.1758	-0.209	0.206333	0.018	0.4072	0.430412	-0.6296	0.474667	-0.352125	0.125125	-0.9261	0.6595	0.176308	1.3348	-0.2793	1.31977	2.23985	1.53187	1.76513	0.132333	0.262	-3.5594	-0.141727	0.4596	2.49218	-0.525111	-3.6022	1.46562	-1.3644	0.8316	0.483308	2.01973	-1.24125	0.125667	-0.0232	0.0323333	0.728769	-0.1178	0.132875
TCGA.02.0083	-0.078125	1.856	0.5982	0.383	0.4464	-1.187	-0.0196667	-0.9916	-0.9534	-0.6348	0.3688	0.128	0.429	-0.407667	0.1314	0.224941	0.0818	0.691	-0.84275	-0.904875	-0.5085	0.472455	0.714846	0.61	-0.8728	0.221692	1.10169	0.483933	2.3645	0.425333	0.502333	-3.14	-0.110818	-0.4726	0.938364	-1.05533	-0.1116	1.14454	-2.2882	1.9418	0.393769	2.22064	-1.21042	-0.127333	-0.1598	-0.142667	0.383538	-0.4918	0.4745
TCGA.02.0084	-0.15075	2.49275	4.7066	0.940333	-0.3218	-0.4685	0.084	-0.4618	-1.7074	-0.9342	-0.7026	0.0348	0.255667	-0.869667	0.5642	0.727824	-1.4178	0.331667	-0.404125	0.186	-1.3338	0.2467	-0.290846	1.468	-0.5753	0.542	2.304	0.7458	2.19512	NA	0.0603333	-3.9986	0.984455	-0.7448	1.80073	-0.519667	-2.8631	0.950231	-1.6148	0.0634	0.591444	1.98655	-1.33183	0.123	-0.2182	-0.144667	-0.0239231	0.0048	-0.980625
TCGA.02.0085	0.14675	4.254	3.1128	0.832333	-0.3534	-0.3485	0.282333	-0.7146	-0.5896	-0.4366	0.7302	-0.3448	0.226667	-0.350333	0.1832	0.311765	-0.2242	0.135	-0.638	-0.46475	-0.5258	0.298909	-0.0473077	1.0442	-0.7534	1.99538	1.58777	0.513333	2.1505	0.185	0.0293333	-3.2932	0.235727	1.9072	1.58309	-0.574111	-0.3515	2.18662	-1.498	2.5488	1.01677	1.68909	-1.42492	-0.0716667	-0.2422	-0.265667	-0.412692	-0.6204	-0.0765
TCGA.02.0086	-0.507625	-0.652	2.497	1.43467	-0.0638	-0.465375	0.172333	-0.5656	-0.9186	-0.2076	0.479	-0.2916	0.175	-0.150333	-0.0662	0.293647	0.1126	0.546	-0.840625	-0.625	-0.8065	0.228	-0.593154	0.4494	-0.9018	-0.025	1.49692	0.9014	3.2045	0.072	0.316	-2.511	1.49355	0.313	1.27764	-0.333778	-1.0378	2.02862	-1.3084	1.7534	0.530154	0.869182	-1.15283	0.383667	0.0934	0.186333	0.240462	-0.2568	0.27525
TCGA.02.0087	-0.197375	1.78475	3.2604	1.32533	-0.0136	-0.468	0.466	-0.3068	-1.6456	-0.5798	-0.201	0.2202	0.309333	-0.560667	0.9839	0.387765	-1.692	-0.0513333	-0.9505	-0.525375	-0.8681	-0.681556	-0.607077	1.5696	-0.787	1.26885	2.71631	0.7858	2.41962	-0.477	0.559	-2.9666	1.36809	0.7536	2.60582	-0.239444	-2.3916	1.504	-1.6398	1.0782	1.20523	0.669455	-1.22658	0.577333	-0.7588	-0.332333	-0.156538	-0.1208	-0.46325
TCGA.02.0089	0.5585	2.922	2.4364	0.945667	0.1182	-0.3545	0.393333	-0.4728	-1.3332	-0.2552	0.3312	-0.0764	0.320667	-0.181667	0.0765	0.346882	0.0208	0.434	-0.73225	-0.54925	-0.5168	0.709545	0.0538462	0.8442	-0.9559	0.744538	1.53715	0.9676	2.66938	0.327	0.375	-3.2208	0.0725455	0.7748	1.12918	-0.986	-0.3323	0.865462	-1.6304	2.302	0.652077	-0.0579091	-1.32058	0.115	-0.4288	-0.0596667	0.244154	-0.5098	0.155375
TCGA.02.0099	-1.18263	1.1525	4.4816	0.34	-0.0654	0.59525	0.181	-0.7322	-0.8234	-0.6586	-0.3028	-0.0182	0.0536667	-0.684667	-0.056	0.256588	-0.0424	0.113	-0.7585	-0.5915	-0.5783	0.369091	-0.0306923	0.8456	-0.7942	0.333077	1.35169	0.454533	1.65263	0.173667	0.338	-3.3062	1.80364	0.3812	0.975364	-0.169333	1.2223	2.846	-1.6362	3.1422	1.53285	-0.300455	-1.85642	0.376	0.0878	0.178667	0.422692	-0.8348	0.133875
TCGA.02.0102	-1.46412	2.68875	1.5446	0.859667	0.0308	-0.4255	0.432667	-0.8864	-1.0326	-0.9128	-0.912	-0.0986	0.073	-0.258333	0.2703	0.471824	0.0238	0.005	-0.450875	-0.1085	-0.4721	0.4976	0.491462	0.715	-0.4335	0.368154	1.25977	0.466133	2.50438	-0.0513333	0.457	-3.9348	0.5913	-0.163	1.30355	-0.345111	-0.7902	0.456385	-1.9034	2.6416	1.01677	0.278273	-1.2775	0.0903333	0.0946	-0.0346667	-0.476231	-0.5878	0.193125
TCGA.02.0104	1.34775	3.26912	-0.273	1.45533	0.5256	-1.212	0.412667	-1.1964	-1.3508	0.089	-1.5872	0.3808	0.557	-0.634333	1.34	0.0638824	-1.7424	0.552333	-1.82375	-0.02825	-0.8827	0.739	0.890077	-0.3578	-1.2635	0.290231	0.617538	0.1324	-0.001375	0.178	0.407	-3.3748	-0.00481818	-1.3802	0.356091	-0.911778	-0.9017	0.945231	-2.4144	0.1698	0.519308	0.384727	-0.575167	0.219333	-0.3364	0.402	0.0280769	-0.1522	-1.51675
TCGA.02.0106	-0.184125	-0.268375	1.0948	0.0706667	0.3822	0.04175	0.302667	-0.5904	-1.4446	-0.4266	0.5964	-0.1356	0.439333	-0.739	0.5188	-0.015375	-0.5678	0.222667	-0.22925	-0.43175	-0.7871	0.847778	0.299846	0.8042	-0.7473	-0.209692	1.23	0.3434	2.66613	-0.302	0.286667	-3.2098	0.3339	-0.7546	0.838091	-0.509778	0.4383	1.96085	-2.5248	3.2262	1.7262	0.0306364	-0.819083	0.091	-0.635	0.436333	0.548923	0.443	-0.2
TCGA.02.0107	0.455125	1.2605	4.0586	1.04767	-0.006	0.620875	0.129333	-0.9384	-1.3454	-0.3646	1.2906	0.0764	0.407	-0.407	-0.2112	0.320353	-0.0822	0.423	-0.913375	-0.621375	-0.8387	0.460909	-0.164154	0.2664	-0.5371	1.04431	0.661538	0.51	2.75813	0.231333	-1.33067	-2.9096	1.73636	0.4594	1.01109	0.205889	0.1148	2.32931	-1.101	2.1934	0.948308	1.07536	-1.26558	0.0426667	-0.2166	0.336667	-0.630692	-0.4812	-0.154875
TCGA.02.0111	0.4675	0.13025	2.8158	0.744333	0.16	-0.04425	0.192333	-1.2532	-1.3574	-0.6736	0.0418	-0.103	0.369	-0.505	0.1069	0.0632353	-0.9544	0.385667	-1.01662	-0.522375	-0.7009	0.694273	-0.393231	0.6308	-0.6944	0.850846	0.624231	0.306	3.536	-0.104667	-0.419333	-3.0956	0.409727	-0.115	0.999	-0.644556	-0.4021	2.41138	-1.8994	3.5922	1.41225	0.0409091	-1.10567	0.04	-0.3704	0.102	-0.406615	-0.2092	-0.783125
TCGA.02.0113	1.816	-0.576125	0.5528	1.67433	0.008	-0.5675	0.300333	-0.5092	-1.0204	-0.249	-0.5386	-0.2488	0.175333	-0.426667	0.4868	0.609118	0.1578	0.386	-0.614875	-1.12987	-1.0861	0.759727	-0.119615	0.9458	-1.2652	-0.184615	2.55262	1.63147	1.6815	0.088	0.902	-1.4502	0.0619091	0.6186	1.59836	-0.858444	-0.4413	0.809538	-0.9002	1.1468	0.291769	-0.891818	-0.434333	0.0776667	-0.2136	0.219	-0.402615	0.1832	0.471
TCGA.02.0114	-0.056625	-0.854125	0.6816	0.721333	-0.1044	-1.14288	0.304667	-0.5972	-1.0668	-0.1818	-1.5256	-0.04575	0.548333	-0.151667	0.7074	0.478812	0.0158	0.378	-1.55825	-0.551125	-0.6164	0.527	0.498077	1.763	-0.214	0.724462	1.94185	0.592533	1.8915	0.385333	0.264333	-2.8192	0.0282727	0.2254	1.54191	-0.340222	-2.5416	0.179077	-2.4832	2.5356	0.844923	-0.168909	-0.852417	-0.006	-0.0244	0.545	-0.0220769	-0.0626	-0.0535
TCGA.02.0115	0.477625	3.23425	1.4204	0.721333	-0.1604	-0.79775	0.287333	-0.688	-1.0882	-0.8574	0.5888	0.0618	0.337667	-0.489	-0.2021	0.293176	0.0672	0.303333	-0.5995	-0.95575	-0.9915	0.615818	0.521462	0.962	-1.8149	1.35354	2.08615	0.631467	3.39412	0.0766667	0.164	-1.1764	1.11591	1.1476	1.27827	-0.577111	-0.9341	2.62946	-1.834	2.6428	0.955385	1.22209	-1.35283	0.264	-0.403	-0.305333	-0.0326923	-0.3904	0.10575
TCGA.02.0116	0.05825	0.959875	1.8442	0.823667	0.1594	-0.4915	0.261	0.0652	-0.7528	-0.5224	-1.1654	-0.5224	0.367	-0.380333	0.4806	0.248294	0.3758	-0.0416667	0.0945	-0.121375	-0.6373	0.35	-0.288154	0.8116	0.0361	0.290154	2.04723	1.11953	1.65912	-0.145	1.152	-3.7836	0.130909	0.6788	1.85545	-0.105444	-1.242	1.31123	-0.8116	2.3094	0.692846	2.11118	-1.26792	-0.00133333	0.6262	0.131667	-0.364769	-0.6406	0.4665
TCGA.02.0258	0.65625	1.61625	0.815	0.790667	0.2808	-0.02675	0.379333	0.0262	-0.5834	-0.9462	0.1656	-0.1914	0.339667	-0.927667	0.4685	0.523353	0.1674	0.472667	-0.2685	-0.0965	-0.3674	0.220909	0.000230769	0.313	0.216	1.22969	2.42869	1.0178	0.566375	NA	-0.318333	-3.4678	-0.454455	-0.4906	3.13609	-0.0145556	-2.5129	0.214615	-1.3236	0.2338	0.315091	1.11609	-1.51542	0.230333	-0.7356	0.299667	1.11069	-0.5086	-0.405375
TCGA.02.0260	1.99887	0.568875	1.12	0.924	-0.2972	0.06125	0.269333	0.096	-0.8622	-1.0468	-1.0414	-0.095	0.376667	-0.71	0.7415	0.422467	-0.4166	0.364333	-0.839375	0.1615	-0.4458	-0.0144	-0.776385	1.621	-0.2895	0.491692	2.41123	0.666133	0.534	0.3705	-0.172	-3.203	-0.540727	-0.4192	2.27018	-0.264333	-0.1684	2.11862	-1.9944	2.0768	0.879556	1.45673	-1.57608	0.151667	-0.4314	0.0916667	0.778846	-0.6514	-0.276875
TCGA.02.0266	0.2435	0.830625	1.5896	0.804	0.5556	0.460375	0.46	-0.3048	-1.0376	-0.216	-0.4816	0.0708	0.686333	-0.391	0.3663	0.0597059	-0.924	0.598667	-1.43312	-0.05025	-0.7429	-0.608091	-0.835231	0.712	-0.3846	0.360231	1.88323	0.287867	1.20863	0.802667	-0.673	-3.058	0.381545	-0.903	1.13818	-0.120778	-0.5493	0.909154	-2.2594	2.5992	0.781846	0.532182	-1.40867	0.241667	-0.0656	0.0693333	-0.656615	0.0754	-0.174875
TCGA.02.0269	0.658375	0.37725	1.3262	0.789	-0.2438	-0.329	0.231333	0.1322	-1.224	-0.2558	-1.0154	0.1272	0.168333	-0.543667	0.0794	0.207118	-0.5028	0.172333	-0.82275	0.019875	-0.4176	0.206091	-0.476308	0.7514	-0.3517	0.241846	1.96208	0.961733	1.4695	0.726667	0.545667	-2.6608	-0.403455	0.269	2.18564	-0.295778	0.2762	1.51623	-1.1548	2.2598	1.48954	1.91136	-1.08383	0.0436667	-0.1088	-0.149667	0.685846	-0.5906	0.1745
TCGA.02.0271	-0.663125	3.62075	2.5442	0.533667	0.0784	-0.509375	0.417667	0.1506	-0.474	-2.3496	-0.5208	-0.5378	0.439667	-0.626333	0.3757	0.246941	-0.864	0.324333	-1.02788	-0.447875	-1.5976	0.416273	-0.275462	0.5056	-0.0151	-0.299308	1.29146	0.074	1.53812	-0.3005	-1.609	-2.717	0.335182	-0.4472	2.20082	0.0218889	0.0666	0.671077	-1.8362	1.6796	0.616667	3.06264	-1.04425	0.398667	1.856	-0.223333	-0.107923	0.2474	0.3195
TCGA.02.0281	1.2145	0.641875	1.343	0.318	0.059	-1.11787	0.413333	-0.2544	-1.068	-0.4632	-1.5504	0.0134	0.305667	-0.679667	0.9246	0.648176	-0.5656	0.0796667	-1.61387	-0.0665	-0.1202	0.4617	-0.297231	0.586	0.0545	0.845846	1.58023	0.2476	1.51012	0.739667	1.14733	-3.56	-0.202364	-0.3336	1.06918	-0.708111	0.1244	0.455769	-2.528	1.2182	1.05591	0.410545	-1.21083	0.212333	0.0318	0.363333	-0.195923	0.008	-0.366
TCGA.02.0285	0.000625	0.4385	2.8802	0.801	0.0536	-0.515125	0.161333	-0.9028	-1.4102	-0.4238	-0.284	-0.0904	0.335667	-0.741333	0.2701	0.142	-0.5586	0.211	-0.908625	-0.285375	-0.5096	1.48973	-0.102538	0.8596	-0.53	0.445923	1.64554	0.4642	1.9605	-0.142667	0.409333	-3.0898	0.226	-0.5364	1.32082	-0.530778	-1.5483	0.717	-1.6168	1.6864	0.422833	1.31845	-1.44325	0.0736667	-0.324	-0.215333	-0.496846	-0.4166	-0.49425
TCGA.02.0289	0.423625	1.28763	1.8732	1.12667	-0.044	-0.346	0.68	-0.3074	-1.0444	-0.596	-0.5158	0.0594	0.250667	-0.903	0.2164	0.128647	-0.395	0.134	-0.35425	-0.224375	-0.551	0.489545	-0.18	0.373	-0.5593	-0.0337692	2.72438	1.03207	1.58325	0.501667	-0.486667	-3.1508	0.227727	-0.3516	2.20364	-0.489222	0.3446	2.65054	-1.2696	2.9848	2.13438	1.91118	-1.61608	0.120667	0.2366	0.123333	0.236692	-0.3462	-0.462
TCGA.02.0290	1.81875	-0.241875	2.3412	1.23333	0.5238	-0.062375	-0.00133333	-0.378	-1.241	0.0148	0.4374	-0.5676	0.749667	-0.746333	0.0413	0.226071	-0.1904	0.581	-1.0665	-0.382125	-0.8965	-0.000375	-0.602077	1.27	-1.1564	0.633846	1.46331	1.06473	2.026	0.136	-0.942333	-3.1086	-0.6424	-0.8524	1.80736	-0.385	-0.7852	1.527	-1.6754	0.2346	-0.068875	0.868909	-1.55725	0.159	-0.398	0.219333	0.349538	0.2232	-0.526625
TCGA.02.0317	0.9535	-0.52375	1.4074	0.758	0.0454	-0.133125	0.388333	-0.043	-0.7554	-0.0824	-1.259	-0.1762	0.524667	-0.866667	0.1646	0.240571	-0.6274	0.400667	-0.768	0.066125	-0.626	0.00377778	-0.358462	1.8656	-0.7758	0.360385	2.31125	0.8036	1.46925	0.071	-0.569333	-2.8636	-0.0947778	-0.365	2.00464	-0.477111	-1.9199	0.895923	-2.2676	0.2666	0.72275	0.860727	-1.60092	0.431	-0.5804	0.447333	1.22854	0.2614	-0.276375
TCGA.02.0321	0.24975	1.8935	5.1702	0.837333	0.1036	-0.1305	0.156667	-0.3536	-0.7858	-0.1698	-0.3282	-0.0182	0.493	-0.765333	0.5857	0.0978824	-0.1568	0.332333	-1.581	-0.013375	-0.195	0.0452727	-0.112154	-0.1648	-0.3358	0.607	1.81969	0.245733	2.06462	0.0866667	-0.273333	-2.0164	1.01327	-0.3266	2.43509	-0.201	-0.6967	0.403231	-1.4388	2.797	2.01346	0.00790909	-1.30775	0.141	-0.5418	0.005	0.950385	-0.4366	-0.539
TCGA.02.0324	1.51275	0.227625	2.6018	0.862333	0.6812	-0.22125	0.548	-0.3426	-0.889	0.7058	0.4742	-0.3782	1.004	-0.859333	-0.0376	-0.202333	-0.4444	0.513	-0.892625	-0.238	-0.5276	-0.202222	-0.719923	-1.0396	-1.0136	1.00469	2.48123	0.826133	0.26725	-0.427667	-1.213	-3.2758	0.0105455	-0.2432	1.63755	-0.101556	-0.7345	-0.748583	-1.3388	0.8752	0.059	0.492	-1.90525	-0.00833333	-0.468	-0.273	0.682231	-0.7878	-0.242375
TCGA.02.0325	0.01875	2.31725	3.849	0.853667	-0.1948	-0.86025	0.415	-0.0896	-1.2538	-0.901	-0.7134	0.1232	-0.0376667	-0.711	0.3921	0.686941	-0.5704	-0.00433333	-0.36	-0.398125	-0.4403	1.7973	0.237385	0.9448	-0.2024	0.680538	2.59577	0.724133	2.581	0.360333	0.151667	-2.9698	1.37791	0.4974	2.11436	-0.604	1.8502	1.57562	-1.693	2.7366	2.81292	0.113	-1.52033	0.553667	-0.7676	-0.262333	0.669923	-0.4734	0.109375
TCGA.02.0326	0.80225	2.20325	2.439	1.83233	0.113	-0.014625	0.0816667	0.4376	-1.6634	0.4588	0.7234	-0.0946	0.559667	-0.988333	0.0835	0.612437	-1.1716	0.621	-1.113	0.329875	-0.7466	0.0236667	-1.30354	1.123	-0.9447	1.73508	2.01469	1.28893	1.88775	0.538667	-0.452667	-2.8924	0.725545	0.7098	2.17036	-0.699889	0.8062	1.20577	-1.289	1.157	1.48817	1.26573	-2.134	0.424667	0.0722	0.173333	0.440615	-0.2452	-0.101375
TCGA.02.0330	0.64125	1.62213	1.5144	1.27367	-0.4002	0.213	0.150667	-0.0748	-1.0508	-0.275	0.0146	-0.1696	-0.00233333	-0.799	0.398	0.579176	-0.1166	-0.152333	0.026	0.0045	-0.7978	0.649	-0.426462	0.5372	-0.1659	1.07362	1.31377	0.905733	1.72162	0.216667	0.488333	-3.2266	1.86536	0.9378	2.14327	0.572222	1.4892	1.03862	-0.2804	1.6836	1.42308	0.635091	-1.353	0.127333	-0.5762	-0.161333	0.429538	-0.367	-0.141625
TCGA.02.0332	0.600875	0.232625	3.5202	1.07	0.0664	0.0795	0.109	-0.1934	-1.4218	0.2704	0.4188	-0.2342	0.581667	-0.591	0.115	-0.0121176	-0.5058	0.219667	-0.936625	-0.302625	-0.69	-0.191909	-0.520231	-0.2982	-0.7234	1.17092	2.18046	0.5524	1.66962	-0.530333	-0.735333	-2.789	-0.148636	-0.0164	1.27173	-0.0834444	-0.7175	1.21677	-1.2186	0.9546	0.801538	1.06282	-1.39875	0.0446667	-0.3638	0.123333	0.0247692	-0.569	-0.43325
TCGA.02.0333	-0.79325	1.67788	1.4514	0.952	-0.1482	-0.364875	0.306333	0.2486	-0.9534	-0.8498	-0.2342	-0.0832	0.391333	-0.856667	0.1941	0.229059	-0.2308	0.322333	-0.8	0.152375	-0.377	0.110545	-0.516538	0.6528	0.1219	0.551769	2.122	0.6368	2.04962	0.193667	-0.200333	-2.9658	1.27555	-0.4312	2.32009	-0.899667	0.1331	2.52092	-1.5054	2.2892	0.8718	0.357727	-1.50167	0.167	-0.719	-0.0776667	0.476692	-0.5632	-0.501625
TCGA.02.0337	1.1035	-0.0655	5.1114	0.786333	0.1306	0.162125	0.295	0.2118	-1.2852	-0.3066	-0.1686	-0.425	0.355	-0.415	0.1952	-0.0237647	-0.577	0.388667	-1.157	-0.230375	-0.47	-0.103182	-0.708231	0.3318	-0.4953	1.42877	1.77723	0.7064	1.48138	-0.291333	-0.706667	-2.5132	0.811182	1.3044	2.12264	-0.161778	-0.3534	2.17885	-1.155	2.139	1.55731	1.35091	-1.89258	0.00766667	0.0118	0.109333	0.555769	-0.69	0.175125
TCGA.02.0338	0.44125	1.4075	1.7028	0.351	-0.302	-1.26862	0.0516667	-0.0768	-0.8268	-1.694	-1.3546	-0.4948	0.219667	-0.967333	1.0501	0.794813	-0.3104	0.0233333	-1.61138	-0.370625	-0.5273	0.201727	0.591154	-0.3164	-0.6513	0.180846	2.711	0.6488	1.32862	2.514	0.726667	-3.796	-0.1694	-0.428	1.32491	-0.929	0.009	0.491308	-2.5626	-0.9762	0.411778	0.729455	-1.01067	0.0383333	0.6328	-0.128	-0.530308	-0.6738	-0.385125
TCGA.02.0339	-1.01325	2.5225	1.579	0.739	-0.3638	-0.71225	0.356667	0.1758	-0.8534	-1.457	-0.8056	-0.2872	0.189667	-0.817333	0.9545	0.584133	-0.632	0.0913333	-1.2615	-0.2965	-0.767	0.5636	-0.815615	0.7606	-0.5408	0.735077	2.05738	0.816667	0.13175	0.168	0.661	-3.301	-0.678455	0.399	1.84155	-0.644778	0.3916	1.36746	-2.6492	1.0956	1.4347	1.41391	-1.14425	0.123667	-0.5094	-0.0673333	-0.155308	-0.5908	-0.522375
TCGA.02.0422	-0.816875	1.30563	3.2322	0.599333	0.0688	-0.6485	0.395333	-1.1528	-0.626	-0.3694	-0.222	0.2066	0.255333	-0.543	0.293	0.172824	-0.3234	0.140333	-0.347875	-0.35275	-0.2907	0.882	0.514308	1.2098	-0.6282	0.194231	2.12669	0.689067	1.7575	0.344	-0.073	-2.6876	0.237818	-0.303	1.416	-0.617667	-1.8808	0.765231	-1.9202	1.463	0.801923	1.58709	-1.12542	0.287667	-0.0568	-0.286333	0.464385	-0.3204	-0.5955
TCGA.02.0430	-0.378625	-0.121375	2.0602	0.749333	0.0664	-0.839875	0.227	-0.5814	-0.9054	-0.4824	-1.2318	0.0564	0.193	-0.690333	0.5903	0.163235	-0.6658	0.0933333	-0.961375	-0.38075	-0.3658	0.658636	0.193308	1.3288	-0.7525	0.0887692	1.35431	0.446267	1.62975	0.046	0.454333	-3.1684	-0.126636	-0.4072	1.24845	-0.440444	-0.6393	0.446538	-1.872	1.2388	0.758154	1.20855	-0.9485	0.114	-0.254	-0.0733333	-0.293231	-0.336	-0.310875
TCGA.02.0432	0.532625	0.203625	1.5588	0.727667	0.143	-0.361625	0.330333	-0.4084	-1.2676	-0.935	-0.3636	-0.0286	0.303667	-0.655	0.3627	0.148059	0.0796	0.359	0.204875	-0.13575	-0.375	0.3328	0.164923	0.288	0.4351	1.40015	2.73831	1.2348	2.10363	0.901	-0.906	-3.5232	-0.172727	0.62	2.57691	-0.801444	-3.982	1.37538	-1.8334	1.394	0.3621	1.30809	-1.223	0.259667	-0.604	0.342	1.25269	-0.2904	-0.853875
TCGA.02.0439	0.6285	-0.077875	2.452	0.525333	0.0596	-0.35625	0.627333	-0.5964	-0.6456	-0.6748	-0.749	0.1778	0.422667	-0.543	0.5005	0.195353	-0.1182	0.136	-0.012375	-0.398875	-0.2309	0.3431	-0.0573846	0.8334	0.1821	1.15008	2.62777	0.512067	2.72012	-0.0396667	0.138667	-3.7484	0.963909	0.7644	1.67327	-0.889667	1.0972	1.65323	-1.879	2.7874	1.828	1.89555	-1.3485	0.329667	0.146	0.164667	0.175308	-0.3932	-0.77825
TCGA.02.0440	1.14925	1.58213	1.8308	0.335667	-0.0614	-0.23575	0.282667	-0.5684	-1.1134	-0.592	-0.8788	0.1118	0.330667	-0.701	0.6474	0.217353	-0.4684	0.0946667	-0.70075	-0.4375	-0.1979	0.49	0.502308	-0.2716	-0.4367	0.776462	2.31377	0.460867	2.36512	0.374667	0.261	-2.7754	0.0787273	0.3136	1.66173	-0.550111	-1.1923	0.752846	-1.7966	1.4862	0.513231	0.205545	-0.926333	0.0123333	-0.031	0.226	-0.322231	-0.747	-0.591375
TCGA.02.0446	1.2365	2.63675	4.2026	0.377667	-0.098	-0.280625	0.231	-0.317	-0.6892	-0.5038	0.156	0.036	0.215	-0.393	0.4521	0.131	-0.3876	0.017	-0.51825	-0.507	-0.1986	1.68691	0.125615	0.3512	-0.1825	0.976308	2.40046	0.5466	2.12125	0.0693333	0.561	-2.376	0.769364	0.9036	1.574	-0.285667	-1.09	0.635077	-1.7396	2.044	0.973692	1.50309	-1.33867	-0.0386667	0.4434	0.062	0.376538	-0.6086	0.15325
TCGA.02.0451	0.09375	1.76325	3.1158	0.376667	0.014	-0.843125	0.287667	-0.777	-1.4244	-0.2392	-0.0562	-0.0196	0.262333	-0.252333	-0.0094	0.179471	-0.4286	0.223667	-1.0415	-0.458375	-0.748	0.9249	0.117154	0.5082	-0.9079	0.702846	1.79667	0.139867	1.7215	1.56133	0.629	-2.9778	0.218	0.2898	0.955636	-0.665	-0.3038	1.62092	-2.32	2.357	1.51445	0.981455	-0.614417	0.0486667	0.0954	0.234667	-0.250846	-0.4646	-0.388375
TCGA.02.0456	0.086875	-1.07462	1.6246	0.533667	0.041	-0.6735	0.249	-0.918	-0.383	-0.9066	-0.8914	-0.1966	0.571667	-0.389333	0.0596	0.299353	-0.6068	0.32	-1.8555	-0.5265	-0.8633	0.102455	-0.821462	0.406	0.0689	-0.054	-1.00623	-0.0478	2.23825	0.519667	-0.428	-3.309	3.63345	-0.8466	-0.981364	0.474778	0.7505	4.82615	-1.7554	2.821	3.38977	-0.759091	-0.446083	0.118	1.469	0.294667	0.736615	-0.2024	-0.091125
TCGA.02.2466	0.622125	-0.32	0.2196	1.179	-0.1338	-0.8715	-0.0116667	0.1668	-0.5008	-0.6154	-1.376	-0.1774	0.29	0.034	0.6547	0.0744706	-0.201	0.305667	-0.916	-0.269875	-0.7444	0.990182	0.744231	0.9344	-0.0431	0.526231	2.24485	0.8968	-0.440375	0.0803333	1.17133	-3.7016	0.362091	0.246	1.194	-1.23344	-0.465	0.976308	-1.6454	3.4264	1.39792	-0.579	-1.49192	0.0853333	-0.0138	-0.05	-0.269231	-0.3756	0.0165
TCGA.02.2470	1.18325	4.59262	2.6016	1.74167	-0.142	-0.2385	0.081	-0.488	-0.1512	-0.6908	1.0726	0.0338	0.447	-0.329667	0.0503	0.315941	-0.1018	0.531	-1.02425	-0.572	-0.3883	0.305182	-0.138385	1.1492	-0.6625	0.884615	1.30185	0.820333	1.11888	-0.285667	-0.630333	-3.285	0.464	1.0752	2.61609	1.49022	-0.3931	0.918692	-1.7724	2.6962	1.33692	0.681182	-1.50408	-0.107333	-0.2436	-0.209667	-0.358923	-0.9644	0.822125
TCGA.02.2483	2.1545	2.10988	1.7644	0.674333	-0.405	-0.936125	0.428	-0.3226	-0.766	-0.8982	-1.4884	-0.0524	0.354	-0.783	0.5076	0.319	-0.717	0.465667	-0.798625	-0.25	-0.6582	0.315273	0.0981538	0.1328	0.3476	0.377538	1.90854	0.691667	1.94213	0.377	0.8	-3.5686	-0.0927273	0.1056	1.90382	-0.0785556	-2.171	0.345692	-2.4478	-0.1114	0.517	1.28182	-1.097	0.299667	0.513	-0.223333	-0.297923	-0.1288	-0.90825
TCGA.02.2485	-0.319875	3.05388	0.4744	0.661667	-0.1734	-0.443625	0.582333	-0.5794	-1.4368	-0.955	-1.0158	-0.1862	0.151	-0.604333	0.2791	0.229059	-0.5898	0.0923333	-0.0935	-0.424	-0.6508	0.406273	-0.222077	0.642	-0.2117	-0.478538	2.66485	0.7268	1.68887	0.381667	-0.509333	-3.4812	0.311273	-0.5616	1.67009	-0.700889	0.5928	1.04085	-1.5226	0.953	0.982538	2.32364	-1.43542	0.308	0.5046	-0.370667	-0.590846	-0.4556	-0.50475
TCGA.02.2486	-0.129375	-0.767	2.6662	1.58133	0.203	-1.04012	-0.118	-0.2918	-0.954	-0.963	-0.2032	-0.1898	0.283	-0.492667	0.1823	0.279824	-0.1972	0.645	-1.17138	-0.3415	-0.4438	0.355091	-0.241538	0.283	-0.2889	0.821692	0.608154	0.853133	2.75813	0.0396667	-0.464333	-4.3604	0.744727	1.3088	0.832545	-1.43311	0.3394	2.48723	-1.9756	2.7268	1.05969	-0.938818	-1.71025	0.664	-0.9762	-0.297	-0.152231	-0.3632	0.71525
TCGA.06.0122	-1.22938	2.62588	3.4382	0.573667	-0.31	-0.89725	-0.305	-0.6392	-1.0454	-0.9224	-0.2016	0.0072	-0.17	-0.476333	0.2681	0.863235	-0.1464	0.069	-0.25525	-0.0895	-0.7035	0.6304	-0.124538	0.1024	-0.5466	1.13623	0.692308	0.879067	4.23025	-0.0166667	0.239333	-3.3398	0.578545	0.457	1.82745	-1.22833	-0.0301	3.47038	-1.9122	4.0036	2.18062	-0.0816364	-1.36408	0.145333	-0.5002	-0.314	0.134077	-0.7766	-0.370125
TCGA.06.0124	0.657625	1.0055	2.6418	0.766	-0.1416	-0.70925	0.224	-0.593	-1.029	-1.2468	0.1324	-0.2192	-0.0613333	-0.0646667	-0.0779	0.442706	-0.0542	0.227	-0.762	-0.339875	-0.7735	0.230364	0.165846	1.0376	-0.6769	0.297769	0.589769	0.693733	4.13462	0.083	-0.295333	-2.764	1.072	-0.0888	1.15764	-0.227778	-0.6621	2.05262	-1.6092	3.3844	1.51208	0.635545	-1.211	-0.149667	-0.0388	0.255333	-0.369538	-0.5248	-0.284625
TCGA.06.0125	-0.124125	1.15437	1.1142	0.515667	-0.1536	-0.626	0.125333	-1.1032	-0.8988	-1.302	-1.1714	-0.2152	0.153667	-0.626	0.2817	0.745	0.0424	-0.0646667	-0.58075	-0.46875	-0.5757	0.154	0.465462	1.3836	-0.4031	0.186923	1.96015	0.650733	2.32875	0.336667	0.795333	-4.0348	0.137455	-0.1866	1.73464	-0.773	0.3327	1.55931	-2.2356	2.6844	2.06215	0.670182	-0.765417	0.107667	0.4732	-0.514333	-0.352308	-0.708	0.019625
TCGA.06.0126	-0.49025	2.73862	2.345	0.670667	-0.1318	-0.618	0.222667	-0.7228	-0.7232	-1.2706	-0.693	-0.2762	-0.0213333	-0.532667	0.326	0.655	0.0324	-0.165667	-0.21375	-0.008875	-0.8118	0.356818	-0.0384615	1.3064	-0.0786	0.826308	2.21708	1.18833	2.1505	0.00933333	0.460333	-3.6778	1.60264	0.146	1.61155	-0.940667	-1.0124	2.36608	-1.518	2.2454	1.93562	1.81755	-1.79533	0.108	0.4946	-0.0146667	-0.372846	-0.9692	-0.09175
TCGA.06.0127	0.35075	3.26187	2.4078	0.818667	-0.3204	-0.923375	0.291333	-0.617	-1.1392	-1.2322	-0.0882	0.0282	0.0356667	-1.128	0.3567	0.678687	-0.6318	0.072	-0.475125	-0.1105	-0.7277	0.879273	-0.0800769	0.6682	-0.8702	1.29308	1.85817	0.709933	2.89863	-0.017	0.274333	-3.9724	1.24455	0.8238	1.63882	-0.95	0.5148	2.42962	-1.4194	2.8682	2.14422	2.10473	-1.18208	0.0316667	-0.0594	-0.118333	-0.336769	-0.6958	-0.551
TCGA.06.0128	1.43325	1.76575	2.4024	0.895	0.0764	-0.593	0.156667	-0.9378	-1.4196	-1.0078	-1.4132	-0.0908	0.242667	-0.448	0.2685	0.487353	0.245	0.23	-0.451125	-0.52125	-0.8359	0.282909	0.318308	0.6336	-0.586	0.719923	2.09946	1.37227	1.87	-0.287333	-0.459	-4.0998	0.8283	-0.3224	1.553	-0.864667	-4.089	0.563077	-1.9426	2.141	1.81662	1.65345	-1.893	0.0353333	-0.1534	-0.407	-0.418	-0.4804	-0.639875
TCGA.06.0129	-0.01725	0.303625	2.6974	0.601	-0.307	-1.5545	0.037	-0.1464	-1.6544	-1.4566	-1.259	-0.612	0.0476667	-0.378667	0.2067	0.599588	0.0088	0.083	-0.505125	-0.015375	-1.3448	0.397364	0.347	0.8292	0.2397	1.51462	2.30746	0.925067	1.785	0.0323333	0.112667	-4.581	-0.2882	0.1134	1.38973	-1.947	-2.5836	1.161	-1.906	1.4454	1.23231	1.54573	-1.04225	0.120667	0.8794	-0.536	-0.306385	-0.4446	-1.21562
TCGA.06.0130	0.100625	1.66312	2.639	0.685	0.1808	-0.29175	0.116667	-0.5732	-1.246	-0.6678	0.7182	-0.1232	0.271	-0.229	0.5133	0.341471	-0.3544	0.296	-1.238	-0.42575	-1.3121	-0.191455	-0.942231	-1.5196	-1.1145	0.340846	-1.17008	0.224867	2.751	0.472	-0.259333	-3.7508	0.538545	-0.7312	0.0902727	0.617111	-1.4501	1.63131	-0.8842	1.4948	1.41738	1.01664	-0.88525	0.0626667	-0.2912	-0.026	-0.111077	-0.6092	-0.28625
TCGA.06.0132	0.310375	3.83062	3.095	0.444333	0.1302	-0.335	0.352333	-0.6312	-0.486	-0.3836	1.2174	0.0126	0.563	-0.550667	-0.0659	0.348529	-0.4284	0.340333	-0.986625	-0.56125	-0.9539	0.544636	0.377077	-0.0376	-1.1057	1.38015	1.59846	0.426733	2.018	0.002	-0.522667	-3.1182	1.61545	1.2566	1.24882	-0.495889	-0.2597	1.76292	-1.695	2.7012	0.919308	1.43464	-0.97925	-0.00166667	-0.1948	0.151	-0.937846	-0.7176	-0.319375
TCGA.06.0133	-0.464625	2.89988	1.639	1.40367	-0.0038	-0.371625	0.149333	-0.9886	-1.1048	-0.6482	0.089	0.3718	0.614	-0.385	-0.1054	0.409118	-0.0054	0.587333	-1.29313	-1.01263	-1.4062	0.8761	0.432769	0.2942	-1.4023	0.658462	1.93192	0.9672	1.99325	0.533667	0.388667	-3.3972	0.360818	-0.2008	0.994545	-0.725667	-1.0876	1.15608	-2.1462	1.672	1.75654	1.61691	-1.17083	-0.250333	-0.5404	-0.0623333	-0.209	-0.396	-0.249125
TCGA.06.0137	1.77462	1.058	1.283	1.84133	-0.0132	-0.446875	-0.119333	-0.8314	-1.4268	-0.8634	0.909	-0.0178	0.358	-0.751333	-0.1156	0.479941	-0.3708	0.318333	-1.04313	-0.169875	-0.8319	0.346364	0.0388462	0.5142	-0.4312	0.475692	2.59585	1.4252	3.05687	0.245333	-0.923	-3.9314	-0.167455	-0.1576	2.01882	-0.953333	-0.3511	1.79562	-1.0894	-0.0372	0.360077	0.294091	-1.42058	0.215667	-0.0418	-0.813667	0.172385	-0.1074	-0.234625
TCGA.06.0138	1.03163	1.43637	1.905	0.824667	0.1928	0.048375	0.149667	-0.7814	-1.5254	-0.9296	0.0284	-0.0626	0.339333	-0.378333	0.6454	-0.0313529	-0.97	0.478333	-1.13387	-0.52275	-0.6692	0.261727	-0.0893846	-0.0902	-1.4325	0.667077	2.18569	0.0740667	1.90762	0.553333	0.574667	-2.442	-0.033	-0.3122	0.930909	-0.162	-0.0652	0.945231	-1.9394	1.176	0.328846	1.41355	-1.21792	0.098	-0.1522	0.528333	-0.398692	-0.0838	-0.457625
TCGA.06.0139	0.0585	0.360375	3.2292	1.244	0.0208	-0.354375	0.086	-0.9444	-1.2892	-0.4548	1.4044	-0.5394	0.539	-0.512667	-0.1105	0.327706	-0.7124	0.748667	-1.49812	-0.429125	-1.6716	0.623636	0.0525385	-0.1846	-1.49	1.222	0.213	0.195333	3.80875	0.15	-0.61	-4.139	1.87218	-0.3788	-0.367091	-0.374333	-0.9998	3.86346	-1.6728	2.949	2.96862	1.398	-1.21725	-0.276667	-0.5226	-0.0153333	-1.02977	-0.1922	-1.07963
TCGA.06.0140	-0.623375	0.854625	2.6536	0.976333	-0.4098	-0.14925	0.0813333	-0.7652	-1.547	-0.745	-0.7878	-0.1038	-0.381667	-0.187333	0.0542	0.363941	-0.078	0.151667	-0.473375	-0.239	-1.1818	0.785909	0.125385	1.1022	-0.8979	0.294769	1.88438	0.849667	3.06813	0.158333	-0.273667	-3.7086	1.4442	-0.6432	1.27482	-0.332222	0.8125	2.48292	-1.4656	2.689	1.88954	1.48482	-1.20092	0.753667	-0.3754	0.033	0.616154	-0.437	-0.350375
TCGA.06.0141	0.99975	1.72812	2.2704	1.718	-0.1896	-0.410875	-0.177	-1.1006	-1.2494	-1.2376	0.93	-0.5022	0.057	-0.355333	-0.0146	1.19306	-0.5022	0.263667	-1.23638	-0.826	-1.7337	0.351364	0.410462	0.8082	-1.4377	1.19608	2.06046	0.5978	3.50937	-0.0693333	0.328667	-3.6564	1.99727	-0.0062	1.20809	-0.653333	0.042	3.63638	-1.2324	1.7688	2.57169	1.32136	-0.829333	0.179	1.684	-0.361333	-0.438231	-0.3936	-0.28175
TCGA.06.0142	0.43175	4.95038	2.6838	0.890333	-0.0872	-0.1035	0.0756667	-0.5936	-0.615	-0.9952	0.1874	0.1594	0.00533333	-0.0146667	0.3466	0.623118	-0.0344	0.187	-0.36025	-0.1995	-0.9649	0.360727	0.282692	0.4486	-0.156	3.87815	1.74954	0.920067	2.233	0.238333	-0.212	-3.3884	1.27355	3.2872	1.763	-0.856333	0.6074	4.14131	-1.4428	4.9618	3.56069	1.96382	-1.22092	0.062	-0.714	-0.151667	-0.305154	-1.0258	-0.572375
TCGA.06.0143	-0.021	-0.1585	2.606	0.808	-0.2042	-0.840375	0.0946667	-1.2956	-1.272	-1.0192	-0.2088	-0.1862	-0.00933333	-0.604667	-0.0643	0.778235	-0.1612	-0.00166667	-0.551875	-0.329375	-0.9701	0.765455	0.0613846	0.8896	-0.5882	0.957692	1.65438	0.817533	4.12113	-0.0196667	0.0126667	-3.716	0.810182	0.106	1.89927	-0.757111	-1.5807	1.02315	-1.652	1.1758	1.38762	0.868545	-1.17608	-0.0453333	0.165	-0.346	-0.0283077	-0.8078	-0.105875
TCGA.06.0145	-0.726625	-0.647875	2.9654	1.69067	-0.0926	-0.206625	0.112667	-0.8936	-1.5148	-1.1196	-0.2504	-0.4388	0.409667	-0.265333	-0.101	0.534706	-0.2846	0.706667	-1.16187	-0.80475	-0.8453	0.515727	0.308692	1.252	-1.4698	-0.202077	1.44323	0.684	2.06275	0.156333	1.12767	-2.9078	0.641364	-0.7404	0.605182	-0.826222	-0.6725	2.466	-1.8228	1.6056	0.875	2.43136	-1.27133	0.0386667	-0.037	-0.375667	-1.029	-0.1884	-0.0395
TCGA.06.0146	0.442625	1.561	2.294	0.918333	0.0382	-0.526875	0.232	-0.8222	-1.7008	-0.3744	-1.5042	0.1844	0.238667	-0.322333	0.7243	0.415059	-1.0358	0.364	-1.08163	0.261625	-0.5393	0.925273	-0.0776923	0.778	-0.273	1.08554	2.35908	0.580533	1.92125	0.552667	0.203	-3.1452	-0.270273	-0.0192	1.81045	-0.563889	-2.0101	1.52346	-1.9404	1.439	1.2	1.39055	-1.30442	0.0933333	-0.4506	0.0693333	0.0203846	-0.1122	-1.12738
TCGA.06.0147	1.23687	-0.033375	2.1782	1.92	0.79925	0.04925	-0.0426667	-1.035	-1.217	0.0256	2.1846	0.72975	0.487667	0.706333	-0.2596	0.122706	-1.0064	1.098	-1.76075	-0.582	-0.9814	0.5774	-0.0253846	-0.888	-1.8586	0.544231	-0.110462	0.2554	2.01938	0.488	-0.317	-2.0806	0.86	-0.7544	-0.232273	-0.235444	-1.3274	1.62585	-1.6458	1.2406	0.432154	0.760818	-1.194	-0.06	-0.297	0.304667	-1.52054	0.2298	-0.57425
TCGA.06.0148	1.64787	-0.2155	1.3156	0.539333	-0.2964	0.145125	0.304667	-0.274	-1.1572	-0.799	-1.1212	-0.09	0.344	-0.161333	0.1248	0.267824	-0.3534	0.480667	-0.685125	-0.538375	-0.551	-0.1061	-0.0783846	1.372	-0.343	0.122077	1.00592	0.859667	1.60613	0.554667	-0.192333	-2.5012	-0.0811818	0.4158	1.48764	-0.310111	-0.7521	1.51077	-2.1146	3.343	1.36108	0.677273	-0.812917	-0.109333	0.5466	0.692333	0.735923	-0.0844	0.209875
TCGA.06.0149	1.09025	-0.40675	2.3894	1.158	-0.0888	-0.393625	0.334	-0.8044	-1.3626	-0.1108	0.0174	-0.1084	0.204333	-0.82	-0.1538	0.0744706	-0.434	0.130333	-0.494	-0.08925	-0.7854	0.503455	-0.224154	1.0606	-0.7092	-0.0155385	2.25285	0.571667	2.51087	0.759	-0.307	-2.1048	1.11618	-0.894	1.17991	-0.672444	-1.0056	0.391308	-2.0432	0.6972	0.748923	1.23236	-1.91442	0.098	-0.255	-0.154667	0.371846	0.0712	-0.30275
TCGA.06.0152	-0.05375	0.998125	1.6036	0.957	0.283	-0.811	0.319	-0.228	-1.476	-0.3128	-0.0156	-0.0948	0.240333	-0.689333	0.253	0.340294	-1.1542	0.463	-1.12888	0.258625	-1.0822	0.324727	-0.286	-0.088	-0.8209	0.216231	1.99085	0.6994	1.38062	-0.009	-0.522	-3.6814	-0.256182	-0.367	1.13436	-0.464889	-2.3086	0.609231	-1.9762	-0.1274	0.580308	1.174	-1.27342	-0.0103333	0.6394	-0.116	-0.987308	-0.0732	-0.582375
TCGA.06.0154	1.19175	0.623375	1.3794	0.669667	0.163	-0.3655	0.246	-0.7406	-1.4458	-0.3362	-0.444	-0.072	0.32	-0.456	0.3262	0.224706	-1.2234	0.261333	-1.37987	-0.5095	-0.2744	0.442273	0.141538	0.4596	-0.5883	0.116308	0.658077	0.468533	2.77325	0.237667	0.367667	-2.9442	-0.0127273	-0.5594	0.917273	-0.410222	-0.5146	0.974846	-2.167	2.2714	0.559692	1.40318	-0.376667	-0.017	0.0348	0.183333	-0.288846	-0.1162	-0.057125
TCGA.06.0155	1.5735	-0.456625	4.3028	0.597333	0.092	-1.05462	-0.043	-0.7	-1.3656	-1.4324	-0.9878	-0.668	0.662	0.069	0.8248	0.770235	-1.3438	0.212333	-0.99775	0.05975	-0.9045	0.104818	-0.396462	0.8772	-0.7012	-0.887154	-0.0527692	0.201333	1.98113	0.849333	0.676667	-3.688	0.499182	-0.485	-0.0410909	-1.14767	0.383	5.05454	-1.8958	4.12	4.65185	1.09227	-1.26675	-0.516	0.5658	-0.101667	-0.410769	-0.6772	-0.364
TCGA.06.0156	1.53662	0.322625	2.3276	1.12333	0.1676	-0.616	0.179	-0.859	-1.003	-1.0624	-0.5396	0.3224	0.223333	-0.231667	0.7803	-0.0250588	-0.7596	0.281333	-1.7525	-0.653625	-0.674	0.751727	0.399154	0.3368	-1.0781	0.391462	1.87915	-0.1372	2.41838	0.227	0.341667	-2.7544	1.68591	-0.6754	0.414182	-0.638778	0.1319	0.672	-1.9588	2.2104	0.802769	0.361455	-0.477917	0.00133333	0.0644	0.185667	0.189462	-0.191	-0.4245
TCGA.06.0157	-0.776	1.0995	3.326	1.279	0.1892	-0.646625	0.376333	-0.5488	-1.35	-0.3964	-0.9854	-0.0804	0.182667	-0.318333	0.7707	-0.000294118	-0.3332	0.216667	-0.7615	-0.34425	-0.6109	0.374636	0.0858462	0.3602	-0.6688	-0.337	2.38831	0.2348	2.1645	0.116667	0.580667	-2.3988	0.731727	-0.778	1.58182	-0.362444	-0.3247	0.821077	-1.4172	1.429	1.26469	2.36255	-0.853917	0.367333	0.3074	0.322	-0.459	-0.5388	-0.372375
TCGA.06.0158	0.95825	2.11338	3.6388	0.291333	-0.1964	-0.66425	0.411	-0.8482	-1.4152	-0.732	-0.5298	-0.0432	0.159667	-0.918667	0.5556	0.335235	-0.4836	-0.102	-0.702875	-0.44875	-0.7738	0.629182	0.199615	0.6252	-0.5147	0.759923	1.51177	0.145533	2.70063	0.313667	1.016	-3.2622	0.183636	0.432	1.282	-0.860222	-0.1786	0.499462	-1.9458	2.6682	1.07846	1.80436	-0.6865	0.209	0.0478	0.160667	-0.726923	0.2366	-0.5425
TCGA.06.0160	0.073625	5.1125	1.1328	0.788	-0.494	0.31025	0.334667	-0.7338	0.5446	-0.621	1.9712	-0.0182	0.532333	-0.525667	0.3579	0.457412	-0.2568	0.342	-0.241125	-0.41325	0.2929	-0.0206364	1.12754	-0.6998	-1.1626	1.94785	1.83977	0.5564	0.212125	0.675667	0.513333	-2.7556	-0.529455	1.869	1.72382	-0.429889	0.9353	2.73108	-1.5678	3.1334	1.82362	1.69864	-0.383917	-0.203667	-0.2794	0.560333	-0.361615	-1.287	-0.42525
TCGA.06.0162	-0.00525	2.16025	1.4942	0.952333	0.4206	-0.283	0.481	-0.5064	-0.9646	-0.1658	-0.0996	-0.4674	0.854667	-0.547667	0.3599	-0.498312	-0.0054	0.686667	-0.577875	-0.854875	-0.6701	0.241273	-0.334308	-0.548	-1.3901	0.991385	1.56723	0.269467	0.0105	4.134	-0.848	-3.4564	0.636545	-0.513	0.782727	-1.24011	-0.6486	0.752385	-1.6406	1.9874	0.20175	0.418545	-1.67475	0.306	-0.3006	0.557667	0.273538	-0.3516	-0.53825
TCGA.06.0164	0.75525	-0.34625	3.7626	0.421667	0.1756	-0.0655	0.159667	-0.8688	-1.4208	-1.6346	0.239	0.4566	0.645333	-0.561	0.2938	0.22925	-0.3362	0.418	-1.36213	-0.418125	-0.8432	-0.177375	-0.113077	0.48	-0.7967	0.468846	0.7877	-0.143733	2.63875	NA	0.445667	-3.7768	2.15488	-0.493	0.998	-0.420667	-1.777	2.44423	-2.1088	3.209	2.0988	1.94664	-1.1165	0.246333	0.3604	0.0406667	-0.192846	-0.5336	-0.808
TCGA.06.0166	0.64175	0.902625	2.5734	0.36	0.1224	-0.600625	0.206	-0.5626	-1.2686	-0.3158	-0.4808	0.1528	0.426667	-0.658333	0.3166	0.191471	-0.2592	-0.0226667	-0.78	-0.86675	-0.4946	0.901727	0.217385	-0.0116	-0.7931	1.04408	2.13792	0.4088	2.01812	0.0746667	-0.211333	-2.5334	0.536909	0.8418	1.30564	-0.546111	-0.8634	1.50646	-1.7894	1.9686	0.489462	0.969818	-0.766917	0.209667	0.2058	0.243333	-0.874154	-0.3754	-0.4185
TCGA.06.0167	0.346	5.44375	1.0286	0.742333	-0.1006	-0.4605	0.215333	-0.9956	0.3604	-0.3374	1.7886	-0.1172	0.484333	-0.513	0.2973	0.398059	-0.5416	0.233	-0.2135	-0.412	0.1735	0.317909	1.17808	-0.9274	-1.3694	1.79962	1.54392	0.8778	-0.329125	0.0323333	0.560333	-2.7968	-0.0315455	1.6068	1.95782	-0.158778	1.0978	1.26762	-1.312	2.1692	1.58923	1.86136	-0.429	-0.0176667	-0.265	0.188	-0.460462	-1.485	-0.3565
TCGA.06.0168	1.12712	3.09825	1.8908	0.904	-0.1024	0.567625	0.309333	-1.4472	-0.2814	-0.729	1.18	-0.0432	0.519667	0.648333	-0.115	0.126824	-0.2486	0.533667	-1.57038	-0.513	-0.3114	-0.0731818	-0.266308	-0.2592	-1.1476	1.09808	0.697846	0.347	2.4475	0.590667	-0.98	-1.8878	1.10818	-0.406	1.20327	0.315444	-0.1217	0.830077	-1.2034	4.1742	1.06454	0.989727	-0.296667	0.366667	0.154	0.968	-0.112462	-0.5382	-0.47325
TCGA.06.0169	0.849625	-0.449375	1.7546	2.20833	0.0046	1.49125	0.585	-0.4082	-1.1418	-0.8804	-0.0088	-0.2476	0.497333	0.713333	-0.1143	0.184	-0.3588	0.296333	-0.947375	-0.627625	-0.448	0.0550909	-0.376692	0.361	-0.9556	1.30254	1.44554	1.3968	2.88075	0.844667	-0.014	-2.5058	2.79227	0.0256	0.694	0.0192222	-0.2743	1.85138	-1.6726	0.8126	0.721385	0.0389091	-0.851333	-0.055	0.2022	1.232	0.118077	-0.5524	-0.2975
TCGA.06.0171	0.779625	1.33262	1.854	0.546667	0.1334	-0.620625	0.299333	-0.5864	-1.3254	-0.1298	-0.9072	0.0006	0.192667	-0.634	0.3303	0.0916471	-0.1926	0.239	-1.3625	-0.552625	-0.3614	0.684545	0.490231	0.1952	-0.8177	0.852692	2.12015	0.293733	1.50325	0.0423333	0.837667	-2.5922	0.0377273	0.1064	0.823273	-0.490667	-0.7955	0.791538	-1.8308	1.794	0.635231	0.939182	-0.679917	0.196	-0.2126	0.0586667	-0.188538	-0.4046	-0.364125
TCGA.06.0173	-0.19425	1.695	1.8836	0.962	0.024	-0.57725	0.245667	-0.7482	-1.4642	-0.956	-0.014	-0.0714	0.401667	-0.466333	0.6582	0.122471	-0.278	0.284667	-0.60225	-0.548	-0.3343	0.424636	-0.0385385	0.9326	-0.4382	0.754462	1.72623	-0.0742	2.50925	0.271	0.306333	-3.0974	0.650455	0.0696	1.19191	-0.551111	0.0036	0.685846	-2.2022	1.242	0.323769	1.01582	-0.975917	0.210667	0.2994	0.33	-0.236385	-0.2954	-0.53425
TCGA.06.0174	0.6175	2.42338	1.3584	0.274	0.0198	-0.41525	0.269	-0.5742	-0.873	-0.7776	-0.9092	0.106	0.254	-0.288	0.7675	0.0584118	-0.343	0.119333	-0.7385	-0.504375	-0.2273	-0.402455	0.533615	0.5626	-0.3383	0.701769	2.43223	0.0487333	1.15187	0.105	0.392667	-2.9644	0.0269091	-0.4544	1.07845	-0.337111	-0.7996	0.274769	-1.9588	0.5958	0.191692	1.22	-0.6785	0.0363333	0.2452	0.387333	-0.660231	-0.2204	-0.48775
TCGA.06.0175	-0.55575	1.7585	1.9746	0.471	0.1854	-0.957625	0.147	-1.14	-0.8976	-0.345	0.5824	0.188	0.244	-0.197	0.4829	0.144235	-0.5596	0.0863333	-1.17413	-0.34175	-0.2304	0.337636	0.598769	1.6108	-0.5391	0.811846	1.69915	0.191933	3.5195	0.0346667	0.468	-2.8982	0.121	-0.212	1.27645	-0.733889	-0.6605	1.26615	-2.1404	2.5292	1.21408	0.860182	-0.486917	0.131333	-0.1268	-0.0763333	-0.700923	0.2306	-1.05513
TCGA.06.0176	-0.31325	-0.6485	1.8438	0.400333	-0.0456	-0.8205	0.134	-0.852	-0.9762	-0.246	-0.7474	0.034	0.343	-0.943	0.4468	0.213	-0.3764	0.139667	-1.03062	-0.394625	-0.8964	-0.0954545	-0.333615	0.1738	-0.2794	0.134923	-0.364385	0.237467	2.113	0.351	-0.249667	-2.8842	1.61682	-0.5414	-0.0659091	0.351778	0.1407	0.994462	-1.225	0.2418	0.450692	0.389636	-0.249917	0.405667	0.291	0.521667	-0.176538	0.5894	-0.26175
TCGA.06.0177	0.819375	2.145	3.9422	0.637667	0.004	-0.54575	0.333333	-0.4112	-0.7818	-0.348	-1.1796	0.1136	0.207333	-0.584333	0.5791	0.119294	-1.0356	0.199333	-1.02137	0.061	-0.5995	1.16655	-0.459846	0.3396	-0.5504	1.30785	2.01885	0.362467	1.14825	0.149667	0.194333	-2.8816	0.463818	0.664	0.923455	-0.478444	-0.0724	1.51446	-1.4308	2.6512	2.35969	0.476818	-1.24883	0.0536667	0.0734	0.186333	-0.342	-0.058	0.24975
TCGA.06.0178	2.28	0.713875	0.3556	1.05033	0.7026	-0.510125	0.241667	-0.5352	-1.2	-0.0918	-0.9556	-0.119	0.707333	-0.460667	0.6231	0.0538235	-0.598	0.833333	-1.3665	-0.59725	-0.501	0.667727	0.366385	-0.5224	-0.8736	1.00338	1.07362	0.458933	0.582375	0.54	0.692333	-2.558	0.112455	-0.5124	0.495	-0.687222	-3.0956	0.394154	-2.1054	0.6488	0.0699231	0.492455	-1.08308	0.224	-0.1174	0.277667	-0.24	-0.1002	-0.46675
TCGA.06.0179	0.759625	2.87387	2.6198	0.318667	0.123	-0.81425	0.245	-1.2182	-1.4304	0.0234	0.3336	0.1064	0.153	-0.578	0.3468	0.45725	-1.3928	0.256333	-1.68075	-0.72275	-0.7099	1.2545	0.577231	0.6136	-1.7107	1.04754	1.40362	0.0246	1.242	-0.720333	1.10433	-2.7006	0.202091	0.2976	0.407909	-0.430889	0.2534	2.685	-2.221	2.8142	1.63375	1.84282	-0.787917	0.0576667	-0.148	-0.0323333	-1.02331	0.0568	-0.74175
TCGA.06.0182	0.673375	-0.3775	1.185	0.588667	0.2354	-0.550375	0.236333	-0.462	-1.463	-0.5454	-0.128	-0.177	0.445667	-0.486	0.3734	-0.019	-0.3272	0.415667	-1.09537	-0.599625	-0.7102	0.396636	0.432692	0.869	-1.2737	-0.496692	1.38485	0.1434	2.0475	0.69	0.783333	-2.9162	-0.363545	-0.874	0.243	-0.463444	0.5028	1.62108	-2.4806	1.1728	0.997462	1.05655	-0.840667	0.202	0.56	-0.291667	-0.516154	-0.1426	-0.35325
TCGA.06.0184	-0.412875	0.505125	3.2946	0.913	0.3918	-0.389625	0.177667	-0.919	-1.4144	-0.684	-0.0738	-0.5304	0.545	-0.357	-0.277	0.0646471	-0.131	0.347667	-0.999	-0.934625	-1.1997	0.332182	-0.474385	1.441	-1.2061	0.910077	1.69915	0.313067	2.5225	0.290333	0.202333	-2.026	0.189	1.2588	0.913091	-0.464333	-1.9826	1.83492	-1.4408	3.8214	1.48146	2.41055	-0.812333	0.218	0.462	0.154333	-0.422692	0.2738	0.025375
TCGA.06.0185	-0.719125	1.49875	1.6582	0.612667	0.0734	0.33225	0.25	-0.9014	-0.0426	-0.5126	-1.0124	0.2028	0.0206667	0.291	-0.0562	0.134294	0.3772	0.341667	-0.90175	-0.707625	-0.2221	-0.00918182	0.209846	0.4024	-0.8065	0.414692	1.32608	0.3746	2.1035	0.517	0.624	-2.5666	0.00318182	0.1612	1.20555	-0.340556	0.1843	1.375	-1.1376	2.5566	0.786385	1.11255	-1.35183	-0.0783333	0.2958	0.929667	-0.496462	-0.5842	-0.485
TCGA.06.0187	-0.3095	-0.50475	1.948	1.15867	-0.071	-0.305	0.26	-1.0626	-1.2306	-0.5336	-0.1666	0.0572	0.329333	-0.0776667	0.0654	0.130588	-0.1094	0.310333	-0.526	-0.615125	-0.7008	0.793	0.111	0.6796	-0.4904	0.115846	1.17931	0.372333	2.38075	0.28	-0.388333	-2.7298	0.093	0.1676	1.29209	-0.714444	-3.1113	0.439385	-2.1274	2.9054	0.879231	2.01682	-0.744417	0.263333	0.6558	0.64	-0.151538	-0.333	-0.086
TCGA.06.0188	0.58625	0.3775	2.979	1.335	-0.0308	-0.1025	0.314333	-0.6788	-1.035	-0.7614	-0.316	0.3508	0.133	-0.572333	0.2728	0.174412	-0.4436	0.0716667	-0.6565	-0.379375	-0.5044	0.492182	0.0443846	0.7402	-0.2682	0.925154	2.54869	0.407933	2.50637	0.259	0.538333	-2.5814	0.910364	0.6634	1.73064	-0.563556	0.0437	1.37592	-1.1546	2.5932	1.014	2.06518	-0.586417	0.254667	0.3822	0.127	0.355846	-0.2078	-0.57775
TCGA.06.0189	0.66075	-0.1595	2.9636	0.614667	-0.0808	0.343375	0.253	-0.5688	-1.383	-0.384	0.0844	-0.0852	0.241333	-0.0546667	-0.2923	0.208941	-0.7276	0.323	-1.33375	-0.5805	-0.6975	0.128455	-0.00146154	0.9554	-0.8983	0.145308	1.074	0.103	1.89112	0.438	-0.344667	-1.7386	1.51755	-0.6538	0.503273	0.065	-0.5466	1.98777	-1.4912	2.0822	0.848846	1.671	-0.67575	-0.0293333	0.0148	0.641333	-0.540692	0.089	-0.31275
TCGA.06.0190	-0.0765	0.1985	3.614	0.456	-0.0752	-0.000875	0.213667	-0.8494	-1.2284	-0.2566	-0.0734	0.1286	0.318667	-0.527667	0.0517	0.174235	-0.6626	0.0246667	-0.84075	-0.478125	-0.7703	0.285545	-0.219231	0.8618	-0.8996	0.257923	0.901923	0.111133	2.28938	0.222333	-0.034	-1.8934	1.473	-0.4004	0.562636	-0.008	-0.4211	2.33992	-1.708	2.501	0.845308	1.15355	-0.703333	-0.049	0.0436	0.214333	-0.463769	-0.0012	-0.407
TCGA.06.0192	-0.2745	0.4255	3.525	0.498333	0.0876	-0.698125	0.363667	-0.6494	-1.4992	-0.052	0.2792	0.2118	0.545667	-0.463	0.3848	0.306941	-1.3308	0.320333	-1.21637	0.123375	-1.2334	-0.266727	-0.987923	1.0076	-1.0144	0.087	0.309077	0.437733	3.42762	-0.156667	-0.104667	-3.5278	2.08518	-0.9826	1.24691	0.098	-0.556	1.10685	-2.1876	2.6942	1.15692	1.63991	-0.84325	0.0986667	-0.0772	0.0926667	-0.359846	0.0372	-0.63625
TCGA.06.0194	1.07038	-0.254375	3.1148	0.696333	0.235	-0.5865	0.351	-1.2294	-1.0946	-0.6414	0.4188	-0.0794	0.454	-0.913667	-0.0956	0.194824	-0.213	0.311	-1.16837	-0.46175	-0.7721	0.636636	0.168538	0.1078	-0.8591	0.0360769	1.601	0.2854	2.894	0.0213333	-0.00866667	-2.7308	1.57	-0.8412	1.07945	-0.443444	-0.3995	1.72369	-1.6786	2.2516	1.60591	1.24082	-1.19917	0.185333	0.8114	-0.152	-0.498615	-0.3404	-0.8785
TCGA.06.0195	-0.305125	3.30687	1.1902	0.463667	0.1316	-0.578875	0.236667	-0.6744	-0.783	-0.2506	0.7842	-0.0096	0.392333	-0.864333	0.2703	0.220529	-0.518	0.252667	-0.786375	-0.752375	-0.4941	0.329636	0.0905385	1.129	-0.6651	0.784	1.50046	0.4234	1.50438	0.180667	0.795333	-2.607	0.826545	-0.0696	0.978273	-0.532222	0.536	0.448615	-2.1902	0.5786	0.462154	0.583	-0.505083	-0.0106667	-0.2442	0.174333	-0.505308	-0.1422	-0.273125
TCGA.06.0197	0.9435	-0.48	2.0756	0.710333	0.353	-0.35875	0.147667	-1.3166	-1.7122	-0.215	0.2196	-0.1028	0.744667	-0.213667	-0.093	0.160824	-0.8322	0.300333	-1.128	-0.521875	-0.607	-0.334091	-0.374462	0.2358	-1.1238	0.339846	0.177615	0.311733	1.808	0.368	0.538333	-2.2908	0.724091	-0.8086	0.538091	-0.344778	-1.7999	0.638769	-2.073	2.6574	0.280615	0.903909	-0.916833	-0.0173333	0.1626	0.375667	-0.592	0.6034	-0.3295
TCGA.06.0201	0.063875	0.141125	0.1844	0.109333	0.0108	0.104625	0.0286667	-0.1282	-0.3106	0.0254	-0.0506	0.116	0.072	0.0443333	-0.1012	0.0522353	-0.6102	-0.15	-1.5225	-0.4925	-0.0653	0.0126364	-0.470231	-0.0326	-0.8471	0.122385	-0.218308	0.527467	0.180125	0.06	-0.002	-0.0082	0.0784545	0.0054	-0.147818	0.0568889	-0.1271	0.0742308	-0.1788	0.0366	0.0388462	-0.0272727	-0.0685833	-0.05	0.0554	0.0723333	-0.746923	-0.7192	0.03775
TCGA.06.0206	-0.9155	-0.1645	0.935	1.37333	-0.0086	0.62975	0.103667	-0.834	-1.433	-0.0514	0.442	0.0116	0.753	-0.0373333	0.1847	0.263941	-1.222	0.668	-1.47037	-0.486	-0.6971	-0.592455	-0.005	-0.4746	-1.3724	0.355385	-1.02862	0.3476	1.01887	0.407	-1.01167	-2.0784	0.518091	-0.6744	-0.978091	0.0418889	-1.093	1.52577	-1.5266	0.2356	0.224846	1.18436	-0.5635	-0.13	0.1	0.584667	-1.11731	0.2526	0.095875
TCGA.06.0208	-0.16575	1.90738	1.9042	0.712	0.054	0.0725	0.175333	-1.0534	-1.0106	-0.7646	0.6554	0.0368	0.208667	0.0723333	0.2229	0.159059	-0.1126	0.310667	-0.915875	-0.913625	-0.6331	-0.0983636	0.694077	1.3754	-2.0888	0.353846	2.12046	0.218667	1.18663	0.594333	1.19367	-2.463	0.681909	-0.8222	0.923727	-0.434333	-1.4021	1.93831	-1.2802	2.177	0.883385	1.96991	-1.082	0.370333	0.269	0.871	-0.683538	-0.3502	-0.3995
TCGA.06.0210	2.87688	-0.722625	1.363	2.11267	1.1332	-0.665	0.132667	-0.1184	-1.3716	-0.2366	-0.204	-0.0274	0.894667	0.216333	0.809	0.510188	-1.5686	0.827667	-1.36675	-0.369	-1.3534	-0.048	0.489615	1.2104	-2.118	0.0426923	0.523462	-0.0535333	2.41188	0.878	0.788667	-2.621	1.78291	-1.062	-0.221818	-0.849444	-0.2132	0.864538	-2.3636	1.0522	0.136	-0.189818	-0.401167	0.249667	-0.6208	0.019	-1.29208	0.1932	-0.639125
TCGA.06.0211	1.39825	1.24762	2.3178	0.263	-0.124	-0.041125	0.155667	-0.367	-1.3456	-0.7104	-0.4084	-0.0372	0.325	-0.285	0.3411	0.222235	-0.2244	0.277667	-0.987375	-0.5095	-0.5175	0.157182	0.340462	0.9306	-0.627	0.459385	1.55092	0.246133	1.71375	0.376667	1.23267	-2.6958	-0.234455	-0.092	1.09309	-0.208778	-3.0164	0.578846	-2.0278	1.7844	0.695308	1.87409	-0.82225	0.0976667	0.2362	0.556	-0.835538	-0.3456	-0.12625
TCGA.06.0213	1.92037	-0.039375	1.9918	1.09867	0.2256	-0.625	0.488	-0.83	-1.2842	0.0882	0.8492	0.0394	0.839667	-0.927667	-0.1653	-0.0541176	-1.16	0.886667	-1.19925	-0.852625	-0.9266	-0.344909	-0.00223077	0.3568	-1.4865	0.584462	1.32723	0.179733	1.81963	0.215667	-0.629333	-2.6394	1.17736	-0.5006	1.17973	-0.549333	-2.1871	0.648154	-2.162	1.3436	0.426077	0.822636	-0.462333	0.221333	-0.3416	-0.0913333	-0.937692	0.3498	-0.130125
TCGA.06.0214	-0.22125	0.8865	2.8602	0.409	0.069	-0.730625	0.183333	-0.7128	-1.1466	-0.2572	-0.7502	0.1896	0.296333	-0.599667	0.3391	0.198235	-0.6064	0.104667	-1.06088	-0.679125	-0.6545	0.371273	0.0793077	0.8954	-0.2771	1.30354	1.20423	0.3752	2.20662	0.116	0.478667	-2.6006	0.292909	0.8312	0.944182	-0.729444	-1.4094	1.19546	-2.1048	2.8934	0.762538	0.990818	-0.625333	0.0906667	0.0442	0.055	-0.428769	-0.0916	-0.271125
TCGA.06.0216	0.995375	5.85163	0.9164	0.798667	-0.0836	-0.11075	0.355	-0.986	0.138	-0.9716	1.0786	0.1164	0.355	-0.272	0.2457	0.353882	0.021	0.200333	-0.10075	-0.215	0.0034	0.353091	0.618923	0.081	-1.2338	3.82669	1.73885	0.356067	0.405875	0.445	0.157333	-3.3968	-0.318455	3.1062	2.32482	-0.496333	0.6882	3.20438	-1.0556	4.4554	2.61715	1.50091	-1.019	0.112	-0.5076	-0.0906667	-0.313385	-1.2118	-0.65
TCGA.06.0219	1.894	1.766	1.0338	0.862	0.3302	-0.533875	0.141333	-0.418	-0.9268	-0.0646	0.2798	0.0202	0.647333	-0.177333	0.3996	0.197471	-0.9636	0.292333	-1.09975	-0.500375	-0.7413	0.384818	0.399923	0.0828	-1.5382	0.934538	0.976538	0.133067	0.78775	0.244	0.744	-2.3076	-0.175091	0.2268	0.329545	-0.450556	0.2443	1.91531	-2.0522	2.3538	0.419923	0.613182	-0.720917	0.319333	-0.063	0.186333	-0.292231	-0.3788	-0.194375
TCGA.06.0221	0.472625	2.89825	0.503	1.20233	0.1322	0.213	0.338	-0.7576	-1.1794	-0.0784	0.1508	-0.1456	0.701	-0.214667	0.7443	0.253765	-0.906	0.793333	-1.17	-0.431875	-0.5814	0.335909	-0.189462	-0.4488	-1.5103	0.934231	0.729154	0.3906	0.542625	0.433	0.677	-2.3546	0.207364	-0.3714	0.748364	-0.162111	-1.2304	0.674769	-2.087	1.521	0.357154	0.709545	-0.872333	0.0466667	0.0248	0.554	-0.904615	-0.1368	-0.613375
TCGA.06.0237	0.32275	-0.030875	0.8472	0.710667	0.2248	-0.58125	0.290333	-0.4386	-1.5148	-0.7608	-1.227	-0.1708	0.287667	-0.664	0.4271	0.0858235	0.0434	0.384333	-0.731875	-0.559	-0.8106	0.549091	0.128	0.9336	-0.882	0.297077	0.769154	0.608867	0.451125	0.289667	0.773333	-3.3088	0.125455	-0.2506	1.22982	-0.989111	-1.7973	0.451385	-1.52	1.7146	0.541923	1.115	-0.815167	0.366333	-0.2522	0.389333	-0.287154	-0.4932	0.075125
TCGA.06.0238	0.815125	2.71612	2.7298	1.068	-0.0492	-0.39625	0.309	-0.255	-1.0758	-0.4544	-0.4162	-0.053	0.41	-0.934333	0.2853	0.100647	-1.3614	0.285333	-1.11637	-0.315	-0.7276	0.558364	0.240308	0.489	-0.3831	1.26746	2.56592	0.6256	1.36112	-0.0296667	0.472667	-3.2552	-0.131091	0.0472	0.972545	-0.966333	-0.3993	0.821385	-1.8052	1.4234	0.557923	0.774727	-1.36983	0.0486667	-0.0324	0.0473333	-0.902769	-0.6944	-0.65375
TCGA.06.0240	1.153	5.89438	1.0648	1.612	0.1938	-0.195125	0.405333	-1.2756	-0.3188	-0.7258	2.0352	-0.1892	0.763667	0.00166667	0.7173	0.0644118	-1.1844	0.663333	-1.21975	-0.498375	-0.2454	0.833909	0.785846	-0.5206	-1.6507	1.69946	1.76346	0.122267	-0.2235	0.451	0.685667	-2.7178	-0.460364	0.4738	0.929545	-0.513556	0.6806	1.63823	-1.887	3.5054	1.61338	1.72964	-0.7935	0.214333	-0.5068	0.111	-0.703385	-0.3302	-0.9325
TCGA.06.0241	1.74762	0.39075	1.443	0.360667	0.3438	-0.487125	0.226667	-0.6158	-0.9248	-0.609	-1.1678	0.2148	0.392667	-0.289	0.3359	-0.0688824	-0.1248	0.289667	-1.16175	-0.603	-0.1133	0.228727	0.388	-0.2408	-0.4167	1.22408	1.94792	0.278867	2.53437	0.422	0.967333	-2.8094	-0.219727	0.104	1.637	-0.497778	-0.7653	0.449692	-2.2572	1.4304	0.195615	0.438636	-0.725917	0.113333	0.0754	0.296667	-0.412462	-0.4462	-0.347875
TCGA.06.0394	-1.11112	0.532625	2.8524	0.816667	-0.0356	-0.938125	0.163667	-0.7936	-0.989	-0.2292	-0.3936	0.1172	0.231	-0.913667	0.454	0.0928824	-0.5064	-0.0253333	-0.763375	-0.218375	-0.429	0.266182	0.0486154	1.5626	-0.4675	0.112462	1.46262	0.4352	2.88275	0.351667	0.726667	-2.566	1.328	-0.0072	1.01064	-0.372111	-0.5303	1.35338	-1.765	2.769	1.23477	1.27336	-1.12008	0.0346667	0.14	-0.0326667	-0.265923	-0.3548	-0.557875
TCGA.06.0397	0.712	0.47925	1.146	0.295	0.391	-0.733125	0.302333	-0.8346	-0.7804	-0.8926	-0.097	0.0114	0.402	-0.977667	0.1128	0.33	-0.1498	0.224333	-1.13163	-0.505	-0.8896	0.215909	-0.179692	0.9802	-0.2101	0.0681538	1.352	0.432	3.28662	-0.167333	0.727333	-3.5992	0.661909	0.338	1.55227	-1.14289	-2.0455	3.80769	-2.0686	4.2654	2.713	0.343636	-0.954417	0.0786667	1.438	0.232667	-0.986538	0.0932	-0.565625
TCGA.06.0402	0.13175	0.381125	3.1368	-0.0553333	-0.0264	-0.565	0.321667	-0.426	-0.9232	-0.8602	-1.1484	0.1932	0.293	-1.08733	-0.2543	0.170714	-0.2644	0.112333	-0.892625	-0.204	-0.5822	1.1444	0.0502308	0.6992	-0.4034	0.0726154	0.4965	0.1894	1.99625	NA	0.745333	-3.6516	0.5061	-0.8192	0.531273	-0.424111	0.7027	2.89315	-2.1958	3.806	2.12875	1.17636	-1.13542	0.234333	0.3694	0.611333	-0.290231	-0.7834	-0.76625
TCGA.06.0409	0.940875	1.08537	4.3174	0.687333	0.1694	0.581125	0.347	-0.8758	-1.2108	-0.2416	-0.6626	0.097	0.270333	-0.038	0.2706	0.380882	-0.867	0.228	-0.171375	-0.3635	-0.4195	0.607273	-0.135231	0.2206	-0.3296	-0.324615	1.31769	0.102867	1.87725	0.148667	0.193333	-3.08	0.642	-0.9242	2.151	-0.382444	0.4239	0.742231	-1.1462	2.0814	0.866846	1.22691	-0.813167	0.097	-0.075	0.214	-0.711538	0.0046	-0.258625
TCGA.06.0410	1.26463	1.6405	1.5002	0.908333	0.0116	-0.801875	0.432667	-0.2236	-1.2666	-1.501	-0.1946	0.4994	0.312333	-0.714667	0.75	0.265437	-0.8404	0.330667	-1.00025	-0.51525	-0.689	4.0409	0.141308	-0.1338	-0.7705	0.456692	2.12962	-0.223067	1.54937	0.863	1.333	-2.198	-0.1989	0.0572	0.380545	-0.336889	0.7228	1.06985	-2.4968	2.3502	1.76489	0.452727	-0.768	0.0453333	-0.5514	-0.0963333	-0.693615	-0.158	-0.106
TCGA.06.0412	0.665875	-0.675625	3.0014	0.207	-0.0774	-0.974125	0.373	-0.9432	-1.3026	-0.5452	-0.224	0.2304	0.272333	-0.529667	0.4373	0.348765	-0.6364	0.0546667	-0.89475	-0.289125	-0.5868	1.27918	-0.143154	1.8902	-0.6772	-0.153692	1.08246	0.269333	1.85825	-0.3	0.380333	-2.374	0.983818	-1.0178	1.41918	-0.342222	-0.6898	0.276385	-2.4228	1.6306	0.8602	1.10055	-0.4775	0.140333	-0.2158	0.0386667	-0.609308	-0.219	-0.150125
TCGA.06.0413	0.87975	2.36662	2.0678	0.549667	-0.4006	-0.772875	0.188	-0.4308	-0.869	-0.9736	-1.3186	0.0978	0.293667	-0.633333	0.6641	0.625529	-0.8156	0.0933333	-0.981875	-0.095125	-0.1802	0.0364545	0.191	0.2724	-0.0227	0.886	2.23969	0.516	1.87912	0.779667	0.456	-3.2674	-0.223273	0.3172	1.61136	-0.522333	-1.6201	0.583154	-2.5816	0.4286	0.800167	0.624636	-0.89675	-0.0383333	-0.154	-0.12	-0.269077	-0.316	-0.3945
TCGA.06.0414	1.3405	1.70938	1.5786	0.615333	0.207	-0.92175	0.239667	-0.6728	-1.2334	-0.494	-0.8404	-0.0516	0.424667	-0.673	0.5388	-0.146059	-1.0578	0.292667	-1.29163	-0.336375	-0.2069	0.436727	-0.201385	0.6388	-0.6399	1.59585	2.22062	0.358067	1.45362	0.490667	0.874	-3.5318	0.926909	0.131	0.657091	-0.818667	-0.3359	1.05638	-1.582	1.4922	1.04709	1.19709	-1.27417	0.167333	0.0842	0.0303333	-0.630615	-0.201	-1.01463
TCGA.06.0644	0.951125	-0.879875	2.7172	0.253667	0.2412	0.343	0.262667	-0.7834	-1.0242	-0.2228	0.8776	-0.0156	0.515333	-0.606	0.2579	0.185941	-0.5318	0.169	-0.912625	-0.601625	-0.8657	0.295455	-0.0389231	0.1544	-0.4287	-0.0720769	0.368923	-0.0740667	2.43025	0.0706667	-0.833333	-3.3404	3.17264	0.0092	0.206091	-0.325778	-0.6647	2.85162	-1.3288	2.2258	1.19608	0.456545	-1.17458	-0.0233333	1.5142	0.005	0.221615	-0.4726	-0.028625
TCGA.06.0645	0.5395	1.50575	4.2246	1.513	0.1062	-0.201625	0.36	-0.5574	-1.31	-0.399	-0.5216	0.0664	0.475667	-0.514333	0.222	-0.0241176	-0.9044	0.210667	-0.81	-0.200625	-0.6913	-0.059	-0.464154	0.4478	-0.4444	0.637615	1.39831	0.4356	2.203	0.222333	-0.877333	-3.3984	-0.0213636	-0.141	1.11555	-0.424222	-1.1076	1.03985	-1.7988	2.1244	0.895	1.74591	-0.94425	0.176667	-0.1318	-0.0756667	-0.621462	-0.4308	-0.4135
TCGA.06.0646	0.782	1.61437	2.9152	0.961667	-0.1134	-0.634625	0.371333	-0.5738	-1.1378	-0.8118	-0.9958	0.0922	0.253333	-0.707667	0.2632	0.394824	-0.581	0.00966667	-0.621875	-0.228625	-0.6875	0.719636	-0.0183077	0.6192	-0.3994	0.289	2.25869	0.350133	1.58787	-0.0903333	0.292667	-3.5088	0.317273	-0.327	1.17327	-0.601444	-0.4377	0.164923	-1.9346	1.4306	0.207455	0.612636	-0.8995	0.187333	-0.3064	0.00366667	0.152538	-0.625	-0.260125
TCGA.06.0648	1.38112	1.64525	2.0552	0.885667	-0.1678	-1.08125	0.447	-0.4686	-0.7732	-0.2354	-1.6694	0.0448	0.523333	-0.609	0.5615	0.167813	-0.8568	0.024	-0.510625	-0.06825	-0.4622	0.2525	0.196462	0.6972	-0.2747	0.899385	2.62815	0.596467	1.94687	0.752	0.122333	-3.454	0.769273	0.3284	1.22918	-0.742333	-0.6775	0.606462	-2.2078	1.3266	1.09642	0.351273	-1.278	0.224667	-0.1248	0.147	0.300923	-0.6766	-0.374375
TCGA.06.0649	1.565	1.8895	3.0002	0.642667	0.2518	-0.575625	0.412667	-1.2638	-1.9608	0.08	0.737	0.0716	0.357	-0.491333	0.5021	0.214647	-1.3994	0.266	-1.26188	-0.615625	-0.8026	0.969818	-0.139462	0.519	-0.6112	-0.133077	2.51354	0.0504	2.57412	0.0866667	0.310333	-3.4672	2.43145	-0.7444	1.26282	-0.422556	1.1036	1.57338	-1.4554	3.32	1.46785	0.852636	-1.09442	0.243	0.2732	-0.0583333	-0.524769	-0.4112	-0.97675
TCGA.06.0650	NA	NA	NA	NA	NA	NA	NA	NA	NA	NA	NA	NA	NA	NA	NA	NA	NA	NA	NA	NA	NA	NA	NA	NA	NA	NA	NA	NA	NA	NA	NA	NA	NA	NA	NA	NA	NA	NA	NA	NA	NA	NA	NA	NA	NA	NA	NA	NA	NA
TCGA.06.0673	1.10088	5.43663	0.3442	0.601	-0.0854	-1.12813	0.448333	-0.7352	0.319	-0.2214	2.3618	-0.1416	0.664667	-0.757	0.6626	0.346176	-1.0978	0.172	-0.33125	-0.247625	0.3057	0.397909	1.08715	-0.9312	-1.405	1.63631	2.33	0.521133	-0.54625	-0.559667	1.06667	-3.7812	-0.506545	1.583	1.695	-0.164778	1.1785	1.09762	-1.7984	2.057	1.97138	1.124	-0.813417	0.207333	-0.716	0.154333	-0.527154	-1.5906	-0.677
TCGA.06.0675	1.06337	5.23963	0.9882	0.828	-0.0342	-0.78	0.420667	-1.105	0.2184	-0.7496	2.1268	0.0848	0.816667	-0.802	0.5056	0.325706	-1.1468	0.354667	-0.70975	-0.233	0.4199	-0.257	0.715077	-0.9548	-1.4758	1.69992	2.18338	0.807467	-0.543	0.167667	0.672	-3.5702	-0.75	0.4176	1.66718	-0.418667	0.9567	1.389	-1.588	1.4704	1.46908	1.618	-0.393583	0.141	-0.6128	-0.163	-0.295615	-1.5164	-0.743125
TCGA.06.0676	0.48375	5.98637	0.9798	0.691667	-0.4848	-0.971625	0.740667	-1.4576	0.5306	-0.8168	2.288	-0.1266	0.830667	-0.927333	0.3602	0.932471	-0.983	0.27	-0.10975	0.058125	0.6769	0.624727	1.19485	-1.3572	-1.2158	1.96269	2.391	0.9068	0.018875	-0.13	0.925	-3.7324	-0.552909	1.4974	2.214	-0.547	1.407	2.02423	-1.2578	2.4528	2.41831	1.82536	-0.490667	-0.113	-0.9874	0.062	-0.313846	-2.2152	-0.745125
TCGA.06.0678	0.203125	4.95062	1.0904	0.592333	-0.4646	-0.833875	0.441667	-1.192	0.4234	-0.3452	1.492	0.1082	0.574	-1.316	0.4406	0.751412	-1.1426	0.288333	-0.215875	-0.0985	0.4577	0.067	0.416923	-0.5618	-1.2495	1.60415	1.87731	0.5782	0.453375	0.445333	0.785667	-2.201	-0.372091	1.0884	1.89264	-0.329889	1.2972	1.46638	-1.564	2.6812	2.19508	1.92927	-1.10367	0.12	-0.7638	0.188	-0.585077	-1.658	-0.85875
TCGA.06.0680	0.8265	4.996	1.2192	0.642667	-0.2778	-0.78225	0.543333	-0.9824	0.4172	-0.6112	2.0692	0.344	0.756667	-1.00667	0.6409	0.198294	-1.2792	0.363	-0.6095	-0.163625	0.4618	-0.0056	0.596	-0.8894	-1.3388	1.75331	2.44085	0.785	-0.568625	0.22	0.852333	-3.266	-0.468091	0.5826	1.69255	-0.469333	1.1258	1.41331	-1.4476	2.0114	1.791	1.76591	-0.837167	0.063	-0.4926	-0.032	-0.0453846	-1.3544	-0.7105
TCGA.06.0681	0.607	4.88325	1.9192	0.616	-0.4752	-0.963625	0.472	-0.977	0.1762	-0.2198	1.9272	0.1322	0.620667	-0.840333	0.5033	0.452471	-1.1408	0.205667	-0.32625	0.037125	0.276	-0.0420909	0.876538	-0.5606	-0.8975	1.83877	2.12531	0.708067	0.5535	0.0136667	0.352667	-3.993	-0.152909	1.4288	1.85682	-0.246556	1.2384	1.74638	-1.5024	2.5074	2.20685	1.76482	-0.71825	0.153	-0.4564	-0.121	-0.0266923	-1.6114	-0.689125
TCGA.06.0686	1.01925	2.42813	2.6014	0.277667	0.177	-1.006	0.326	-0.6276	-1.0232	-0.5022	-0.377	0.38	0.486	-0.832667	0.7089	0.141059	-1.436	0.0866667	-1.20263	1.20225	-0.4588	0.128545	-0.115231	1.2568	-0.1095	0.979615	2.12162	0.455267	1.554	0.026	0.713333	-3.6092	0.0975455	0.0736	1.27518	-0.775111	-1.4397	1.01215	-2.0164	1.5918	1.00615	1.57782	-0.947833	0.328333	0.7866	0.223333	-0.530154	-0.6026	-0.75025
TCGA.06.0743	-0.35675	1.11775	2.1112	0.805667	-0.0646	-0.3885	0.241667	-0.7828	-1.514	-0.511	-0.563	0.4774	0.189667	-0.772667	0.6525	0.360765	-1.2806	0.054	-0.561	-0.217	-0.4042	1.57218	-0.568077	1.3398	-0.3755	0.107769	2.08838	0.455267	1.007	0.472333	0.965333	-2.6786	2.00027	-0.716	1.50836	-0.340667	0.597	1.47323	-1.9554	3.1734	1.38131	1.71164	-1.08525	-0.0496667	-0.1248	0.165667	-0.0426923	-0.4384	-0.276125
TCGA.06.0744	1.8995	1.3825	1.6338	0.655333	0.1964	-0.586375	0.162333	-1.0202	-1.5418	-0.0434	-0.9214	0.0618	0.304333	-0.954333	0.8327	0.169235	-1.6018	0.286667	-0.955625	-0.137625	-0.6955	0.742455	-0.290615	1.3928	-0.9452	0.479231	1.55692	0.4336	0.884	0.1275	0.637333	-2.3692	0.151091	-0.8734	1.03055	-0.462444	-0.1572	0.388769	-2.2738	1.5122	0.695615	2.37373	-1.0865	0.100667	-0.0994	0.019	-0.570692	-0.2814	-0.67225
TCGA.06.0745	1.51325	-0.16675	2.0362	0.196667	0.1616	-0.61125	0.351333	-0.7642	-1.2644	-0.2466	-0.1434	0.0062	0.380667	-0.609667	0.6819	0.138412	-0.9424	0.290667	-1.0125	-0.288375	-0.194	0.908818	0.197923	0.9998	-0.4802	0.36	2.34192	0.368133	1.38587	0.048	0.719667	-2.3974	1.23109	-1.0108	1.23218	-0.0818889	0.0996	1.23838	-2.2588	1.4176	1.31169	1.46864	-0.948833	-0.131667	0.6464	0.161333	0.360923	-0.264	-0.548625
TCGA.06.0747	0.3305	1.21087	1.3074	0.396	0.0288	-1.02262	0.143333	-0.8398	-1.7754	-0.0816	0.5024	0.3406	0.251	-0.726333	0.5565	0.259294	-0.9706	0.0973333	-1.3645	-0.213125	-0.6799	0.5901	0.207538	1.2112	-0.5655	0.132308	1.29831	0.284933	1.88813	0.925667	0.934333	-3.2258	2.166	-1.0044	1.52973	-1.03278	0.4996	0.203	-1.626	2.0878	0.793077	1.18873	-0.69925	-0.0136667	-0.1296	0.0506667	-0.0863846	-0.2672	-0.631
TCGA.06.0749	0.687	3.08412	2.145	0.642667	-0.2732	-0.50225	0.608667	-0.9584	-0.994	0.5378	0.7944	-0.2466	0.380333	-0.884667	0.4646	0.0985	-1.001	0.283333	-1.18213	-0.270375	-0.6859	0.394273	-0.412154	0.86	-0.6499	1.35962	2.87623	0.3518	1.4535	-1.045	-0.444667	-2.851	0.823636	0.4154	1.22355	-0.899778	0.6797	0.953154	-1.6004	1.5368	0.638917	1.60445	-1.47158	0.151333	-0.101	-1.917	-0.0301538	-0.1624	-0.63175
TCGA.06.0750	0.947875	0.45625	3.1848	0.602	0.0708	-0.712875	0.315	-1.2838	-1.4648	-0.5136	-0.3146	0.312	0.231667	-0.795	0.4388	0.372706	-1.46	0.123333	-0.819375	-0.367875	-0.5548	0.804909	-0.148538	1.148	-0.5907	0.0906154	1.68315	0.3316	3.03837	-0.308333	0.319333	-3.0106	0.210455	-0.6804	1.10445	-0.301778	0.4306	1.84592	-2.057	2.027	2.15377	1.00709	-1.41808	0.1	-0.3744	0.218667	0.233462	-0.0416	-0.73325
TCGA.06.0875	1.57375	-0.144375	2.2824	0.297	0.1412	-0.896125	0.184333	-0.6576	-0.8686	-0.0658	-1.6142	0.1636	0.398	-0.118333	0.5057	0.0708235	-0.5714	0.144	-0.9765	-0.28225	-0.337	0.452545	0.197385	0.7144	0.0288	1.24769	2.20031	0.794933	0.9025	0.158333	0.505333	-2.916	-0.213727	0.2866	1.46691	-0.465667	-1.2394	0.0545385	-1.972	0.4752	0.224615	0.562182	-1.19625	0.243667	0.1198	0.146667	-0.293308	-0.6732	-0.247
TCGA.06.0876	0.3485	0.236375	2.6944	0.673	0.1228	-0.539	0.232333	-0.0748	-1.3276	-0.0484	-1.196	0.0836	0.616667	-0.421	0.2228	-0.00670588	-0.797	0.280667	-0.6785	-0.271	-0.8631	-0.0962727	-0.686538	0.6372	-0.4728	0.830462	2.40477	1.08733	1.70663	-0.227	-0.147333	-3.3182	0.250273	-0.1002	1.67282	-0.678444	-3.5744	-0.139385	-1.592	0.5516	0.325231	0.772273	-1.54375	0.198	-0.0986	0.209333	0.162923	-0.732	-0.197
TCGA.06.0877	0.719125	0.822625	3.268	0.447	0.045	-0.206875	0.255667	0.3052	-0.7288	-0.2826	-1.0124	0.03	0.388	-0.534667	-0.0145	0.0875882	0.024	0.342667	-0.433875	-0.3195	-0.7495	-0.370273	-0.750538	0.7528	-0.3393	0.299231	2.20523	0.925333	1.77838	0.0876667	0.086	-3.639	2.01845	0.279	2.12491	-0.456222	-0.9224	1.367	-1.746	2.3974	0.699154	1.60473	-1.23467	0.0666667	0.2782	0.212	0.534308	-1.0072	-0.00075
TCGA.06.0878	0.55875	-0.086625	2.2242	0.369333	-0.0044	-0.765625	0.169667	-0.369	-1.1096	-0.15	-0.2126	-0.0292	0.360667	-0.354	-0.0407	0.197353	-0.3436	0.104333	-0.6175	-0.227125	-0.66	0.590364	-0.212462	1.4238	-1.1751	0.233769	1.47023	0.711667	2.66575	-0.0316667	0.071	-3.2546	1.97182	0.0054	1.16218	-0.135778	0.043	0.288308	-2.143	2.694	0.802692	1.17645	-0.944417	0.00533333	-0.056	0.079	0.174385	-0.504	-0.274
TCGA.06.0879	1.77262	-0.40375	1.5688	0.435333	0.1012	-0.2535	0.375	-0.3008	-0.7568	-0.0224	-1.0162	0.0842	0.368667	-0.377333	-0.0766	0.105882	-0.5378	0.254	-0.8875	-0.29275	-0.6773	0.336364	-0.516769	0.2074	-0.7357	0.0223077	1.49831	0.934133	1.65738	-0.186	0.284	-3.2094	0.771455	-0.128	1.81555	-0.282222	-1.3529	0.489692	-1.307	2.1868	0.690231	1.697	-1.20767	0.210333	-0.0088	0.168667	0.769308	-0.5158	-0.126
TCGA.06.0881	0.229875	0.05925	4.0488	0.948	0.2138	0.478	0.337333	-0.545	-1.105	-0.0022	0.1864	-0.2104	0.642	0.029	-0.4724	0.205059	-0.6964	0.543333	-0.828875	-0.411625	-0.7624	-0.152909	-0.733308	-0.109	-0.38	1.25446	0.468077	0.660467	2.98762	-0.094	-1.68	-3.4754	1.68618	0.8406	0.641727	-0.129556	-1.8833	3.05146	-1.594	2.3012	1.64085	1.40118	-1.26817	0.152667	0.0016	0.0916667	-0.391462	-0.5462	-0.3515
TCGA.06.0882	0.90125	2.01288	3.0214	0.494	-0.0396	-0.160375	0.285	-0.4498	-1.2356	-0.2998	-0.2326	0.0118	0.382333	-0.535667	0.0176	-0.0501765	0.149	0.174333	-0.730375	-0.39275	-1.069	0.193273	-0.319615	1.2954	-1.2708	1.03177	2.54708	0.977133	1.40125	0.076	0.388	-3.193	0.473727	0.7912	1.921	-0.418	-1.0706	0.628538	-0.9378	2.7442	1.19646	1.91918	-1.2565	0.169	0.007	0.0756667	0.0573077	-0.6864	-0.385
TCGA.06.0939	0.5365	1.86712	1.6674	1.25767	0.0806	-0.966375	0.188667	-1.3728	-1.2254	0.5326	0.5426	0.5056	0.532333	-0.623667	0.5395	0.130688	-1.5576	0.479333	-1.7075	-0.767125	-1.2079	1.121	0.164846	0.0802	-2.8018	0.349692	1.05885	-0.191867	1.95788	-0.089	1.54533	-2.4048	1.50545	-1.645	-0.0677273	-0.805111	0.6884	1.37138	-2.3404	3.711	0.898308	0.515273	-0.73075	0.334333	-0.1358	-0.896667	-1.38431	0.0766	-0.879125
TCGA.06.1084	1.46775	0.550875	1.4676	1.40233	0.1746	-0.27375	1.04033	-0.8528	-1.4284	-0.32	1.024	-0.284	0.205667	-0.151333	0.7057	0.396706	-1.6204	0.896667	-1.92312	-0.9255	-1.6047	0.783091	0.177615	0.5456	-1.9014	-0.690462	0.503385	-0.112333	1.5915	0.117667	0.328333	-1.2656	2.83555	-1.174	0.287273	-0.187778	0.8496	2.48469	-1.8904	2.6064	1.76562	1.55091	-1.12217	0.3075	-0.4272	0.186667	-0.341077	-0.1476	-0.952
TCGA.06.1086	1.7295	1.317	1.041	1.077	-0.1204	0.691125	-0.173333	-0.258	-1.607	-0.7906	0.2908	-0.0892	-0.243667	0.0716667	0.4203	0.704765	-1.077	0.246	-0.499875	0.0145	-1.6685	0.155091	0.175615	1.873	-0.5955	-1.101	-0.180231	1.269	1.74612	0.912	0.845667	-2.8868	4.46545	-0.1478	0.0559091	0.128222	1.0281	6.15392	-2.2856	5.0586	4.44669	-0.206273	-0.883083	0.237	-0.3806	0.0126667	0.279692	-0.114	-0.27975
TCGA.06.1087	1.48863	1.714	0.3838	0.812333	-0.0438	-1.26375	0.822	-0.7494	-0.6878	-1.6768	-2.3314	-0.3742	0.46	-0.628667	1.3773	0.917941	-1.6286	0.0196667	-1.64075	-0.090625	-0.6568	-0.231	0.135308	0.1594	0.7681	-0.606615	-1.24877	-0.456	-0.24475	0.472333	-0.398667	-4.0398	-0.552727	-1.2296	0.101909	-1.44944	-0.6808	3.38046	-1.0522	1.2132	2.18738	-1.86618	0.166333	-0.302333	-0.858	-0.0976667	-0.934769	-0.2194	-0.372
TCGA.06.1800	-0.166375	2.324	3.281	0.465	0.321	-1.13575	0.528	-1.1908	-1.0276	-1.0575	-1.1964	0.045	0.588	-1.38333	0.2898	0.319937	-0.9392	0.0793333	-0.68775	-0.27775	-0.8254	-0.110091	-0.302077	0.2344	-0.1477	0.794846	1.99162	0.5788	1.59187	0.908	0.0483333	-3.7234	1.1791	0.5768	0.904727	-0.580778	-0.017	2.12685	-2.0374	3.2324	2.55954	1.29118	-0.82825	-0.0996667	0.3778	0.372667	-0.334	0.1094	-0.6375
TCGA.06.1801	1.50525	1.62938	2.2818	0.511	0.0248	-0.757875	0.867333	-1.095	-0.8004	-1.79375	-1.3384	-0.417	0.509667	-1.11367	0.5049	0.368824	-0.499	0.079	-0.55225	-0.3345	-0.3365	0.200818	0.197538	0.9588	-0.3587	1.61446	3.05131	1.01473	1.94837	-0.00766667	0.940667	-3.5512	0.701273	1.3028	2.16964	0.000222222	-0.0459	2.14869	-2.009	2.3338	2.11077	2.78727	-0.986583	0.348	0.7066	0.242667	0.132385	-0.4484	-0.53025
TCGA.06.1802	0.28675	3.16925	2.142	1.375	-0.2654	-0.653125	0.222	-1.0264	-0.9288	-0.7698	-0.433	0.3768	0.497	-0.553333	0.4844	0.908625	-1.354	0.302667	-0.89525	-0.093625	-1.0382	1.28173	-0.346538	0.5294	-0.2177	0.713923	2.02438	0.8902	1.37925	0.990667	0.0823333	-3.936	2.42991	-0.4194	1.95936	-1.55633	-1.261	1.56915	-2.2276	1.583	0.445333	1.39009	-1.80275	0.382333	-0.7532	0.530333	-0.217154	-0.3188	-0.740375
TCGA.06.1804	NA	NA	NA	NA	NA	NA	NA	NA	NA	NA	NA	NA	NA	NA	NA	NA	NA	NA	NA	NA	NA	NA	NA	NA	NA	NA	NA	NA	NA	NA	NA	NA	NA	NA	NA	NA	NA	NA	NA	NA	NA	NA	NA	NA	NA	NA	NA	NA	NA
TCGA.06.1805	0.350875	0.784	3.5	0.837333	0.0624	1.33375	0.276667	-1.0084	-1.6308	-0.8772	-0.6256	-0.7138	0.0353333	-1.36767	0.1123	0.958118	-1.117	0.0506667	-0.75725	-0.2545	-1.1881	0.499727	0.152385	1.2204	-0.1631	0.160538	2.57838	0.669533	3.26725	-0.149667	0.471	-3.9156	0.556273	0.0524	0.603636	-0.747111	-0.7423	2.32931	-1.865	2.8738	2.13792	2.68691	-1.27058	0.559333	1.742	-0.263	-1.01869	-0.3932	-1.01588
TCGA.06.2557	-0.00625	0.785125	2.704	1.06733	-0.3098	-0.910625	-0.358667	-0.047	-1.2464	-1.2206	-0.2208	-0.8272	0.205	-0.901333	0.1957	0.287824	-0.0702	0.133667	-1.36138	-0.477625	-1.046	0.5508	0.0138462	0.6158	0.0412	1.34	1.53292	0.7014	2.45425	-1.16767	0.157	-3.7784	0.803818	1.9932	1.17973	-1.38856	-1.3159	1.44708	-1.0066	2.861	1.63492	1.57636	-1.01633	0.231	-0.3298	-0.367	-0.268154	-0.4898	0.217625
TCGA.06.2558	1.541	3.20063	1.447	2.59233	0.1184	-0.782875	0.374	-1.0172	-1.2244	-0.7354	0.1116	0.057	0.282	-0.436667	0.5296	0.579706	-1.1008	0.186667	-1.27737	-0.56575	-0.9334	1.41673	0.378077	0.9774	-1.0527	0.242538	2.97885	0.815667	1.77438	-0.185667	0.218	-3.8262	0.854636	-0.4504	1.45955	-0.338111	-0.2859	0.689385	-2.3052	1.4572	0.893154	2.15718	-1.18508	0.029	-0.369	-0.464333	-1.16223	-0.7242	-0.908125
TCGA.06.2559	1.08262	2.7665	0.753	2.34467	-0.3728	-1.54287	-0.0253333	-0.6596	-1.469	-1.1314	-0.3968	-0.148	-0.0823333	-0.163333	0.7512	0.587471	-1.3912	-0.067	-0.985625	-0.276125	-0.8315	3.49136	0.0141538	1.6326	-1.2171	-0.237615	2.00792	1.0978	3.104	0.236	-0.624333	-3.0362	0.399455	-0.6214	1.29173	-1.03	-0.8204	0.887846	-2.9268	0.751	0.549923	1.368	-1.18933	-0.00833333	-0.3336	-0.329	-0.101462	-0.0934	-0.751625
TCGA.06.2561	-0.871375	3.32437	2.2594	1.63067	0.1912	-1.09912	-0.0686667	-0.244	-0.6558	-0.561	0.4054	-0.3764	0.0993333	-0.208333	0.1691	0.535353	-0.611	0.261333	-1.42775	-1.06675	-0.92	0.925545	0.290615	1.6092	-0.7495	0.291308	2.65646	1.0024	2.28487	-0.279333	-0.306333	-2.7028	1.32427	1.02	2.44264	-1.27244	0.3381	2.35523	-1.5088	2.8236	1.44954	1.97391	-0.877917	0.181	0.872	-0.579333	0.436462	-0.648	0.294
TCGA.06.2562	0.240375	2.70938	2.0188	1.36167	-0.0976	-0.957	0.186	-1.486	-0.7458	-0.616	0.2058	-0.4098	0.272	-0.559333	0.367	0.498647	-0.489	0.179333	-0.53725	-0.371625	-0.4522	0.584636	0.129462	0.7578	-1.021	0.128692	1.513	0.5224	3.76562	0.426333	0.905333	-3.8978	0.932364	-0.8962	1.70336	-0.808444	-0.0547	2.17931	-2.0948	3.3642	1.49423	1.84873	-1.02733	-0.0383333	0.2236	-0.262333	-0.316538	-0.6446	-1.19025
TCGA.06.2563	0.9465	2.43438	1.5258	0.46	-0.0304	-0.662	0.128333	-0.861	-0.6966	-0.8186	-1.3054	0.0878	0.328667	-0.291	0.2968	0.209353	-0.2484	0.037	-1.1455	-0.5625	-0.8326	0.675545	0.159231	1.8592	-0.9499	0.0532308	1.56138	0.620467	2.00462	0.358667	1.15933	-3.6252	-0.294182	-0.1902	1.60855	-0.395667	-1.373	0.943154	-2.4372	2.429	1.62723	2.46409	-0.749833	-0.0156667	0.1122	-0.0473333	-0.343769	-0.278	-0.077
TCGA.06.2564	-0.989	1.42425	1.8484	0.289333	0.2498	-0.82025	0.0423333	-0.8848	-0.9254	-0.7784	-0.3592	-0.0668	0.0626667	-0.213	0.2232	0.312353	-0.1954	0.0673333	-0.518875	-0.36025	-0.5924	0.759455	-0.137308	1.7536	-0.843	0.648231	2.05823	0.847467	2.41625	-0.133	0.292	-3.5414	1.29627	0.6328	1.80709	-0.672667	-2.4246	1.14815	-1.957	2.0094	1.13269	2.25145	-0.958417	0.0586667	0.5112	-0.551	-0.263154	-0.262	-0.07925
TCGA.06.2565	0.863375	0.017125	1.2568	0.920333	0.1566	-0.674	0.0416667	-0.1448	-1.4302	-1.0046	-1.4146	-0.3934	0.0936667	-0.565667	0.6043	0.116824	-0.0514	0.0256667	-0.441125	-0.429875	-0.7016	0.0399091	0.0163077	1.1748	-0.4048	0.288769	1.36292	0.8302	1.84975	0.188	0.863	-3.2952	-0.383455	1.0022	1.43364	-1.02156	0.3494	1.61192	-2.156	3.1428	1.57831	2.06445	-1.01742	0.209	0.3798	-0.00533333	0.0993846	-0.9198	0.1105
TCGA.06.2566	0.4975	2.13137	2.425	1.35767	-0.0944	-0.624	0.207333	-0.2564	-0.8376	-1.5712	-0.305	-0.441	0.0543333	-0.39	-0.0147	0.193765	0.2658	0.123	-0.9855	-0.87425	-1.2578	0.973091	0.580692	0.547	-1.0847	1.11923	2.16438	0.698333	2.89038	-0.467	-0.145667	-3.529	1.02636	1.4178	1.251	-0.954333	-1.05	2.44754	-2.5468	2.7536	1.54577	1.92491	-1.33758	-0.267667	-0.2726	-0.0826667	-0.608923	-0.485	-0.08925
TCGA.06.2567	0.19825	1.54612	2.0662	0.979	0.0936	-1.49937	0.236333	-0.7582	-1.7602	-0.434	-0.6428	-0.4948	0.24	-0.281667	0.4524	0.262882	-1.0858	0.114	-1.11888	-0.225125	-1.0755	1.40445	0.456923	1.409	-1.1989	-0.338077	1.92677	0.6284	3.0655	-0.00233333	1.19267	-3.6954	2.10236	0.1106	1.24382	-1.12956	-0.2177	0.874	-1.207	2.704	0.833769	1.408	-0.44	0.328667	-0.2182	-0.200333	0.0673077	0.062	-0.65325
TCGA.06.2569	0.723625	0.02275	-1.0806	1.092	-0.0416	-1.79275	0.0996667	-0.523	-0.72	-0.6232	-3.0196	-0.1998	0.224667	0.168667	0.6269	0.592941	-1.3264	0.137	-1.09737	-0.41625	-1.0343	0.102636	0.228462	0.7034	-1.595	-0.420923	1.06954	-0.153133	1.25162	0.0746667	2.25967	-4.2828	0.303182	-1.4024	-1.06255	-1.76422	-0.8779	3.58223	-3.0934	0.6484	3.926	-0.389182	0.632333	-0.119667	-0.1048	-0.256333	-0.0948462	-0.9018	-1.01913
TCGA.06.2570	0.0285	3.57	1.686	1.51667	0.2948	-0.33275	0.587	-0.4516	-1.2332	-1.099	-1.7276	-0.1144	0.133	-0.474333	0.8397	0.627412	-0.9034	0.086	-0.675125	-0.26025	-0.8548	1.03291	0.372846	1.2806	-0.5523	0.659154	1.97438	0.935067	1.88138	0.569	0.732333	-4.4956	0.331273	0.8894	1.67473	-0.842	-2.6674	1.03662	-2.0776	1.8822	1.2	1.84791	-0.986583	-0.445667	0.5062	-0.76	-0.432462	-0.5222	-0.544625
TCGA.06.5408	NA	NA	NA	NA	NA	NA	NA	NA	NA	NA	NA	NA	NA	NA	NA	NA	NA	NA	NA	NA	NA	NA	NA	NA	NA	NA	NA	NA	NA	NA	NA	NA	NA	NA	NA	NA	NA	NA	NA	NA	NA	NA	NA	NA	NA	NA	NA	NA	NA
TCGA.06.5410	NA	NA	NA	NA	NA	NA	NA	NA	NA	NA	NA	NA	NA	NA	NA	NA	NA	NA	NA	NA	NA	NA	NA	NA	NA	NA	NA	NA	NA	NA	NA	NA	NA	NA	NA	NA	NA	NA	NA	NA	NA	NA	NA	NA	NA	NA	NA	NA	NA
TCGA.06.5411	NA	NA	NA	NA	NA	NA	NA	NA	NA	NA	NA	NA	NA	NA	NA	NA	NA	NA	NA	NA	NA	NA	NA	NA	NA	NA	NA	NA	NA	NA	NA	NA	NA	NA	NA	NA	NA	NA	NA	NA	NA	NA	NA	NA	NA	NA	NA	NA	NA
TCGA.06.5412	NA	NA	NA	NA	NA	NA	NA	NA	NA	NA	NA	NA	NA	NA	NA	NA	NA	NA	NA	NA	NA	NA	NA	NA	NA	NA	NA	NA	NA	NA	NA	NA	NA	NA	NA	NA	NA	NA	NA	NA	NA	NA	NA	NA	NA	NA	NA	NA	NA
TCGA.06.5413	NA	NA	NA	NA	NA	NA	NA	NA	NA	NA	NA	NA	NA	NA	NA	NA	NA	NA	NA	NA	NA	NA	NA	NA	NA	NA	NA	NA	NA	NA	NA	NA	NA	NA	NA	NA	NA	NA	NA	NA	NA	NA	NA	NA	NA	NA	NA	NA	NA
TCGA.06.5414	1.51463	-0.038125	2.8372	0.346333	0.129	-0.989125	-0.0166667	-1.19	-1.3088	-0.7914	-0.3974	0.2318	0.537333	0.226667	0.0804	0.372467	-0.507	0.415	-1.0475	-0.465625	-0.6116	0.2071	-0.286769	1.6914	-0.3126	0.282615	2.27308	0.549933	1.91787	0.1915	1.27367	-3.2762	1.37182	-0.2724	1.28973	-0.466222	-2.1457	1.27154	-1.9524	0.7716	0.537077	2.31091	-1.01183	0.005	0.1544	-0.296	-1.01985	0.0684	-0.104625
TCGA.06.5415	-0.821125	2.67275	0.977	0.635333	0.2028	-0.875125	0.433333	-0.8044	-0.8732	-0.5878	-0.4002	0.2902	0.578667	0.0356667	0.4328	-0.188875	-0.468	0.142333	-1.05313	-0.515125	-0.4942	0.491	-0.118077	0.573	-0.8595	0.594692	2.05354	0.754667	1.36413	0.848	1.08	-4.0816	-0.0862727	-0.2846	1.66609	-0.708	-0.2474	2.45162	-2.2806	3.4222	1.671	2.05436	-0.975667	0.414	-0.6078	0.067	-0.143538	-0.104	-0.524875
TCGA.06.5416	0.915125	1.72612	0.1112	0.644	0.0032	-0.339	0.454	-1.2408	-1.4554	-0.119	-0.8958	0.111667	0.615333	-0.286333	0.717	0.150176	-0.8768	0.339667	-1.24625	-0.837875	0.4567	0.184818	0.0623846	1.1536	-1.2596	0.213385	2.17546	0.456533	-0.975	1.104	0.444333	-3.9268	-0.3749	-0.7878	1.48609	-0.923222	-1.3852	0.0406154	-2.4684	-0.0924	0.694083	0.257182	-0.68875	0.250667	0.11	-0.034	-0.448923	-0.1506	-1.12813
TCGA.06.5417	1.08225	-0.781	-0.0232	0.168	0.514	-1.19188	0.589	-0.8626	-1.65	-0.002	-1.3606	0.456	0.629333	-0.58	0.6157	0.112706	-0.1702	0.547667	-0.359875	-0.61975	-0.4731	1.28409	0.298077	0.8588	-0.3289	0.373308	2.343	0.864933	1.622	0.403	0.071	-3.1532	0.240273	-0.1492	1.66618	0.729556	-3.0809	-0.0880769	-2.3214	2.1612	0.641154	1.35518	-0.953	0.42	0.0442	0.225333	0.000846154	-0.0842	-0.8045
TCGA.06.5418	1.1425	0.56575	0.959	0.495	0.4988	-1.259	0.467667	-1.099	-1.0068	-0.8852	-0.8796	0.3664	0.363667	-0.241	0.1352	0.302941	-0.5066	0.194333	-1.55537	-0.560875	-1.0515	0.693636	-0.245	1.8792	-0.7956	-0.0278462	1.60785	0.370467	3.26925	-0.1545	0.198333	-3.506	1.60191	-0.5644	1.64036	-1.32822	-0.997	0.917231	-1.7854	3.3566	1.33608	0.476091	-0.8445	0.137333	0.1254	-0.656667	-0.123231	-0.3136	-0.166125
TCGA.06.5856	NA	NA	NA	NA	NA	NA	NA	NA	NA	NA	NA	NA	NA	NA	NA	NA	NA	NA	NA	NA	NA	NA	NA	NA	NA	NA	NA	NA	NA	NA	NA	NA	NA	NA	NA	NA	NA	NA	NA	NA	NA	NA	NA	NA	NA	NA	NA	NA	NA
TCGA.06.5858	NA	NA	NA	NA	NA	NA	NA	NA	NA	NA	NA	NA	NA	NA	NA	NA	NA	NA	NA	NA	NA	NA	NA	NA	NA	NA	NA	NA	NA	NA	NA	NA	NA	NA	NA	NA	NA	NA	NA	NA	NA	NA	NA	NA	NA	NA	NA	NA	NA
TCGA.06.5859	NA	NA	NA	NA	NA	NA	NA	NA	NA	NA	NA	NA	NA	NA	NA	NA	NA	NA	NA	NA	NA	NA	NA	NA	NA	NA	NA	NA	NA	NA	NA	NA	NA	NA	NA	NA	NA	NA	NA	NA	NA	NA	NA	NA	NA	NA	NA	NA	NA
TCGA.06.6389	NA	NA	NA	NA	NA	NA	NA	NA	NA	NA	NA	NA	NA	NA	NA	NA	NA	NA	NA	NA	NA	NA	NA	NA	NA	NA	NA	NA	NA	NA	NA	NA	NA	NA	NA	NA	NA	NA	NA	NA	NA	NA	NA	NA	NA	NA	NA	NA	NA
TCGA.06.6390	NA	NA	NA	NA	NA	NA	NA	NA	NA	NA	NA	NA	NA	NA	NA	NA	NA	NA	NA	NA	NA	NA	NA	NA	NA	NA	NA	NA	NA	NA	NA	NA	NA	NA	NA	NA	NA	NA	NA	NA	NA	NA	NA	NA	NA	NA	NA	NA	NA
TCGA.06.6391	NA	NA	NA	NA	NA	NA	NA	NA	NA	NA	NA	NA	NA	NA	NA	NA	NA	NA	NA	NA	NA	NA	NA	NA	NA	NA	NA	NA	NA	NA	NA	NA	NA	NA	NA	NA	NA	NA	NA	NA	NA	NA	NA	NA	NA	NA	NA	NA	NA
TCGA.08.0244	1.52363	1.14962	2.1276	0.623667	0.3328	-0.806375	0.401333	-0.6924	-0.832	-0.0296	0.0392	0.2198	0.505333	-0.784667	0.295	-0.0328824	-0.5938	0.270667	-1.1855	-0.198375	-0.3075	-0.0569091	-0.201385	1.2504	-1.1485	0.488	2.41662	0.606467	1.84688	0.068	0.69	-2.592	1.68055	-0.6256	1.56745	-0.507333	-0.4603	0.307308	-2.181	0.8886	0.462538	1.45518	-1.25	0.398	-0.0834	0.192	0.719923	-0.3288	-0.44725
TCGA.08.0245	1.34625	0.265375	1.9592	0.672	0.1378	-1.21375	0.325333	-0.9736	-1.6142	-0.1524	-1.0376	0.2528	0.424333	-0.435	0.9574	0.345471	-0.9566	0.156667	-0.79175	-0.159375	-0.5879	1.15173	-0.0809231	0.703	-1.4077	-0.359923	2.22808	0.331267	1.36363	0.092	0.381667	-2.0234	0.0215455	-0.8842	0.680818	-0.833667	-0.5986	0.538154	-2.821	1.2618	0.689308	1.178	-1.33767	0.226667	0.9656	0.118667	-0.393	-0.0218	-1.03212
TCGA.08.0246	-0.615125	0.083375	1.367	1.49633	0.147	-0.842375	0.418333	-0.3392	-1.0982	0.1184	-0.718	0.1954	0.522	-0.494667	0.2792	0.338118	-0.5146	0.326667	-0.304375	-0.53625	-0.5913	0.637818	-0.0813846	0.4256	-0.453	0.113231	1.563	0.307	1.53913	0.260333	-0.237667	-2.5898	0.0927273	-0.4512	1.42909	-1.17633	-0.4648	0.579231	-2.3278	2.0796	0.899846	0.947	-1.14542	0.313667	-0.2576	-0.0326667	0.271923	0.0134	-0.4555
TCGA.08.0344	-0.82425	1.42463	1.3286	-0.0166667	0.435	-0.595375	0.243	-0.28	-1.0174	-0.1858	-1.9734	0.5364	0.387	-0.113	0.6105	0.00947059	-0.5676	0.230333	-0.772625	-0.146125	0.0364	0.314364	0.254	0.031	-0.4848	0.661462	2.85985	0.820867	-0.1565	0.338	0.637667	-2.867	-0.0211818	-0.2346	1.93173	0.0127778	-3.0191	0.00738462	-2.361	0.3854	0.514231	1.32909	-0.90325	0.384667	0.3504	-0.103667	0.381308	-0.0042	-0.68475
TCGA.08.0345	-0.488	-0.113875	3.8056	0.921333	-0.0162	-0.08725	0.447333	-0.6934	-1.1194	-0.4332	-0.3416	0.1564	0.492333	-0.625667	-0.0608	-0.0151765	-0.4128	0.124333	-0.563875	-0.593625	-0.662	0.273909	-0.133308	0.2992	-0.35	0.908846	2.36038	0.540467	2.468	-0.122333	-0.234	-3.6388	1.24064	0.456	1.56673	-0.788222	-2.5842	1.42115	-1.3524	1.7774	0.91725	0.883727	-1.09642	0.233	-0.0152	0.0226667	-0.204692	-0.8	-0.56925
TCGA.08.0346	-0.265625	-2.77556e-17	2.6194	1.77933	0.1154	-0.694625	0.053	-0.6364	-1.3212	-0.0272	0.0564	0.2692	0.536667	-0.748667	0.2137	0.142294	-0.4444	0.229	-0.858375	-0.118875	-0.763	-0.2575	-0.374	0.6524	-0.5814	0.209231	1.70592	0.372	2.62162	0.256667	-0.706	-2.5928	0.973636	-0.675	1.12018	-0.759	-0.7123	3.32769	-1.9146	2.42	0.689615	0.846273	-1.45033	0.257	0.1624	0.125667	0.554077	-0.2916	-0.85225
TCGA.08.0347	-0.23225	2.2335	2.9396	1.111	0.1618	-0.643	0.437667	-1.3018	-1.5416	-0.088	0.0232	0.202	0.647667	-0.674	0.623	0.183647	-1.2572	0.199667	-1.09038	-0.197375	-0.7568	2.60091	0.196154	0.927	-1.4809	0.823077	2.32923	0.559867	1.8385	0.142	-0.0783333	-3.328	0.292545	-0.6294	1.35836	-1.09656	-0.8177	1.06985	-1.9228	1.56	0.759231	1.49391	-1.15467	0.264667	-0.493	0.152667	-0.510692	-0.5006	-1.2715
TCGA.08.0348	1.5455	1.89875	2.4902	1.5	0.0986	-1.29737	0.434	-1.2592	-1.4168	-0.1584	-0.6352	0.347	0.456	-0.506333	0.5897	0.222529	-1.384	0.192	-0.872625	-0.06225	-0.5982	0.693818	0.526923	0.7274	-0.3668	0.928538	2.69546	0.594333	1.8215	0.503	-0.861333	-3.4856	0.166727	-0.2838	1.16918	-0.999778	-1.1641	0.828769	-2.4408	1.075	0.983308	1.21691	-1.29475	0.322	-0.1924	0.18	0.00276923	-0.6704	-0.887625
TCGA.08.0349	0.024875	2.08625	2.7884	0.846333	-0.0382	-0.71575	0.342333	-0.2274	-0.9194	-0.2858	-0.1906	0.0666	0.664333	-0.841333	0.3847	-0.117471	-0.1912	0.244667	-0.31775	-0.20825	-0.6808	0.0773636	-0.359923	0.7438	-0.5024	0.436385	2.67208	0.842733	1.1705	0.31	-0.109333	-3.2076	0.365545	-0.1422	1.37727	-0.550222	-1.8218	0.143231	-1.8042	0.5628	0.764462	1.70218	-1.022	0.384	-0.4498	0.0273333	0.405231	-0.3052	-0.504
TCGA.08.0350	0.6715	-0.2475	2.7872	0.883	-0.0086	-0.7725	0.287667	-0.46	-0.9016	0.058	-1.1574	0.2118	0.626667	-0.548667	0.4142	-0.00141176	-0.9124	0.314667	-0.94825	-0.288625	-0.6472	0.0308182	0.0122308	-0.4012	-0.4428	0.925231	2.72	0.5156	0.8605	-0.0753333	-1.363	-3.2222	0.0685455	-0.8844	2.07745	-0.576556	-3.4341	0.245231	-2.2898	0.592	0.789615	1.63573	-1.22733	0.181667	0.0028	0.0563333	-0.146769	-0.361	-1.05563
TCGA.08.0351	-0.732625	2.50775	2.2344	0.823667	0.0928	-0.552125	0.472	-0.553	-0.9006	-0.2422	-0.0548	0.2514	0.450667	-0.718667	0.2539	0.0286471	-0.8324	0.444667	-0.69425	-0.3525	-0.7319	-0.114	-0.477385	0.0536	-0.8847	1.12531	2.02046	0.523533	1.47287	0.366667	-0.914	-3.1726	0.279455	-0.5372	2.19509	-0.823667	-1.8595	0.203308	-2.2646	1.0402	0.604	1.63609	-1.34075	0.175	-0.3152	-0.143667	-0.110846	-0.42	-0.98925
TCGA.08.0352	0.50725	2.43562	3.3828	0.846	-0.2424	-0.740125	0.287333	-0.8168	-1.0578	-0.4886	0.1908	0.1025	0.448333	-0.711	0.0949	0.165667	-0.8036	0.113667	-0.390875	-0.14675	-0.7505	0.0212	-0.324846	0.6376	-0.4823	0.265077	1.162	0.465667	3.08625	0.235667	0.299667	-3.192	1.65573	0.3246	1.34509	-0.578	-0.149	1.42008	-2.103	1.7892	0.57825	1.18709	-1.13417	0.205	-0.182	0.431333	-0.370923	-0.4784	-0.29375
TCGA.08.0353	1.045	-0.241	1.671	1.02433	0.1478	-1.213	0.382333	-0.512	-1.4326	-0.4946	-0.5448	0.3202	0.975	-0.558	0.5778	0.387588	-1.301	0.254333	-0.67725	-0.08625	-0.4809	0.935818	0.0726154	0.8978	-0.9985	0.247462	1.90669	-0.0804	0.774	0.29	0.05	-2.5516	0.194455	-0.9698	0.977818	-0.882889	0.1198	0.336692	-2.3534	1.5558	0.851615	0.778091	-0.865667	0.166667	-0.3276	0.0416667	0.380462	-0.2566	-0.95925
TCGA.08.0354	1.28275	-0.655375	1.8712	2.46233	0.2458	-0.746625	0.358	-0.3854	-1.1456	0.0714	-0.5482	0.1182	0.605	-0.766	0.1307	0.00229412	-0.2704	0.246667	-0.462	-0.27075	-0.5375	0.395818	-0.418	0.8292	-0.4724	-0.205769	1.93915	0.448067	1.6025	0.209667	-0.423333	-2.82	0.210818	-0.881	1.12318	-0.784889	-1.3053	0.175154	-2.2114	1.1012	0.276308	1.17555	-1.214	0.381667	-0.0792	0.120667	-0.488615	0.1478	-0.429875
TCGA.08.0355	0.532875	0.97725	2.318	-0.00966667	0.0592	-0.500875	0.255667	-0.1786	-1.133	-0.2824	-0.5432	0.121	0.251667	-0.607667	-0.0031	0.210706	-0.3178	0.141	-0.119375	-0.038625	-0.5139	0.146636	-0.495154	0.189	-0.3054	-0.131154	1.64623	0.416067	1.11712	0.252	-0.104667	-2.9276	0.256636	-0.4906	1.52664	-0.395222	0.2177	1.07608	-1.5424	2.3454	1.05831	1.83736	-1.37625	0.325333	-0.044	0.086	-0.00138462	-0.8126	-0.411375
TCGA.08.0356	-0.123375	0.0765	2.3116	1.05067	0.1532	-1.03963	0.323	-1.4698	-1.6934	-0.09	-0.1754	0.2364	0.439667	-0.402333	0.2272	0.125471	-1.3546	0.339667	-1.44338	-0.302	-0.7496	0.698545	0.158846	1.0842	-0.9013	0.339846	1.67992	0.145267	1.85112	0.321	0.017	-3.246	0.473364	-1.2404	0.487909	-0.762222	0.1862	1.23138	-2.5232	2.6328	1.09669	0.360182	-0.883917	0.214	-0.6036	0.006	-0.634462	-0.055	-1.15463
TCGA.08.0357	0.5505	1.3865	3.0392	0.989	-0.005	-0.944625	0.392333	-1.1408	-1.4188	-0.3496	0.0298	0.3228	0.441667	-0.516667	0.1788	0.234059	-1.0622	0.156	-1.12088	-0.136875	-0.7024	0.807273	0.397	1.421	-0.5351	0.0501538	2.32054	0.603867	1.96225	0.350333	0.0946667	-3.4238	0.165273	-1.167	1.68091	-0.739778	0.0455	0.338923	-1.9284	0.9556	0.494154	1.94864	-1.15467	0.347	-0.334	-0.0306667	-0.371692	-0.4888	-0.999375
TCGA.08.0358	1.326	-0.599625	1.7476	1.41833	0.2484	-0.59125	0.379	0.0452	-0.5916	0.2192	-0.6604	-0.1352	0.720667	-0.683333	0.3366	0.152929	-0.4018	0.422333	-0.51725	-0.074625	-0.9001	-0.0885	-0.241538	1.1768	-0.2179	0.651154	2.14531	1.15333	0.57	0.366	-0.621	-3.2242	0.448636	-0.3608	1.16109	-0.779111	-1.3285	0.0720769	-1.9964	-0.3986	0.12025	1.00991	-1.17858	0.216667	0.0438	-0.542667	0.503231	-0.178	-0.020625
TCGA.08.0359	-0.22175	3.97275	2.1686	0.682	0.0054	-0.47625	0.354333	-0.7204	-0.694	-0.4538	0.2646	0.0082	0.328667	-0.29	0.2579	0.255353	-0.7544	0.035	-0.46475	-0.16425	-0.6957	0.356636	0.348692	0.4316	0.0763	0.972769	3.00446	0.685667	2.55063	0.128	-0.217	-3.5542	0.573727	-0.3032	1.72873	-0.851222	-0.3481	1.52223	-2.3944	1.7024	0.873846	0.710182	-1.36033	0.123667	-0.47	-0.0906667	-0.111538	-0.4168	-1.048
TCGA.08.0360	-0.442875	1.11075	5.1756	0.723333	0.0006	-0.28775	0.0996667	-0.8618	-1.1484	-0.235	0.036	0.0494	0.509	-0.564667	0.7001	0.232	-0.5152	0.124667	-1.32537	-0.337125	-0.762	0.249	-0.445308	0.8832	-0.6392	0.403923	2.02262	0.1916	3.08625	0.00666667	0.0786667	-2.9892	1.92518	-0.6888	1.24691	-0.551667	0.0535	1.129	-1.9232	3.5646	1.45446	0.603182	-1.17208	0.265667	-0.3884	0.08	0.925692	-0.0732	-0.770875
TCGA.08.0373	0.01525	1.5755	5.3832	0.36	-0.0994	-0.27875	0.211	-0.4596	-0.8064	-0.28	-0.9556	0.0622	0.444	-0.505667	0.3874	-0.0348824	-0.894	0.0676667	-0.36525	-0.186375	-0.5603	-0.0710909	-0.198231	0.6496	-0.415	0.834846	2.38631	0.515667	2.35	-0.217	-0.156	-3.119	1.13782	0.33	1.528	-0.0944444	-0.2174	0.929538	-1.476	3.0062	1.45325	1.05173	-1.00733	0.170667	-0.2398	0.0296667	0.306077	-0.4188	-0.395125
TCGA.08.0375	0.360875	1.0245	1.4924	0.847	0.0108	-0.4735	0.244	-0.5214	-0.812	-0.0234	-0.9738	0.3552	0.373	-0.897	0.3999	0.0682941	-0.8994	0.227667	-0.9125	-0.08425	-0.5206	0.0772727	-0.0246154	1.2452	-0.4427	0.485769	2.76523	0.566733	1.1165	0.325	0.252333	-3.2876	0.0873636	-0.7244	1.41527	-0.705889	-0.3175	0.266154	-2.2622	-0.0956	0.122273	1.308	-1.359	0.282333	-0.3322	0.150333	0.0431538	-0.1922	-0.593
TCGA.08.0380	0.232	1.74812	3.105	1.42467	0.2964	-0.13425	0.68	-1.2384	-1.9454	-0.054	0.4032	0.2428	0.318333	-0.325	0.3309	0.250176	-1.8748	0.437667	-1.34225	-0.12025	-0.7564	0.969636	-0.160077	0.8834	-1.1666	0.0144615	3.27408	-0.365867	1.86325	0.267667	0.604333	-3.5482	1.07009	-1.2836	0.00663636	-0.748778	2.0707	2.02308	-2.5606	2.4832	2.22438	1.26391	-1.37883	0.394333	-0.3894	0.042	0.337308	0.203	-0.871
TCGA.08.0385	-0.7065	0.167	1.968	0.048	0.2494	-0.835125	0.447	0.2446	-0.9502	-0.1	-1.5188	0.5968	0.386667	-0.749333	0.7942	0.00258824	-0.8086	0.356333	-0.526375	-0.453125	-0.4315	-0.240182	0.0231538	0.0292	0.0051	0.344769	2.11246	0.3978	1.5715	0.184667	-0.0433333	-3.1234	-0.126545	-0.7842	1.32273	-0.546889	-2.4861	0.167538	-2.2914	0.3614	0.671385	1.40673	-1.17858	0.238	0.5334	0.293	-0.478923	-1.0552	-0.524875
TCGA.08.0386	-1.05012	1.49725	2.0274	0.238	-0.0458	-0.789875	0.338	-0.6464	-0.7526	-0.791	-1.0334	0.054	0.226667	-0.873	0.0759	-0.164059	-0.1226	0.0166667	-0.508875	-0.193375	-0.6371	0.189545	0.188923	1.0278	-0.6037	-0.0613846	2.44654	0.6278	0.65375	0.508	0.682	-3.3144	1.06373	0.1692	1.33745	-0.690778	-0.1809	0.984462	-1.5188	2.9178	1.44964	1.88273	-0.492833	0.343333	0.4828	-0.0493333	0.189	-0.1146	-0.334125
TCGA.08.0389	0.267125	2.10725	1.5184	1.132	-0.0884	-0.86075	0.413667	-1.1324	-1.5444	-0.081	-0.6594	0.2928	0.27	-0.444667	0.7218	0.223059	-1.4524	0.105333	-1.14062	-0.01025	-0.6238	0.850727	-0.191	1.5528	-0.664	0.0662308	1.677	0.393467	2.06263	0.238	-0.167333	-3.3398	0.737727	-1.4646	0.713909	-0.853778	-0.2205	0.501846	-2.274	0.306	0.420923	1.80845	-1.31542	0.315	-0.3896	0.098	-0.906154	-0.3224	-1.12125
TCGA.08.0390	0.014625	2.09813	2.358	1.21967	0.2666	-1.0335	0.304333	-1.1782	-1.462	-0.0386	0.8762	0.153	0.638333	-0.507333	0.2595	0.148	-1.0868	0.434333	-1.33838	-0.299125	-0.5176	0.0104545	-0.288385	1.1116	-1.2669	0.821846	1.41208	0.320467	1.99612	0.00566667	0.11	-3.0264	2.23264	-0.8618	0.302727	-0.481778	-1.2045	1.69354	-2.0746	2.44	0.791154	1.20364	-1.40542	0.136333	0.2882	0.032	-0.253538	-0.3108	-1.11963
TCGA.08.0392	-0.273	-0.29925	1.1134	0.606	0.722	-0.882875	0.503333	-0.8756	-0.884	0.3348	1.6122	0.2228	0.81	-0.203	0.9013	-0.091	-0.868	0.513333	-1.79612	-0.44525	-0.898	-0.0888182	-0.558692	-0.0926	-0.9964	-0.354308	-0.707385	0.0232667	1.718	-0.299333	-0.764333	-2.658	0.428182	-1.0408	-0.411455	-0.955778	0.0471	1.59592	-2.287	0.239	0.309846	0.306455	-1.02892	0.345667	-0.0634	0.255	-0.544154	-0.3332	-0.831625
TCGA.08.0509	0.653125	2.129	4.0814	0.850333	0.0012	0.083875	0.218333	-1.0834	-0.703	-0.406	0.4698	0.09	0.178333	-0.604667	0.0658	0.302588	-0.3118	0.039	-1.00162	-0.429	-0.777	0.312545	-0.196154	0.6786	-0.5299	0.531538	0.701923	0.0632667	2.20475	0.097	-0.304667	-3.4308	1.71473	-0.64	0.913909	0.0975556	0.1596	1.65238	-1.0126	2.797	1.30338	1.90127	-0.902917	0.0843333	0.6006	-0.0226667	-0.247923	-0.1376	-0.40875
TCGA.08.0510	-1.06163	0.7295	2.163	0.698333	0.0008	-0.253875	0.104667	-1.3574	-0.754	-1.6224	0.3236	-0.1078	0.374333	-0.325	-0.2896	0.376437	0.53	0.0623333	-0.215125	-0.57825	-0.8094	0.372	-0.763231	1.4622	-0.9839	0.845462	1.72915	0.8504	2.46425	0.3485	-0.665667	-3.8596	0.800545	0.1766	2.22591	-0.452556	-1.1798	2.70623	-1.6416	5.2784	2.27618	1.74264	-1.37533	0.439667	0.1524	0.920333	0.329846	0.0546	-0.65825
TCGA.08.0511	0.251875	2.307	3.1276	0.273667	0.1018	-0.408875	0.454333	-0.6258	-0.725	-0.584	-0.3936	0.2158	0.628333	-0.628	0.1565	-0.0119286	-0.2502	0.197333	-0.57725	-0.283125	-0.3848	-0.2643	-0.182385	0.5	-0.4008	0.350538	1.94291	0.633333	1.57888	NA	0.865667	-3.4662	1.61655	-0.2532	1.71309	-0.337778	-0.6564	1.00262	-2.1262	3.1322	1.592	1.98809	-1.1805	0.269667	0.1566	0.565667	-0.0107692	-0.3344	-0.145125
TCGA.08.0512	0.73625	0.172875	6.435	0.675667	-0.0674	0.531875	0.315	-0.9686	-1.0516	-0.2332	0.8582	-0.0594	0.361333	-0.331	0.3942	0.215529	-0.3464	0.0786667	-1.04937	-0.619625	-0.6346	0.436545	0.175538	-0.5074	-1.0074	0.228462	0.776538	0.0401333	2.431	0.192667	-0.962333	-0.987	1.80091	-0.0858	1.99991	0.420778	-0.2901	2.31869	-1.1034	2.458	1.02277	0.645545	-0.679417	0.281	0.1604	0.14	0.298769	-0.421	-0.575
TCGA.08.0514	1.00337	-0.935125	2.1234	0.967333	0.0726	-0.5135	0.394	-0.4862	-1.4356	-1.5756	0.1644	0.156	0.0823333	-0.64	-0.6205	0.185118	-0.1756	0.0946667	-0.54	-0.7445	-0.6248	0.676455	0.548308	0.1088	-0.2981	0.268154	1.16115	0.556267	3.449	0.0603333	0.899333	-1.674	1.233	0.2238	0.604455	-0.0811111	0.2371	0.500692	-1.2758	3.3866	2.23091	1.82055	-0.946667	0.167667	0.4904	-0.163333	-1.28631	-0.2194	-0.14225
TCGA.08.0516	-1.688	1.53513	3.3454	0.992333	0.1302	-1.37862	0.195667	-0.75	-1.317	-0.904	-0.753	0.1596	0.226667	-0.609667	0.2464	0.653235	-0.9738	0.114	-0.547875	-0.023625	-0.6622	1.43322	-0.0741538	0.9894	-1.1026	0.0343846	2.68231	0.511067	3.2045	0.5215	0.235333	-3.3022	-0.224636	-0.8982	1.38564	-0.189	0.0362	3.74331	-3.1434	3.085	2.52385	1.96091	-0.52125	0.384333	-0.1816	-0.281	-0.0337692	-0.0282	-0.9555
TCGA.08.0517	0.737875	1.233	1.9168	0.553333	0.0386	-0.471625	0.163333	-1.3394	-0.3628	-0.225	-0.8214	-0.0084	0.361	-0.630667	0.5097	0.471059	-0.4828	0.126667	-0.718375	-0.682875	-0.4264	1.12045	0.510462	1.5778	-0.336	0.190077	1.99238	0.230133	1.91362	0.645667	0.0766667	-2.187	-0.105364	-1.0708	0.589	-0.583889	-3.0531	1.989	-2.1572	1.2574	1.53431	0.0948182	-0.91075	0.274667	-0.178	0.0356667	1.161	-0.4438	-0.901875
TCGA.08.0518	0.31175	-0.576625	0.765	0.837	-0.0894	-1.08688	0.266	-0.5486	-1.3276	-0.165	0.2744	0.0272	0.218	-0.711667	0.2572	0.193294	-0.5216	-0.047	-0.243875	-0.4365	-0.6688	0.785455	0.175923	1.6058	-0.6138	0.173385	1.98546	0.672267	3.309	0.218667	0.0743333	-3.295	-0.337	-0.1734	1.26564	-1.08	-1.6892	0.0233846	-2.4366	1.6584	1.3985	0.508545	-0.594833	0.191	-0.5096	0.0343333	-0.45	-0.3178	-0.49825
TCGA.08.0520	2.13175	1.0545	1.2038	0.727	0.0102	-0.3525	0.391667	-0.502	-0.885	-0.5648	-0.595	-0.3814	0.575667	-0.818	0.1131	0.0765294	-0.0596	0.285667	-1.384	-0.2185	-0.7945	0.496909	-1.06846	0.6964	-0.6363	-0.128923	2.78258	0.6094	2.37663	0.322	-0.105333	-3.809	0.652636	0.066	1.34236	-0.445556	0.4388	1.89254	-1.7872	2.7502	1.022	1.88209	-1.327	0.276333	0.19	0.451	0.653385	-0.7938	-0.28575
TCGA.08.0521	0.7625	1.49863	4.4796	0.459333	0.0276	-0.249875	0.284	-0.7144	-0.9694	-0.5646	-0.3386	0.0978	0.460667	-0.712	0.3756	0.403	-0.5706	0.177333	-0.823375	-0.460375	-0.4177	0.204	0.145385	0.9006	-0.6709	0.341308	1.29915	-0.00506667	2.84313	1.9265	0.286333	-2.8776	0.666182	0.0148	1.32518	-0.794889	-1.3879	1.68592	-2.0214	2.1012	1.09973	1.90036	-1.1665	0.136	-0.2642	-0.0403333	-0.550077	-0.2492	-0.688375
TCGA.08.0522	0.684375	-0.8905	2.6588	0.378333	0.1714	-0.099	0.213667	-0.8586	-1.4692	-0.404	0.5458	0.164	0.332667	-0.776667	-0.4749	0.426353	-0.3874	0.188	-1.4225	-0.211875	-0.9999	-0.0216364	-0.128462	0.7294	-0.6765	-0.273154	0.0186154	-0.243267	2.08887	0.0713333	-0.387667	-3.203	1.00927	-0.6432	0.247364	-0.745222	-0.8641	1.42162	-1.762	3.3112	1.64977	0.320182	-0.968583	0.077	-0.1408	0.244333	-0.800154	-0.4914	-0.40275
TCGA.08.0524	1.20875	1.17425	0.9188	0.808	0.024	-0.422625	0.133333	-0.6696	-1.0342	-0.4952	-1.7176	0.2886	0.322	-0.657333	0.8407	0.238941	0.2226	0.0593333	-1.151	-0.232125	-0.4279	0.0774545	0.598462	0.0112	-0.1456	0.805846	1.87931	0.507333	0.063875	0.443667	0.462667	-2.8422	-0.151455	-0.5796	1.79564	0.212444	-1.4445	0.106077	-2.346	-0.133	0.102615	0.593545	-0.16525	0.00133333	0.0426	0.176667	0.0683077	-0.6634	-0.63025
TCGA.08.0525	1.10787	-0.328625	1.8246	0.896333	0.0836	-0.4775	0.328333	-0.2196	-0.877	-1.9806	-0.4644	-0.1616	0.1	-0.835	0.4051	-0.0486471	-0.4798	0.021	-1.01275	-0.66725	-0.8955	-0.0043	-0.239615	1.802	-0.249	0.103846	1.83562	0.201	3.4845	0.688333	-0.111667	-2.8566	1.72118	0.3774	1.41164	-0.219889	0.0187	2.05577	-1.8838	4.1502	2.61256	0.170455	-0.730833	0.0293333	-0.2354	-0.583333	-0.659385	-0.0554	0.029125
TCGA.08.0529	0.91625	0.333	2.2578	0.333333	0.054	-0.92125	0.573667	-0.7972	-1.5996	-0.039	-0.622	-0.0355	0.302	-0.791667	0.194	0.237154	-0.7464	0.155667	-1.0425	-0.2785	-0.6364	0.5767	-0.0128462	1.1438	-0.6367	0.0318462	1.92455	0.324533	2.4495	4.19	0.548333	-2.1362	-0.163636	-0.6284	1.793	-0.495333	-2.8473	0.155154	-2.0092	0.1962	0.6409	1.67282	-0.946333	0.047	0.2074	-0.281333	-0.689615	0.1056	-0.09225
TCGA.08.0531	1.00562	-0.1425	1.0888	0.654333	0.0164	-0.575125	0.568333	-1.0698	-0.8784	-0.4774	-0.6506	0.087	0.367333	-0.504667	0.1077	0.247529	-0.727	0.241333	-0.85375	-0.37775	-0.3961	1.26091	0.152538	1.3286	-0.6939	-0.0648462	2.65923	0.774467	1.86387	0.113667	0.611	-2.6662	-0.359	-0.5564	1.89291	-0.683444	0.1127	1.05577	-1.1806	1.9936	0.7615	1.66891	-1.083	0.372667	0.0956	0.00466667	-0.0713077	-0.34	-0.533
TCGA.08.0623	0.566	5.97738	1.1934	1.04233	-0.6264	0.51475	0.431667	-0.841	0.3564	-1.3676	2.3962	0.0206	0.724333	-0.839333	0.3516	0.597437	-1.3006	0.389667	-0.258125	0.26725	0.0006	0.309727	0.620615	-0.7474	-0.9017	2.24223	2.53562	0.855533	-0.8415	0.366	0.120667	-3.4104	-0.898727	0.916	2.06836	-0.392222	1.183	2.63508	-1.7638	2.5536	1.75846	1.55309	-0.928417	-0.268333	-0.7234	1.12233	-0.161231	-1.6304	-1.287
TCGA.08.0625	0.1405	5.56037	1.7848	0.915	-0.3612	-0.91875	0.127	-0.804	0.3798	-0.481	2.1972	0.098	0.668333	-0.96	0.1897	0.572882	-1.5138	0.320333	-0.253375	0.331375	-0.0585	0.113636	0.425077	-1.1716	-1.1223	1.65169	2.53685	1.02773	-0.3475	0.436	-0.436	-2.9298	0.115273	0.3992	1.72373	-0.0677778	1.2551	1.12346	-1.9788	1.3842	1.73492	1.84927	-1.11842	0.100333	-0.5272	0.0803333	-0.260538	-1.744	-1.01862
TCGA.08.0626	0.2735	5.91	0.9122	0.793333	-0.2094	-0.71225	0.383	-1.1508	0.481	-1.1072	2.3344	-0.0646	0.918	-0.665333	0.3182	0.713824	-0.8774	0.348667	0.014	0.11175	0.5304	-0.005	1.04392	-0.952	-0.9036	2.20131	2.52946	1.27027	-0.1685	0.1405	0.28	-3.6812	-0.449	1.7744	2.38564	-0.174333	0.9455	2.04646	-1.161	2.3366	1.92938	1.40345	-0.679167	0.158	-0.7568	-0.164	-0.300462	-1.7874	-0.602875
TCGA.08.0627	-0.1175	5.89712	1.3836	0.899	-0.116	-0.96325	0.613667	-1.2888	0.5504	-1.489	2.7512	-0.005	1.11267	-0.748	0.7004	0.495412	-1.2112	0.562667	-0.124625	0.237625	0.7153	-0.125091	1.031	-1.0828	-1.0932	2.11462	2.54654	1.1112	-0.448875	0.288	0.597333	-3.875	-0.461909	1.4278	2.302	-0.25	1.0232	1.22192	-1.1482	1.5972	1.94808	2.19791	-0.703083	-0.00166667	-0.741	0.0136667	-0.186923	-1.5348	-0.46025
TCGA.12.0616	1.232	-0.1555	2.7614	0.549	0.368	-0.558625	0.329333	0.1436	-1.1444	-0.0106	-1.5624	0.0128	0.493	-0.255	0.5845	0.093	-0.657	0.281667	-1.06913	-0.077125	-0.63	0.243545	-0.394692	0.1636	-0.5467	0.444615	2.26585	0.4494	0.71525	0.360667	0.809	-3.2416	-0.321909	-0.4902	0.578455	-0.752444	-1.8181	0.248385	-1.8838	0.3868	0.347154	1.05909	-1.57633	0.242	0.2654	0.154333	-0.658077	-0.327	-0.551
TCGA.12.0618	1.21487	1.3355	1.1966	0.232667	-0.156	-0.8085	0.431	-0.106	-0.571	-0.408	-1.902	0.0682	0.328667	-0.552667	0.3799	0.176176	-0.5154	0.0616667	-0.7865	-0.177125	-0.2348	0.235455	0.605077	0.2428	-0.1789	0.474	2.34377	0.413533	1.81987	0.125667	-0.405333	-3.1552	0.102	0.3178	1.40691	-0.647889	-0.1838	0.200154	-1.7604	0.7554	0.31	0.729818	-1.12742	0.196	-0.0412	0.047	0.423538	-0.73	-0.1205
TCGA.12.0619	0.367125	0.045625	2.8964	0.324	0.0604	-0.74975	0.268667	-0.6402	-1.4148	-0.0942	-0.421	0.0172	0.384667	-0.579333	0.2057	0.140529	-0.5476	0.147667	-1.06438	-0.0875	-1.1485	-0.266455	-0.696077	0.2162	-0.7817	-0.0683077	1.09808	0.4496	1.44475	0.279667	-0.842	-2.1878	0.576364	-0.3316	1.05827	-0.137556	-0.1681	0.745154	-1.2516	2.7098	1.19008	0.821636	-0.50275	0.196333	0.016	0.106333	0.383	0.183	-0.211125
TCGA.12.0620	-0.32175	0.902875	4.0448	0.440333	0.2344	-0.756875	0.243333	-0.2406	-0.4992	-0.4416	-0.97	0.1358	0.603333	-0.240333	-0.0374	0.0890588	-0.5622	0.216333	-0.587	-0.19275	-0.5277	0.0376364	-0.379077	0.9344	-0.0147	0.264846	2.00954	0.734533	1.99713	0.355667	-1.06767	-2.5578	0.0104545	0.1796	2.20555	-0.411444	-2.9297	0.385538	-1.5358	1.244	0.421538	0.682727	-1.47475	0.147	0.2138	0.00466667	0.206	-0.0044	-0.316875
TCGA.12.0654	0.292	-0.60875	3.8238	0.606	0.1748	-0.724375	0.166333	-0.9488	-1.3792	-0.4552	1.284	0.085	0.474667	-0.887667	0.2701	0.248529	-1.721	0.339667	-1.59813	-0.013375	-0.6492	-0.0173636	-0.185385	1.6426	-0.1329	-0.124385	1.82969	-0.0155333	2.38037	0.059	-0.154667	-2.965	1.50418	-0.8248	1.25027	-0.925444	-0.3974	1.80685	-1.9346	1.7208	1.01923	0.683091	-1.28125	0.07	0.3698	0.234667	0.420462	0.021	-0.528375
TCGA.12.0656	1.2295	1.72988	1.5168	0.668333	0.1452	-0.54225	0.372667	-0.3876	-1.0196	-0.3502	1.0388	0.5826	0.514667	-0.372333	0.3774	0.241125	-0.8414	0.365	-0.97675	-0.004375	-0.7906	0.0401818	-0.480769	1.624	-0.4551	0.237077	2.31562	0.547467	2.041	-0.532333	0.601333	-2.776	1.43545	-0.9814	1.59945	-0.337667	-0.1374	1.70931	-2.6384	2.4198	1.47315	1.48091	-1.53942	0.521333	-0.6242	0.27	-0.0366923	-0.0146	-0.8105
TCGA.12.0657	-0.502625	0.222375	3.548	0.528	0.1056	-0.940125	0.363667	-0.96	-1.8734	-0.4112	-0.0564	0.5572	0.377	-0.454	0.1576	0.413118	-1.4188	0.0856667	-1.1725	-0.274	-0.8393	0.345182	-0.257077	1.713	-0.6239	-0.126308	1.406	0.498733	2.6005	-0.191	0.321333	-2.9408	0.0865455	-0.7324	0.692	-0.901556	0.9297	2.19831	-2.2736	3.2798	2.22538	2.51718	-0.668167	0.129	-0.3322	-0.03	-0.351154	0.491	-0.490625
TCGA.12.0670	1.538	1.43788	1.3656	0.726667	0.1906	-0.242375	0.518667	-0.1694	-1.2088	-0.1218	-0.5058	-0.025	0.53	-0.672667	0.1261	-0.176765	-0.5196	0.266333	-0.77475	-0.3825	-0.5745	0.564091	-0.202	0.0682	-0.6681	0.753538	2.53354	0.955267	1.25137	-0.065	0.503333	-3.4074	-0.0383636	-0.612	1.03136	-0.706444	-0.6124	1.86908	-1.343	1.6674	0.708615	2.35145	-1.46358	0.195667	-0.1466	-0.075	-0.282385	-0.7996	-0.223125
TCGA.12.0688	-0.281125	0.147875	1.866	0.603333	0.3954	-0.74175	0.292	-0.1678	-1.645	-0.0588	0.0562	0.4142	0.751667	-0.696667	0.2325	0.304765	-1.8434	0.289333	-1.43863	-0.06225	-0.7483	0.325273	-0.177231	1.223	-0.6329	0.206231	2.47592	0.7658	1.32713	0.523667	0.471333	-3.3452	-0.2903	-1.2506	0.313455	-0.684	-1.8599	1.04192	-2.6006	1.3794	0.776	0.693545	-1.02133	0.296333	0.034	0.335	-0.0384615	-0.07	-0.756625
TCGA.12.0692	1.1865	1.29612	2.8012	0.547	-0.1656	-1.0245	0.314	-0.8558	-1.8442	-0.4992	-0.7968	0.2542	0.192333	-0.742333	0.6349	0.144412	-0.855	-0.0336667	-1.2995	-0.198375	-0.2597	0.746182	-0.0306923	1.219	-0.4321	0.142077	2.87677	0.0996	1.79438	0.0373333	1.55533	-2.8062	0.0236364	-0.933	1.40773	-0.672222	0.0098	1.54669	-1.8456	1.5474	1.12685	0.329364	-0.842583	0.0863333	-0.5868	-0.0456667	1.00185	-0.1464	-0.750625
TCGA.12.0703	0.997375	1.9925	1.5892	0.561	-0.0256	-0.780125	0.363667	-1.1634	-1.2794	-0.4672	0.1396	0.384	0.230667	-0.649667	0.3707	0.129471	-1.1972	0.0303333	-1.35987	-0.1755	-0.3466	0.565091	0.566846	1.5982	-0.4951	0.292692	2.38692	0.651133	1.883	-0.524	0.524333	-3.4652	-0.0907273	-0.5838	1.66609	-0.623	1.0324	4.02115	-1.778	3.1758	2.35962	2.19609	-1.14033	0.204	0.0074	-0.123	0.157077	0.1558	-0.80275
TCGA.12.0707	1.23175	1.969	1.3314	0.721667	0.3946	-0.35075	0.924	-0.7548	-1.2138	-0.1384	0.3474	-0.2418	0.715667	-0.26	-0.2322	-0.0638235	-1.158	0.392667	-1.09275	-0.335	-0.6622	0.5172	-0.0856154	1.095	-0.8215	0.374462	2.23669	0.500467	0.0005	-0.941	-0.113	-2.82	0.155909	-1.0778	0.853	-0.195222	0.5823	1.61092	-1.958	1.479	0.321273	1.80636	-1.27908	0.472333	-0.1772	0.25	-0.721	-0.0308	-0.73875
TCGA.12.0772	-0.133125	0.98975	3.0144	0.695	-0.1062	-0.91875	0.353333	-0.892	-1.6486	-0.594	-0.4164	-0.0204	0.392333	-0.979	0.3499	0.344176	-1.618	0.106333	-1.045	-0.02125	-0.6784	0.451636	-0.795923	1.2156	-0.7027	-0.0952308	1.50069	0.3562	2.41613	-0.293	-0.408667	-3.2986	1.96227	-1.1876	1.31155	-0.855111	0.1846	2.51454	-0.7184	3.06	0.937154	0.427455	-0.899	-0.0146667	-0.3958	-0.0303333	0.154385	0.129	-0.71675
TCGA.12.0773	1.35225	-0.345125	3.0884	0.628667	0.6952	-0.82875	0.207333	-1.0952	-1.2272	0.0026	-1.14	0.0158	0.694667	-0.664667	-0.0818	0.115941	-1.6128	0.442667	-1.08737	-0.709125	-0.6637	0.452273	-0.214846	1.3394	-1.1696	-0.342923	1.60777	0.560067	1.12512	-0.258	0.543333	-2.9304	2.93936	-1.6092	0.325	0.217889	-1.5549	0.141846	-2.6262	-0.5916	-0.213308	0.668727	-0.639667	0.587	-0.0346	0.195667	0.221846	0.891	-0.330375
TCGA.12.0775	0.171375	2.2495	4.2554	0.582	0.0878	-0.55975	0.177667	-1.064	-1.2466	-0.4098	0.4152	0.1196	0.521333	-0.713667	0.1934	0.252765	-1.168	0.264	-0.958125	-0.280625	-0.829	0.473636	-1.019	1.2518	-0.4597	0.372615	1.22977	0.185333	3.31062	-0.0653333	-0.587333	-2.9454	0.833091	-0.9102	1.74745	-0.203222	0.1211	2.46192	-2.3656	2.6838	1.78031	1.86536	-1.34258	0.161333	-0.5212	0.123333	-0.0862308	-0.453	-0.914125
TCGA.12.0776	1.03462	1.44675	5.4092	0.477	0.401	-0.216	0.381333	-1.043	-1.37	-0.6028	0.1758	-0.0762	0.385	-0.574333	0.3487	-0.0842353	-1.1342	0.302333	-0.89425	-0.515	-0.5622	0.2944	-0.0213846	2.0188	-0.3602	0.146154	0.760692	0.3644	3.0325	-0.162333	0.236333	-3.5922	2.787	-1.1094	0.822091	-0.176444	0.7455	1.80262	-1.9574	3.7848	1.20985	1.35655	-1.24867	0.178	-0.1618	0.0776667	-0.529231	0.0936	-0.73525
TCGA.12.0778	0.354875	1.06537	3.8714	0.668	-0.0668	0.068125	0.433667	-0.7214	-1.1384	-0.49	0.1002	0.3756	0.331	-0.616667	0.1293	0.371824	-0.9684	0.131667	-1.01862	-0.32725	-0.7527	0.241	-0.458	1.3304	-0.383	-0.068	1.45038	0.526133	3.33	0.023	0.364	-2.8368	2.45627	-0.6602	1.902	-0.317333	0.6538	3.27354	-1.435	3.4482	1.92392	2.11773	-1.13967	0.0756667	-0.0908	-0.0183333	0.296923	-0.2552	-0.97975
TCGA.12.0780	0.868875	1.8295	1.7716	0.491	0.0762	-0.60475	0.218	-0.5268	-1.1436	-0.3844	0.518	-0.2094	0.435	-1.18367	0.5083	0.128647	-0.7876	0.202333	-0.957875	-0.09825	-0.3504	-0.143818	0.0123077	1.7566	-0.3743	0.511769	1.71985	0.728667	1.604	-0.242333	0.399667	-2.4414	1.58318	-0.4364	2.20282	-0.340222	-0.5005	3.423	-1.9956	3.58	2.16231	1.68091	-1.19975	0.0786667	0.1768	0.13	-0.0618462	-0.4962	-0.66675
TCGA.12.0818	0.11475	-0.54975	2.2002	0.332	-0.1328	-0.521125	0.219	-0.6238	-1.4568	-0.1756	0.3492	0.2394	0.181	-0.504	0.1098	0.324588	-0.7144	0.0733333	0.03775	-0.223	-0.9678	0.557455	0.717615	1.0076	-0.0362	1.11415	2.28354	0.906067	1.461	0.0283333	-0.143333	-3.607	0.3	0.098	1.72045	-0.764111	-3.5612	1.40423	-1.78	1.9654	1.02615	2.62655	-0.98	0.166333	0.332	0.0693333	0.249923	-0.1	-0.561
TCGA.12.0819	0.760625	2.42975	1.5854	0.352333	0.048	-0.110375	0.275667	-0.4748	-0.952	0.1846	0.079	0.2016	0.533333	-0.768667	-0.1158	0.185824	-0.3026	0.186667	-0.461125	-0.393375	-0.6511	0.0483636	-0.579308	0.4384	-0.3842	1.16077	2.44315	1.33627	1.43663	0.197667	0.309667	-3.8012	0.140455	1.0094	1.88227	-0.554333	-1.0488	2.05654	-1.4558	2.4178	1.17723	2.71273	-1.268	0.155667	0.001	0.120667	-0.141385	-1.0122	-0.2455
TCGA.12.0820	2.00062	2.00762	2.0442	0.497	-0.1022	-0.35075	0.159333	-0.194	-1.1336	-0.1754	-0.9224	0.1994	0.395	-0.668333	0.7119	0.282941	-1.0986	0.187	-1.013	0.181375	-0.3234	0.009	-0.272615	0.2136	-0.9049	0.352385	2.408	0.7682	2.24938	0.388	0.412	-3.2334	0.260364	-0.2396	1.99355	-0.244	-0.3475	1.16885	-0.8658	0.1956	0.782077	1.89891	-1.02092	0.227	0.5572	0.238667	0.315846	-0.8082	-0.11175
TCGA.12.0821	0.515	1.1845	1.6076	0.251333	-0.0362	-0.63425	0.319	0.0852	-1.087	-0.2086	-0.603	0.1266	0.349667	-0.783333	0.1301	0.124353	-0.2648	0.198667	-0.712125	-0.232625	-0.575	0.577	0.0839231	0.4556	-0.1873	0.340615	2.41631	0.565333	0.772375	-0.0993333	-0.916	-3.3726	0.213545	-0.0134	1.45127	-0.555778	-0.5958	0.67	-2.0864	1.9876	0.544462	0.960545	-1.07083	0.0406667	0.1366	-0.0336667	0.237462	-0.7514	-0.0385
TCGA.12.0822	1.07963	1.188	3.1036	0.792333	0.5184	-0.3175	0.384	-0.1574	-1.0656	0.5026	1.1944	0.0218	0.826	0.210333	-0.334	0.129882	-1.1568	0.715667	-1.28475	-0.424	-0.9333	-0.221727	-0.484308	0.23	-1.1925	0.643385	1.70785	0.685333	1.34537	0.198667	-1.33767	-2.5756	1.43418	-0.2148	0.752727	-0.461667	-1.2482	1.13223	-1.639	0.6942	0.459615	1.58791	-1.36025	0.186333	0.0788	0.133	-0.124231	-0.255	-0.209875
TCGA.12.0826	-0.105	1.432	2.0358	0.402667	0.1118	-0.228875	0.498667	-0.0068	-1.3482	-0.1396	0.7644	0.109	0.345	-0.552333	0.3265	0.0674118	-0.7218	0.207	-0.80375	-0.324625	-0.78	0.429818	0.266077	0.669	-0.6938	0.157231	2.01354	0.860867	1.54	0.119	-0.0306667	-2.6802	0.603909	-0.4676	1.36236	-0.245778	-1.2405	1.35185	-1.883	1.3932	0.702615	2.34864	-1.01792	0.212	0.4096	-0.0493333	-0.784615	-0.213	0.02425
TCGA.12.0827	0.751875	1.13213	3.8216	0.919	0.06	-0.422375	0.284667	-0.458	-1.5786	-0.037	-0.144	-0.0856	0.558667	-0.785333	-0.1098	0.0619412	-0.6366	0.445333	0.503125	-0.108625	-0.753	-0.210364	-0.254462	0.869	-0.0043	0.942385	1.90054	1.38627	1.31787	0.103667	-1.373	-2.7874	0.525818	0.5274	2.19745	-0.323333	-2.3627	1.66962	-1.6476	1.8058	0.927923	1.93982	-1.49458	0.197333	-0.3068	0.265333	0.455538	-0.6364	0.02375
TCGA.12.0828	1.0545	0.8395	3.6408	0.420667	0.252	-0.342	0.440333	-0.2676	-0.8248	-0.1142	-1.111	-0.0636	0.584333	-0.699667	0.3328	0.0861176	-0.6272	0.332	-0.903625	-0.263625	-0.3165	0.231545	-0.230923	0.175	-0.6719	0.198462	2.27146	0.953867	1.31137	-0.319	-0.274	-3.0714	0.631636	-0.432	1.86964	-0.813667	-2.3786	0.0566154	-1.7024	0.0138	0.138923	1.34764	-1.35133	0.161333	-0.2116	-0.00866667	0.0533846	-0.5954	-0.334
TCGA.12.0829	0.946375	1.20075	3.7058	0.597	0.056	-0.36025	0.156667	-0.5436	-1.4264	-0.1548	-0.324	-0.0338	0.404	-0.314	0.0444	0.224824	-1.6926	0.163333	-0.694625	0.05575	-0.9341	0.359818	-0.779	0.9702	-0.3843	0.775692	1.92885	-0.0186	2.25813	0.152667	-0.115333	-3.3122	2.65873	-0.053	1.08418	-0.277222	0.7449	2.52477	-1.71	1.2604	1.11615	1.68545	-1.44325	0.176333	-0.0736	0.193333	-0.126308	-0.0526	-0.683875
TCGA.12.1088	1.6935	0.812625	2.8066	-0.150667	-0.3212	-1.438	0.808667	-1.0898	-2.25	-0.8608	0.2722	-0.5304	0.466333	0.603	0.5168	0.354588	-1.6156	0.266333	-1.64362	-0.646625	-1.0468	0.973182	0.212308	1.5128	-0.9453	-0.348462	2.25154	0.0616667	3.18187	-0.568667	-0.0646667	-3.556	2.73209	-0.4714	1.60091	-0.537111	0.1656	2.80762	-2.4204	2.436	1.22231	1.90045	-1.10767	-0.179667	0.9642	0.364	0.0451538	0.105	-1.10375
TCGA.12.1089	0.0535	3.72625	2.1612	1.254	0.0598	-0.797875	0.331667	-0.8974	-1.931	-1.685	-0.1886	-0.2594	0.214667	-1.12367	0.6674	0.672294	-1.3022	0.196	-0.267625	-0.11625	-1.086	1.09673	0.347	1.8056	-0.7731	-0.223692	3.22777	1.35973	2.6195	0.00933333	0.806	-4.3344	0.658636	0.6894	1.31045	-1.27311	1.4982	2.18969	-2.1648	2.6132	1.81885	2.27509	-1.41533	0.317	0.5048	-0.232333	0.460154	-0.1794	-0.0685
TCGA.12.1090	-1.20588	-1.7685	3.3316	1.01767	0.152	-1.09025	0.517333	-0.346	-0.9378	-1.9762	1.1206	-0.5726	0.321333	-0.326333	-0.0607	0.24125	-0.926	0.147667	-0.584875	-0.7955	-0.9568	0.0825455	-0.160154	1.9274	-0.5771	-0.982077	1.94892	1.40107	1.56	0.0573333	-0.513	-1.0418	4.81964	0.3322	1.92173	-0.913778	0.5314	1.48692	-0.705	-0.456	0.401	0.0199091	-1.05817	0.14	0.0086	0.371333	0.677538	0.829	0.186125
TCGA.12.1091	1.35512	-1.00525	1.5544	0.382333	0.4338	-1.45013	0.328333	-0.319	-1.2084	-1.5838	-0.5986	-0.5792	0.231333	-0.254333	0.6775	0.00488235	0.2476	0.036	-0.285375	-0.225625	-0.3326	0.3477	0.348923	1.0392	-0.2382	0.116	2.51762	1.02353	1.57125	0.320667	0.408333	-4.1936	-0.102818	0.0042	1.48591	-1.22344	0.338	2.25385	-1.8832	4.206	1.67477	0.676727	-0.733333	-0.278333	-0.408	0.0886667	0.0839231	-0.2398	-0.22575
TCGA.12.1092	1.52275	0.24675	4.2106	0.514667	-0.1606	-0.336875	0.217333	-0.6788	-1.6208	-1.3394	0.091	-0.7328	0.270667	-0.643333	0.3176	0.281176	-1.9236	0.459667	-1.266	-0.435375	-1.1805	0.566727	-0.0278462	0.4642	-0.5933	-0.119231	2.16869	0.543867	2.538	-0.187	-0.245	-3.718	2.38473	-0.3608	-0.00590909	-1.05411	-0.793	1.72569	-1.9862	2.7658	1.37562	1.57809	-1.11233	0.0743333	0.0396	0.217333	-0.734231	-0.3508	-0.5775
TCGA.12.1093	1.06913	-0.13875	2.0004	0.915667	0.1902	-0.794375	0.373	-0.2	-0.8904	-1.31875	0.2834	-0.2228	0.182667	0.114	0.437	0.586941	-1.1958	0.573667	-0.999125	-0.241375	-0.7456	0.548636	-0.108615	1.1422	-0.2548	-0.363308	2.02908	0.439	2.46188	0.05	-0.42	-1.1734	3.93209	-0.6638	1.07473	-0.459556	0.2224	2.07454	-1.6572	2.942	1.03262	0.960091	-0.923833	0.416667	0.6184	0.737	0.425	-0.0544	-0.090625
TCGA.12.1094	2.03975	1.72825	2.8126	0.700667	-0.599	-0.985375	0.322667	-0.2408	-1.379	-2.341	-0.5668	-0.5358	0.483333	-0.105	0.3371	0.544706	-1.6476	0.225667	-0.84675	-0.107	-0.8682	0.728273	-0.0568462	1.8032	-0.5485	-0.590538	2.23754	0.887	2.432	-0.113333	0.549333	-3.2334	1.21255	-0.6362	1.28491	-0.200444	-0.6003	0.861154	-2.3218	1.9586	0.973231	2.48745	-1.03617	0.0393333	0.5232	-0.172667	-0.405692	-0.0346	-0.222625
TCGA.12.1095	0.653375	3.22587	3.2444	0.37	-0.1686	-0.620625	0.249667	-1.1944	-1.3562	-1.5878	0.487	-1.4824	0.527667	-0.541	0.388	0.396294	-0.9842	0.399	-0.796125	-0.4225	-0.7502	0.459545	0.137615	1.5568	-0.9858	-0.365154	2.86462	0.5434	3.235	-0.475667	-0.0606667	-2.1798	2.562	0.01	1.22027	-0.918778	-1.4879	2.15823	-1.8178	1.7352	2.32185	1.81491	-0.8345	-1.001	-0.5578	-0.286	-0.301923	0.1102	-0.79875
TCGA.12.1096	1.339	1.89587	3.2524	-0.029	0.1678	-0.66925	-0.380667	-0.8218	-1.7784	-1.2224	0.1182	-0.435	0.299	-0.470333	0.1027	0.642941	-1.5984	0.482667	-1.288	-0.356625	-1.2309	0.582091	-0.153923	1.068	-0.2137	0.296923	2.33746	0.1326	3.05863	1.823	-0.182333	-4.1954	2.84745	0.2792	1.17982	-1.42722	0.2471	3.47923	-2.2414	3.44	2.37854	1.69964	-1.39792	-0.385667	-0.9284	0.164	-0.727615	-0.2894	-0.6235
TCGA.12.1097	0.96275	1.04238	1.553	1.08133	0.1534	-0.582375	0.231333	-0.521	-1.0722	-1.5568	0.6594	-0.4536	0.346	-0.277	0.0524	0.209824	-0.7144	0.527333	-0.419	-0.104375	-0.6957	0.640182	0.210538	0.8454	-0.612	0.375	2.90792	1.88493	2.49037	-0.191667	-0.587667	-1.5072	2.17282	1.0278	1.94855	-1.33244	-1.6981	0.628308	-1.7574	2.2374	0.685462	1.56355	-1.251	-0.186	0.1826	0.179333	0.598769	-0.3948	-0.17525
TCGA.12.1098	-1.219	-0.400625	2.731	1.666	0.2782	-0.414875	0.792	0.6946	-0.6062	-1.3606	-0.4558	-0.196	0.741667	-0.283333	0.2672	0.0690588	-1.296	1.45033	-0.363625	-0.620625	-2.0775	-0.0161818	-0.319692	2.2158	-1.091	0.322923	4.23231	0.5374	2.05	0.303333	0.784333	-3.0808	-0.4896	1.2284	1.68327	-1.71189	-1.1919	4.01223	-1.982	3.5308	1.34723	0.396364	-1.67858	0.166667	-0.7754	-0.218	0.300692	0.1274	0.654
TCGA.12.1099	2.11512	1.62987	1.4882	0.801667	0.0734	-1.102	0.508333	-0.4896	-1.2204	-1.1678	-0.6832	-0.3678	0.439	-0.209667	0.5655	0.374118	-1.2734	0.227	-0.751	-0.68975	-0.8166	0.532909	0.142769	0.6846	-0.1973	0.789692	2.645	0.678467	2.135	-0.434	0.379667	-4.113	3.02773	1.6298	1.47873	-1.08156	-1.2399	0.998077	-1.5376	1.6214	0.859308	1.34518	-1.37267	0.159	0.3558	0.045	-0.0947692	-0.212	-0.2685
TCGA.12.1597	2.47375	2.2855	1.0956	0.707667	1.0874	-0.5115	0.447	-0.6832	-1.3784	-1.1108	-0.435	-0.338	1.07167	-1.103	0.7303	0.275813	-1.0354	0.237333	-1.55088	-0.356	-0.7209	-0.174545	0.231462	-0.5062	-1.0728	1.10869	2.70869	0.279667	1.33387	1.545	1.21067	-3.8202	-0.1142	0.9318	0.760182	-1.75956	-0.9593	2.69685	-1.4132	3.0702	1.20646	0.879636	-1.07317	0.128333	-0.2176	-1.41833	-0.617077	-0.4834	-0.4855
TCGA.12.1598	-1.0105	1.88225	0.8892	0.569333	0.7222	-1.75937	0.624	-0.6734	-1.7882	-0.9372	-0.2084	0.06	0.563333	-0.426	0.4322	-0.199529	-1.232	0.361667	-1.53662	-0.4225	-1.1792	0.3473	-0.415692	0.1032	-0.1801	0.163462	2.13546	0.6768	1.85662	-0.799667	0.448333	-4.057	-0.263273	-0.7266	0.989909	-0.753	0.4825	2.22462	-2.1826	2.6674	1.085	1.12773	-0.371333	0.484667	-0.2658	0.144667	-0.596077	0.161	-0.89575
TCGA.12.1599	0.257375	2.68162	2.93	0.759667	0.1464	-0.201875	0.281667	-1.0774	-1.1414	-1.44525	0.0132	-0.238	0.301	-0.122667	0.1654	0.340529	-1.0954	0.268333	-0.802625	-0.542625	-1.304	0.180455	0.109	1.3038	-0.2481	0.519154	3.17023	1.31207	2.68675	-0.374667	0.667	-3.3094	1.37727	0.282	1.51755	-0.607444	-1.3508	3.99508	-1.9866	3.3298	1.83038	2.57455	-1.085	0.277667	0.44	0.196667	-1.01754	0.0066	-0.660125
TCGA.12.1600	-1.17938	0.3695	1.7492	0.478667	0.105	-0.513375	0.059	-0.6368	-1.1702	-1.2055	-0.8896	0.1368	0.538667	0.012	0.5188	0.149353	-0.9108	0.356	-0.74325	-0.351625	-0.6305	-0.03	0.293154	1.1146	0.2123	-0.445385	2.59092	0.565933	1.57125	-0.416333	1.13667	-2.3176	0.340364	-0.4186	2.15318	-0.305444	-1.8086	1.40669	-1.9186	2.0684	0.901385	3.25727	-0.747083	0.542	1.2814	0.0673333	-0.992692	0.4404	0.222875
TCGA.12.1602	1.85275	2.55713	2.2714	1.26867	0.0824	0.57675	0.259	-1.4086	-1.2602	-1.1282	-0.3906	-0.3366	0.163333	-0.374333	0.228	-0.0289375	-1.1058	0.376667	-0.84825	-0.7045	-0.5624	0.2323	0.00776923	-0.062	-0.1797	0.500154	2.92808	0.656867	1.23237	0.102667	0.0336667	-3.3776	0.7853	-0.2434	1.37182	-1.20144	-0.7636	0.596	-1.8576	1.6448	0.716154	0.969	-1.16825	-0.364667	0.9486	-0.26	-0.194308	-0.0932	-0.82925
TCGA.12.3644	2.35325	0.323375	0.5544	1.333	1.0786	0.570875	0.451	-0.6254	-1.2772	-0.327	-0.119	-0.8185	0.956667	-1.00167	-0.0316	0.361462	-1.6896	0.384	-1.98537	-0.806875	-0.1126	-0.413889	-0.0940769	-0.4244	-1.919	1.40854	1.78969	-0.121	0.961	0.220667	-0.115	-4.34025	0.115636	-0.7352	-0.454909	-1.44211	-1.1669	1.61092	-1.3216	0.9002	1.17764	-0.0110909	-0.991083	0.055	-1.5078	0.875667	-0.368538	-0.8418	-0.07025
TCGA.12.3646	1.88163	-0.6745	-0.4568	1.03967	1.1216	-0.171875	0.645	-0.6278	-1.2366	-0.9438	-1.542	-0.263	0.755	-0.356333	0.6473	0.333937	-1.1402	0.267333	-1.557	-0.683625	-0.4538	0.332091	0.498154	0.6266	-0.8543	0.147692	2.60492	0.203133	0.872875	-0.452	0.682	-2.2388	0.8242	-0.6676	0.635182	-0.839667	-0.0064	0.669769	-1.0782	3.3398	0.974692	0.783	-0.665833	0.458333	0.1092	0.539667	-0.315846	-0.0206	-0.72525
TCGA.12.3648	1.71525	0.54175	0.898	1.00133	-0.1358	-1.346	0.214	-0.1322	-1.5134	-0.3076	0.0062	0.165667	0.440667	0.102	0.2162	0.142063	-0.4624	0.537333	-1.51725	0.095	-0.5122	-0.0100909	-0.235077	1.7206	-0.7023	-0.0643077	2.34154	0.7256	2.23825	-0.620667	1.26133	-2.9288	0.075	-0.8278	2.36709	-1.43789	-0.0883	2.02854	-2.6736	3.2036	0.619455	0.533636	-1.66058	-0.508	-0.52725	0.144	-0.311	-0.4426	-0.345
TCGA.12.3649	-0.6135	1.74687	0.6482	0.842	0.7866	-0.743875	0.404333	-1.1864	-1.3022	-1.62575	1.0706	-0.3372	0.866	-0.0116667	0.5929	-0.353118	-1.1228	0.221667	-2.239	-0.624375	-0.9503	1.202	0.590538	0.9942	-1.1763	0.191385	1.89508	0.285867	1.43775	1.2645	0.843	-2.6895	0.460222	-0.909	1.41345	-0.996286	0.3863	2.54815	-2.3536	2.632	0.5475	2.52082	-0.96575	1.034	-0.206	0.984667	-0.890154	-0.196	-0.461875
TCGA.12.3650	0.231875	1.92813	0.39	1.00767	-0.1126	-0.721875	0.596	-0.8732	-1.1012	-0.51675	-0.2464	0.2646	0.0843333	1.366	0.9626	-0.379769	-0.5578	0.674667	-1.86688	-0.391875	-0.8545	0.208556	0.196385	0.9052	-1.1944	0.648615	3.03754	0.367067	0.541625	0.0753333	1.117	-2.73825	0.367333	-0.6912	0.792	-1.605	-1.4051	1.17242	-3.1908	1.745	0.769167	2.21673	-0.742167	-0.0216667	-0.649	1.07967	-0.549385	-0.556	-1.10337
TCGA.12.3651	1.80775	0.907125	0.7084	0.884667	0.7474	-0.924625	0.567667	-1.3324	-1.6272	-0.9848	0.2602	0.1072	0.704333	-0.331333	0.6309	0.323765	-1.0424	0.328	-1.43837	-0.521375	-1.0732	0.9333	0.136923	0.4228	-1.0465	1.41962	2.77423	0.460667	1.24162	0.256333	1.24733	-3.218	0.684111	1.0136	1.22545	-1.50111	-0.5742	2.92046	-2.3352	3.2216	2.22592	1.13427	-1.21408	-0.325333	-0.3	0.0996667	-0.365846	-0.558	-0.594125
TCGA.12.3652	-0.456143	1.61662	1.323	1.131	0.889	-0.85675	0.2785	-1.6062	-1.5758	-0.8156	0.3146	-0.51875	0.312667	-1.05633	-0.3271	0.415882	-1.0454	0.416667	-1.68988	-0.389	-1.2028	0.5428	-0.454615	0.711	-1.1723	-0.439077	1.42038	0.666667	2.45337	0.3585	-1.20167	-1.568	-0.5013	-1.277	0.865727	-1.92	-2.4614	0.809923	-2.0898	1.8818	1.726	1.83309	-0.8335	-0.372	-0.7258	-0.849	-0.968	-0.4016	-0.414375
TCGA.12.3653	1.07825	-0.2755	0.1258	0.133667	0.9484	-0.7895	0.521667	-0.1204	-1.0672	-0.7964	-0.8282	-1.0356	0.760667	-0.599	0.3633	-0.0227059	-0.7098	0.506667	-0.98	-0.03925	-0.853	0.641556	0.191077	1.3206	-0.574	0.0389231	2.72192	0.4406	1.119	0.1085	0.733667	-3.35125	-0.932636	-0.4252	0.937727	-1.08267	0.0683	3.12792	-1.8794	4.0596	2.122	1.92136	-0.0788333	0.438	0.4638	-0.266667	-0.121	-0.3126	-0.157
TCGA.12.5295	2.916	-0.822875	1.4574	0.534	0.34925	-0.173375	0.771333	-0.994	-1.4828	-0.4686	0.1488	-0.6326	0.618667	0.158333	0.5188	-0.184176	-0.3448	0.606	-1.63763	-0.428875	-0.9799	1.00627	0.116231	0.989	-0.5191	0.0151538	2.31962	0.628933	1.40712	0.530667	1.40833	-2.8382	-0.2446	-0.6302	1.33236	-0.965556	-0.3246	1.004	-1.8292	0.4478	-0.18325	2.89709	-0.842667	1.12333	-0.3726	-0.116667	0.221154	0.0966	0.442375
TCGA.12.5299	1.01412	2.2915	0.7802	0.382	0.5994	-0.992125	0.883333	-1.102	-0.9278	-1.293	-0.1666	0.0038	0.65	0.52	0.1848	-0.0985385	-0.5664	0.502333	-0.98625	-0.731	-0.7996	0.887455	0.0866923	1.0752	-0.5277	0.281846	2.21092	0.380733	2.15112	-1.08733	0.515333	-3.9644	0.476091	-0.198	1.43064	-1.79987	-1.0033	1.28285	-2.7814	1.3742	0.41575	0.414818	-1.264	-0.055	0.1376	-1.472	-0.598538	-0.1164	0.018875
TCGA.12.5301	1.99025	-1.033	-0.3202	0.763	0.1992	-0.930625	0.376333	-1.136	-0.9902	-1.1296	-0.5932	-0.60875	0.625	-1.4	0.2248	-0.218	-0.6014	0.818	-1.95988	-0.80875	-0.1389	0.5442	0.0139231	0.3672	-0.8112	1.47485	1.80862	0.3596	1.214	NA	1.273	-2.7812	0.807556	-0.1592	0.911273	-0.568875	-2.379	-0.6775	-2.1508	-1.2072	-0.444667	0.0324545	-1.13067	0.116333	0.2162	-0.796	-0.279923	-0.0844	0.181875
TCGA.14.0736	1.81275	1.17988	2.0776	0.556333	0.5434	-1.28713	0.327333	0.1476	-0.8956	-1.795	-0.9588	-0.3146	0.623	-1.1975	-1.4634	0.504941	-0.5316	0.539667	-0.99775	-0.59975	-0.9674	0.32	-0.478615	1.3488	-0.1537	-0.348	1.67338	0.154067	1.16875	0.347667	-0.157667	-4.4004	3.13118	0.0972	2.12336	-0.471	1.2436	2.60346	-1.4128	4.1788	1.65738	0.373636	-1.1955	0.046	0.7654	-0.481333	0.411923	-0.3924	0.070125
TCGA.14.0781	NA	NA	NA	NA	NA	NA	NA	NA	NA	NA	NA	NA	NA	NA	NA	NA	NA	NA	NA	NA	NA	NA	NA	NA	NA	NA	NA	NA	NA	NA	NA	NA	NA	NA	NA	NA	NA	NA	NA	NA	NA	NA	NA	NA	NA	NA	NA	NA	NA
TCGA.14.0783	-0.483125	0.12525	1.149	1.23833	0.3688	-0.692875	0.745	-0.194	-1.6734	-1.485	0.0268	-0.8524	0.432667	-0.808	0.1225	0.0701176	-1.8462	1.15533	-1.33475	-0.506625	-1.4015	0.8033	-0.288692	1.784	-0.8155	-0.0965385	1.587	1.04773	2.522	0.392667	0.612667	-3.3354	0.567	-0.6312	-0.106727	-0.704333	0.2785	2.39669	-1.811	4.0932	1.76508	1.60482	-0.77	-0.170667	-0.5264	-0.023	-0.451462	0.9108	-0.451375
TCGA.14.0786	-1.67663	0.355	1.7766	0.465667	0.096	-1.00412	0.353	-0.4488	-1.4318	-1.3916	-0.4438	-0.179	0.754333	-1.338	0.0693	0.36625	-1.2722	0.531333	-0.7405	-0.248375	-0.6633	0.7059	0.0483077	1.6056	-0.029	-0.115308	2.14769	1.05227	2.71575	-0.0376667	0.481	-2.7696	-0.0702727	0.2284	1.54945	-1.26567	-3.9185	0.379692	-1.8048	-0.1978	0.733538	1.84218	-1	0.0383333	0.5452	0.570333	-0.241769	0.0018	-0.122625
TCGA.14.0787	-1.00638	1.32763	4.7628	0.507333	0.0034	-1.55937	0.290333	-0.5674	-1.2098	-0.665	-0.1028	0.2322	0.403667	-0.317667	-0.0618	0.343118	-0.8096	0.161333	-1.62138	-0.09275	-0.3818	0.584364	-0.317385	1.481	-0.0291	-0.0683846	2.02815	0.0072	2.50525	0.264333	1.72533	-2.5868	0.934	-0.464	1.76445	-0.536889	-0.2462	0.405615	-2.4386	1.109	1.54923	2.38391	-0.757667	0.191667	-0.15	0.12	0.637692	0.1538	-0.26
TCGA.14.0789	0.469125	-0.6935	3.8812	0.296333	0.0188	-0.68	0.216667	-0.5042	-1.0404	-0.1056	-0.3732	0.1604	0.328	0.287	-0.2007	0.106353	-0.1648	0.028	-0.724125	-0.411125	-0.6148	0.354455	-0.139	0.9286	-0.352	0.277385	0.445462	0.463867	2.653	0.0266667	0.229	-2.9464	2.47091	-0.0724	1.13327	0.0454444	-0.1222	2.77169	-1.734	3.2584	1.62562	0.933273	-1.2215	0.0603333	0.1646	-0.00366667	-0.631385	-0.2036	-0.433625
TCGA.14.0790	-1.82062	1.51713	1.16	1.99267	-0.001	-0.454875	0.438	0.1612	-1.1402	-0.694	-0.8494	-0.2322	0.526667	-0.0456667	0.4855	0.253824	0.1804	0.314667	-0.491125	-0.500375	-0.9954	0.466818	-0.0499231	0.7958	-0.7266	-0.151308	2.44192	1.4736	1.88163	0.0963333	0.356333	-3.8616	0.923455	0.8264	2.47155	-0.615556	0.2961	2.93315	-2.103	2.7266	1.39531	2.51064	-1.34833	0.103	-0.0732	-0.393333	-0.320923	-1.0794	0.721375
TCGA.14.0812	-0.381	2.587	3.3414	0.808	1.401	-0.428875	0.204	-0.637	-1.5348	-1.2196	-0.2454	-0.8055	1.29233	-0.738	0.5609	0.264375	-1.4328	0.332667	-1.24313	-0.462875	-0.887	1.09745	0.0129231	0.7728	-0.6704	0.691538	3.038	0.569867	2.432	-0.002	0.794	-3.4496	2.65055	0.6358	1.36718	-0.312333	0.6344	2.30638	-1.8796	2.8948	1.36877	1.689	-1.13592	0.248333	0.0846	0.0245	-0.197769	0.0562	-1.0745
TCGA.14.0813	0.3175	1.96863	2.1048	0.521	-0.1558	-0.80225	0.347	-0.2878	-0.9244	-0.2074	-0.021	-0.0086	0.393333	-0.591667	0.2614	0.173471	-0.7608	0.0426667	-0.83875	-0.0655	-0.4832	0.166455	-0.587077	0.5154	-0.0633	0.752154	1.45131	0.5054	2.31013	0.0286667	-0.483667	-3.0918	1.97055	-0.0048	0.699455	-0.197444	-0.3555	0.695538	-1.7016	1.0948	0.552462	0.208818	-0.99475	0.255333	-0.1794	-0.0473333	1.00946	-0.8032	-0.12275
TCGA.14.0817	0.4495	0.7495	1.8952	0.960333	0.4698	-0.443125	0.251	-0.2632	-1.0926	0.341	-0.8308	-0.2198	0.856	-0.293667	0.0796	-0.00711765	-0.7144	0.742	-1.0115	-0.475625	-0.8138	-0.111818	-0.867615	0.0096	-0.9067	0.941308	1.30185	0.854267	0.7725	0.00433333	0.212667	-2.9924	-0.234091	-0.1528	0.436364	-0.512	-1.3687	0.717615	-1.581	2.1726	0.704308	1.35027	-1.5645	0.222	-0.3116	0.0403333	-0.168769	-0.1138	-0.258125
TCGA.14.0865	2.204	2.02237	0.7862	0.705667	0.272	-1.517	0.675667	-0.5772	-0.7108	-1.172	-1.41	-0.2616	0.712	-0.666333	1.2467	0.081625	-0.9178	0.391	-1.62387	-0.7035	-0.2515	2.64364	-0.0446154	-0.1702	-0.4671	0.425385	3.36308	1.0002	1.1045	0.314	1.53133	-2.8782	-0.251909	-0.4344	0.940182	-1.13956	-0.5084	0.745462	-2.5186	1.2772	0.552545	1.58982	-0.14975	0.31	1.8534	0.351	-0.904077	-0.343	-1.05225
TCGA.14.0866	1.89175	3.12263	1.6278	0.0706667	0.5224	-0.690625	0.0446667	-0.7698	-1.1674	-0.8162	-0.429	-0.395	0.536333	0.148	0.6423	0.382588	-1.2056	0.622	-1.19887	-0.360125	-0.823	0.107545	-0.0566923	0.6032	-0.7281	0.477615	2.27692	0.7278	1.1685	-1.016	1.18033	-3.936	0.007	-0.7482	1.98936	-0.564889	-0.9319	1.32846	-2.0516	1.7822	0.897846	2.40673	-0.877167	0.391333	0.644	0.243	-0.516538	-0.1978	-0.574625
TCGA.14.0867	0.224375	0.971375	4.7104	0.253667	0.0094	-0.329875	0.130667	-0.4664	-0.8658	-0.3844	-0.909	-0.0688	0.425	-0.587667	0.1194	0.119647	-0.732	0.162333	-0.4505	-0.355625	-0.5902	-0.323818	-0.972615	-0.1216	-0.2413	0.693769	1.17992	0.644933	2.78512	0.226667	-0.948667	-3.1654	0.629545	0.3056	1.63745	-0.526222	-1.2379	1.28062	-1.502	3.0206	1.45623	0.634636	-1.32758	0.291	0.604	0.016	-0.241769	-0.559	-0.51675
TCGA.14.0871	0.9255	-0.893125	-0.239	0.429	0.1706	-1.05975	0.137667	-0.1542	-0.7974	-0.1654	-2.2742	-0.0296	0.196667	-0.833	0.8854	0.281588	-0.424	0.27	-1.569	0.318125	-0.6524	0.518091	-0.175154	0.983	-0.845	0.323769	0.161231	-0.0518667	1.0615	0.125667	-0.243	-3.647	0.117182	-0.8194	-1.99409	-0.831556	0.1931	1.25531	-2.3356	-0.6392	0.712154	-1.40591	-0.241167	0.110333	0.08	0.570333	-0.504769	0.6638	-0.64775
TCGA.14.1034	-1.00925	0.38875	4.5982	0.52	0.344	-0.89025	0.0696667	-0.5182	-1.3988	-1.491	-0.082	-0.3528	0.269333	-0.089	-0.1535	0.129235	-0.5922	0.309667	-1.01238	-0.296125	-1.209	0.439273	-0.0115385	1.34	-0.4385	-0.879385	2.52631	1.21553	3.13413	0.106333	0.322	-2.475	2.71136	0.0144	1.73073	-0.707222	0.3214	1.11562	-0.9844	3.4408	0.962923	1.49109	-1.70167	0.305667	1.2092	-0.187333	-0.535308	-0.0662	-0.065375
TCGA.14.1037	0.914375	0.982625	3.0198	-0.179333	-0.2074	-0.419625	0.0406667	-0.7302	-1.131	-1.3122	-0.6446	-0.434	0.475667	-0.624333	0.1078	0.393353	-0.4574	0.540667	-0.36025	-0.322375	-0.2795	-0.0419	-0.121385	0.6544	0.0485	0.516154	2.08846	0.792533	3.22363	0.303667	0.300333	-3.3918	0.978	1.1476	1.82055	-0.928889	-1.5368	2.00523	-1.1044	3.3304	1.77454	1.21064	-1.0975	0.41	0.6392	0.0393333	-0.291769	-0.234	-0.64125
TCGA.14.1396	-0.123	-0.7345	2.7484	0.568667	-0.0052	-1.116	0.239667	-0.7998	-0.7662	-1.9246	-0.1896	-0.5812	0.448333	-0.948	-0.1367	0.826588	-0.8486	0.356667	-0.491875	-0.53075	-0.941	-0.142909	-0.295692	1.597	-0.4764	-1.091	0.224077	0.771467	3.94925	0.069	-0.524667	-2.2012	1.67791	0.0752	1.37464	-0.841222	-1.3159	1.64769	-2.5982	1.8124	0.902846	-0.0441818	-0.841667	0.249667	0.8926	-0.194667	0.662154	-0.8262	0.20425
TCGA.14.1401	0.005125	3.04637	3.0516	0.512333	0.2754	-1.26825	0.089	-0.926	-1.4576	-1.4388	-0.4516	-0.6404	-0.0163333	-0.428	0.4522	0.578059	-1.4738	0.254667	-0.881375	-0.03425	-0.8847	0.465182	0.127846	1.8008	-0.357	0.704538	2.82546	0.9212	2.9455	-0.366333	0.707667	-4.4476	0.770727	1.1166	1.33155	-1.32344	-1.4694	2.69738	-2.1036	2.979	2.00354	1.78682	-0.978583	0.385667	0.4782	-0.415667	-0.609385	-0.6876	-0.526625
TCGA.14.1402	2.67775	-0.666625	1.471	1.157	-0.1504	-0.43225	-0.0816667	0.1728	-1.1198	-1.4258	-0.7906	-1.2174	-0.309333	-0.234	0.5382	0.152647	-1.3688	0.78	-1.26113	-0.318125	-1.1253	0.2687	0.0128462	0.9976	-0.8502	0.110077	2.36723	0.409933	2.10213	-0.221	0.917667	-3.347	1.92818	-0.2652	0.953273	-0.771333	-0.1137	1.19192	-1.849	1.1726	0.659077	1.42727	-1.00617	-0.541333	-0.2004	0.00966667	-0.948308	-0.0546	-0.418
TCGA.14.1451	2.1965	2.74512	2.6844	0.285333	0.403	-0.494125	0.253	-1.038	-1.4648	-1.3612	-0.5824	-0.491	1.012	-0.0386667	0.4507	0.263706	-1.5516	0.205	-0.835125	-0.389375	-0.4924	0.434455	0.505538	0.9612	-0.2953	0.0847692	3.21077	0.9858	2.4685	0.681	-0.171	-3.9356	1.39909	-0.7174	0.939182	-0.884222	-1.6127	0.531923	-1.8854	1.3002	0.855	1.56655	-1.328	-0.0163333	0.0886	-1.12367	-0.443538	-0.2844	-0.534625
TCGA.14.1452	0.51925	-0.480875	2.3786	0.425333	0.2178	-1.4205	0.497667	-0.443	-1.8214	-1.4206	-0.0696	-0.4724	0.65	-1.47833	0.3896	0.278353	-1.5256	0.475333	-0.942	-0.152875	-0.9404	0.214182	-0.00153846	1.2242	-0.2092	-0.310692	1.86508	0.664467	3.43637	0.265667	0.59	-3.9254	0.159727	-0.4512	1.23918	-1.18189	0.49	1.40938	-1.9286	3.6774	1.05969	0.259091	-0.480083	-0.301	-0.3886	-0.0956667	-0.653154	-0.2578	-0.399625
TCGA.14.1453	-1.10088	1.80662	0.8804	-0.337333	0.3698	-1.1155	0.183333	-0.651	-1.7224	-1.0554	-0.918	-0.691	0.620667	0.0776667	0.6303	0.207	-1.1916	0.487333	-1.03	-1.06975	-1.5186	0.742	0.657308	1.5626	-0.7365	-0.535846	2.67754	0.434	1.0265	-0.119667	-0.756333	-1.7626	0.324727	-1.1486	1.53036	-1.008	-0.5732	2.78515	-2.688	1.292	1.09962	2.04709	-0.210083	-0.206	0.6938	0.164	0.650077	1.0274	-0.541875
TCGA.14.1454	1.3675	2.29925	1.7252	0.314333	-0.0114	-1.74475	0.071	-0.3778	-0.9554	-1.5804	-1.888	0.0072	0.372667	-0.397667	1.0397	0.452647	-1.6624	-0.0306667	-0.672375	-0.0585	-0.8436	0.367	0.156615	0.976	0.2456	0.606308	2.36508	0.439	2.118	-0.35	-0.21	-3.9152	0.633727	0.274	1.27891	-1.38	-0.3194	0.587923	-1.6444	3.1836	3.15592	0.292727	-0.232917	-0.166	-0.1762	0.370667	-0.873846	-0.3548	-0.45425
TCGA.14.1455	1.83088	1.0685	1.4288	-0.570333	0.39	-0.900875	0.545	-1.0484	-0.8472	-1.1146	-0.8984	-0.757	0.622	-0.482	0.8474	0.481933	-0.0812	0.577	-0.739125	-0.590625	-0.1641	0.0748	0.477769	-0.567	-0.2763	0.592462	3.15262	0.245	1.9685	-0.0696667	1.862	-4.2936	0.882545	-0.3646	1.85618	-0.597889	-2.76	0.466846	-2.0302	1.2234	0.962167	0.887909	-0.71375	-0.679667	0.8648	0.692	-0.218769	-0.7766	-0.524375
TCGA.14.1456	0.823	-0.1305	1.7752	1.32333	-0.3148	0.129625	0.582667	-0.8922	-1.2256	-0.3312	-1.1166	0.116	0.272667	0.174667	0.3895	0.278824	-0.7306	0.204667	-0.875625	-0.21025	-0.9667	0.7549	0.226615	0.6468	-0.7828	0.443846	1.75746	1.13007	2.12637	0.0776667	-0.245667	-3.2586	0.372182	-0.5356	1.75918	-0.493889	-2.4319	2.09692	-1.8544	1.1338	0.560615	2.26373	-1.00483	0.358333	0.1646	-0.572333	-0.301154	-0.1802	-0.603625
TCGA.14.1458	0.367	4.5855	0.8044	-0.166667	-0.0368	-1.04937	0.588333	-1.3522	-0.4786	-1.5754	0.244	-0.832	0.817333	-1.01367	0.6549	0.575471	-0.6786	0.302	-0.14875	-0.42475	0.3589	0.3026	0.698769	0.1272	-0.3298	1.30869	2.79531	0.639133	2.142	2.5165	1.06433	-5.153	0.537727	0.1998	2.387	-0.375222	-0.9959	1.53662	-1.8808	2.2864	1.61492	1.78236	-0.241	0.0936667	-0.5976	-0.104	-0.257077	-0.7762	-0.902875
TCGA.14.1459	0.595375	0.7755	0.078	1.05767	-0.1558	-1.57175	-0.266667	-0.7706	-1.2672	-1.3502	0.085	0.013	0.402	-0.411333	0.7161	0.115824	-1.635	0.782333	-1.822	-0.77525	-1.4228	0.839	0.413231	1.5602	-1.6389	-0.200615	3.071	0.422333	2.74975	0.222	1.05467	-4.1998	0.523727	-0.4792	0.585091	-1.63978	0.7016	1.60854	-2.2906	2.388	1.12823	0.106	-0.656417	0.921333	0.175	-1.124	-0.414231	-0.3594	0.016125
TCGA.14.1794	0.352625	0.852125	3.2162	-0.291667	0.1842	-0.7995	0.457	-0.0332	-1.2398	-1.01825	-1.1846	-0.71	0.809333	-1.01633	0.3553	0.329176	-0.992	0.306667	-0.961	-0.0505	-0.4104	-0.194556	-0.915385	0.7186	0.1639	0.387923	1.81131	0.256267	2.13375	1.148	0.0423333	-4.39	1.56891	-0.6968	2.035	-0.111444	-0.127	2.148	-1.1286	3.7746	1.99031	2.15173	-1.23342	0.192333	-0.2526	-2.03233	0.147308	-0.4718	-0.68025
TCGA.14.1795	-0.458625	2.25275	1.5684	-0.843	0.1736	-1.04325	0.500667	-0.4116	-1.0178	-0.94725	-1.0476	-0.86625	0.929667	-1.03967	0.7113	0.760733	-0.5856	0.293667	-0.868	0.05075	0.4446	-0.6708	0.116231	-0.7848	0.2675	0.227077	1.54377	0.0893333	2.89438	-0.1655	0.368	-3.3352	-0.0548182	-0.1314	2.18455	-0.503	-0.8275	0.261154	-1.2802	0.4806	0.670385	0.614182	-0.913917	0.308	-0.378	-1.02133	-0.00515385	-0.597	-0.38975
TCGA.14.1821	-1.65663	1.608	2.2738	-0.914	0.3012	-0.967375	0.184333	0.3076	-1.2334	-1.4946	-2.9356	-0.3538	0.875	-1.18367	0.5572	0.271353	-0.0714	0.506	-0.4585	0.091	-0.6029	0.681545	0.484538	-0.0036	1.2848	0.879	2.85638	0.6854	1.91338	0.218	1.29833	-3.639	-0.238818	0.7228	2.44773	-1.22467	-3.7894	-0.220846	-2.401	0.8088	0.684154	1.77491	-0.707417	0.087	1.0686	-0.4025	-0.117308	0.0568	-0.77525
TCGA.14.1823	-0.451875	-0.1335	1.8922	-0.399	0.1312	0.82	-0.113667	-0.3888	-1.1548	-0.6982	-0.4636	-1.127	0.566667	-0.558667	0.1687	0.174813	0.023	1.05033	-1.03812	-0.791	-0.6789	0.164111	-0.380846	-0.2932	-0.5359	-0.383	1.28031	-0.264267	2.47775	0.854	1.52467	-3.201	1.633	-1.0192	1.77027	-0.690222	1.0109	0.949538	-1.3894	5.2544	1.947	-0.159909	-1.14825	-0.00766667	-0.502	0.895333	-0.321538	0.2554	-0.278
TCGA.14.1825	2.26063	1.04238	1.2334	-0.758	1.0328	-1.23525	0.351	-0.4196	-1.3766	-0.746	-1.2608	-1.478	0.771667	-2.13133	0.7545	0.311235	0.002	0.583667	-0.809625	-0.568	-0.3091	0.4811	0.329385	0.6288	0.0032	1.275	2.63231	0.493467	1.4295	-1.133	1.59633	-4.6514	0.4978	0.233	1.76164	-0.868111	-1.5008	0.0730769	-1.6078	1.7244	1.01415	1.06964	-1.20842	0.209333	0.3218	0.629667	-0.0118462	-0.4544	-1.20913
TCGA.14.1827	-0.460125	3.11937	1.2304	-0.141	0.628	-0.262875	1.258	-0.9334	-0.6734	-1.0468	-0.8416	-1.2235	0.575	-0.296	0.0347	0.057	-0.6416	1.11033	-1.36013	-0.795125	-0.4159	0.681818	0.0684615	0.6658	-1.0515	0.0232308	2.45877	0.2844	0.82225	0.277667	1.745	-3.5262	0.703727	-0.703	1.62473	-1.04978	-2.5219	0.416154	-2.2662	2.5556	1.28969	1.68655	-0.947167	-0.337333	-0.9086	0.165667	-0.606154	-0.0484	-0.391125
TCGA.14.1829	1.55462	-0.202625	0.8688	0.533333	0.3116	-0.905625	0.168333	-0.944	-1.573	-1.263	-0.4454	-0.6155	0.165333	-1.37	-0.0838	0.211529	-0.8264	1.31667	-0.8845	-0.872875	-1.0424	0.8872	-0.885	-0.1542	-2.1907	0.209538	1.81877	-0.0292667	1.2415	0.832667	1.63233	-4.4664	2.0215	-0.913	0.457364	-1.61711	0.2749	2.94154	-2.2642	3.6752	1.71208	1.00782	-1.7875	0.5305	-0.9574	-0.413333	-0.651154	-0.1358	-0.695625
TCGA.14.2554	1.45938	1.18687	0.6052	1.22867	0.2536	-0.6695	0.149	-0.3734	-1.0892	-0.936	-0.3004	-0.737	0.475333	-0.498333	0.0453	-0.392412	0.1896	0.604	-1.25388	-0.258625	-1.0157	1.00382	-0.276769	-0.0974	-1.0828	-0.00746154	2.34562	0.947533	1.4835	0.398333	0.243	-4.1638	0.3121	-0.593	1.27836	-1.67011	0.4193	0.628462	-1.9458	2.6626	0.793231	1.51245	-1.21567	0.0133333	-1.0512	-0.336333	-0.871077	-0.1348	0.12775
TCGA.14.2555	2.83113	0.484625	-1.7156	1.51567	0.5036	0.772875	0.268333	-0.287	-1.5556	-1.0412	-0.673	-1.4965	0.115667	1.273	-0.0254	-0.0924	-1.4278	0.487	-1.77212	-0.423375	-1.4087	0.751667	0.0246923	1.2394	-2.0579	0.540846	0.542615	0.407533	1.92663	0.243333	0.400667	-4.2084	0.3726	-1.5	-0.231273	-2.02637	0.6809	2.73108	-1.8394	2.1512	0.2677	0.094	-1.03208	-0.223	-0.3636	-1.37433	-0.536	0.1722	-0.516375
TCGA.14.3476	1.48175	1.53025	1.431	1.264	0.572	-1.48986	-0.292667	-2.0644	-0.9126	-0.5186	0.298	0.6944	0.0663333	0.230667	0.6594	0.453188	-2.1892	-0.053	-2.04475	-0.707375	-1.2469	1.1658	0.837538	0.5248	-2.3497	0.594615	2.09946	-0.229933	1.47687	0.283	0.967	-1.8578	0.745273	-1.1522	0.0477273	-0.31125	0.2308	1.82969	-2.3462	0.9556	0.312077	0.672545	-0.480667	0.121	-0.226	-0.746667	-1.24077	0.0408	-0.80625
TCGA.14.3477	1.241	1.82313	-0.4972	0.395333	0.8308	-0.403375	0.530333	-0.4714	-1.258	-0.3722	-1.637	-0.0158	0.524667	-0.667667	0.9174	0.259294	-0.401	0.131333	-0.897625	-0.539625	-0.1271	0.2325	0.282615	0.385	-0.8035	0.438077	2.48654	0.506867	0.966375	1.17267	1.148	-4.1065	-0.164	-0.3822	0.0254545	-0.839889	0.9028	1.74877	-2.1884	1.362	1.794	1.85336	-0.766833	1.05967	1.0824	0.558667	-0.0185385	-0.3136	-0.703375
TCGA.14.4157	-0.06025	1.259	-0.0542	0.676333	0.1906	-1.22938	0.448667	-0.5544	-0.8418	-0.4312	-1.3036	-0.141	0.384333	-0.366333	1.0564	0.374706	-0.4586	0.213667	-0.656125	-0.057125	-0.4723	0.5525	0.0296923	0.2876	0.2259	1.32092	2.33723	0.800733	0.86625	1.07367	0.322	-3.6778	0.539818	-0.0922	2.41364	-1.22333	-0.1519	0.655385	-1.8728	1.3534	0.849846	0.962727	-0.564667	0.269	0.141	-0.728667	0.517077	-0.207	-0.736625
TCGA.15.0742	0.99125	1.12437	1.3564	0.403667	-0.0532	-1.05262	0.355667	-1.0266	-0.9868	-0.6196	-0.7566	0.2702	0.325667	-0.516333	0.3996	0.326235	-0.9318	0.0393333	-0.613	-0.11575	-0.3144	0.734455	0.314923	1.6	-0.1736	0.107385	2.28154	0.549133	1.50063	-0.284667	1.22367	-2.8684	0.237	-0.8146	1.59418	-0.682667	0.3205	0.687385	-2.3888	1.8986	0.694833	1.49745	0.0366667	0.47	0.0282	0.217667	0.296462	0.3304	-0.564
TCGA.15.1444	NA	NA	NA	NA	NA	NA	NA	NA	NA	NA	NA	NA	NA	NA	NA	NA	NA	NA	NA	NA	NA	NA	NA	NA	NA	NA	NA	NA	NA	NA	NA	NA	NA	NA	NA	NA	NA	NA	NA	NA	NA	NA	NA	NA	NA	NA	NA	NA	NA
TCGA.15.1446	-0.397	2.73238	2.5238	1.06167	-0.1128	-0.083625	0.608667	-0.714	-1.317	-1.06	-0.8084	-0.5916	-0.494333	-0.862333	0.2959	0.056875	-1.0042	0.263333	-0.77925	-0.360625	-0.9135	1.031	0.154154	1.8222	-0.5724	-0.356846	2.801	0.898067	2.31975	-0.137667	0.290333	-3.4008	0.894273	1.339	1.88036	-1.05022	0.4434	1.53515	-1.3098	1.4062	0.862462	2.26073	-1.38583	0.444333	0.0824	0.140333	-0.297846	0.198	-0.3125
TCGA.15.1447	1.55275	4.60738	1.3156	0.573	0.3692	-1.4595	0.602333	-0.4652	-1.052	-2.1182	-0.3	-0.7854	0.795333	-0.398333	0.0668	0.365176	-1.6102	-0.0423333	-0.5615	-0.0275	-0.5561	0.234545	0.129462	1.0476	-0.388	0.353923	1.77323	0.7442	1.70663	-0.74	0.455667	-4.4096	0.311091	0.3668	1.65964	-1.30689	0.0088	0.955385	-2.3854	2.18	1.61485	1.25436	-0.649667	0.0756667	-0.1116	0.142667	-0.823154	-0.3376	-0.559375
TCGA.15.1449	1.46625	4.16425	1.1026	0.595333	0.1322	-1.26862	0.169667	-0.508	-1.0452	-1.1082	-0.3274	-0.2612	0.535667	-0.347667	0.0858	0.289294	-1.2938	-0.0913333	-0.649375	-0.02125	-0.4734	0.224818	0.251385	1.0368	-0.5101	0.470154	1.60985	0.730533	1.6415	-0.00866667	0.381667	-3.9982	0.465818	0.1596	1.69536	-1.351	-0.2122	0.605385	-2.3972	1.66	0.914923	1.16591	-0.663333	-0.404667	0.022	-0.0466667	-0.804538	-0.3338	-0.50675
TCGA.16.0846	0.374375	2.56275	2.8558	0.411333	-0.1216	-0.3155	0.461333	-0.5542	-1.2112	-0.2022	0.2898	0.0764	0.361667	-0.554667	0.1713	0.228824	-0.7016	0.275333	-0.398625	-0.109125	-0.5503	-0.00918182	-0.515385	0.6014	-0.0609	1.10623	1.80269	0.735667	1.69125	-0.252333	-0.043	-3.8108	0.336545	0.2894	2.134	-0.566	-1.193	0.390154	-1.268	2.2366	0.841154	2.24373	-1.66158	0.249	-0.2154	0.00266667	0.0118462	-0.8442	-0.73275
TCGA.16.0848	0.101625	1.49412	4.125	0.854333	0.0642	-0.105375	0.408333	-0.074	-1.231	0.0524	-1.4266	-0.006	0.541	-0.557333	-0.0022	0.156941	-0.9342	0.419667	-0.35475	0.068	-1.0462	-0.480909	-0.841308	-0.3764	-0.1849	1.07854	2.43415	1.06367	1.00412	0.0516667	-1.03467	-3.4586	0.318	-0.0044	1.48864	-0.0517778	-1.9406	0.499538	-1.5156	2.3578	1.05331	1.43191	-1.84175	0.147	-0.1062	0.110333	-0.296538	-0.7616	-0.08525
TCGA.16.0849	0.854	1.57325	2.4124	0.351667	-0.0708	-0.6225	0.33	-0.2156	-1.1122	-0.4038	-1.5748	0.2888	0.155333	-0.38	0.3057	0.186412	-0.4462	0.129667	-0.0665	0.096125	-0.791	0.834636	-0.127385	0.0166	-0.0653	0.652154	1.861	0.999133	2.27212	-0.493	-0.758667	-3.7622	-0.0448182	0.4696	2.16564	0.0124444	-2.7411	0.743769	-1.974	0.6682	0.562692	1.63773	-1.37625	0.09	0.1162	0.151	0.391154	-0.5908	-0.265125
TCGA.16.0850	1.29275	1.67237	0.5538	0.353667	0.084	-0.644	0.297667	-0.1098	-1.4766	-0.1398	-2.4498	0.213	0.360667	-0.462	0.6923	0.142765	-0.8974	0.052	-0.108375	0.184375	0.0496	0.448455	-0.202077	0.8662	-0.2034	0.567923	2.62962	0.775333	-0.411875	-0.174	-0.823	-3.126	-0.114636	0.0718	2.06664	-0.444778	-0.9186	0.252769	-2.0144	-0.0104	0.288615	1.35355	-0.931083	0.270667	0.0784	0.340667	-0.0516923	0.5284	-0.6015
TCGA.16.0861	0.61125	1.57113	1.5564	0.896667	0.0954	-0.57825	0.399	0.1172	-0.9974	0.1004	-0.4454	-0.1056	0.624667	-0.225667	0.12	0.476588	-1.0178	0.447667	-0.194375	0.021125	-0.8545	0.288273	-0.720385	-0.6756	-0.0126	0.785	2.20692	1.40573	1.00287	-0.284667	-1.77	-3.0666	-0.166545	-0.0972	2.03827	-0.720667	-3.0456	0.243923	-2.0388	-0.5844	0.265462	0.224818	-1.82275	0.135667	-0.4664	0.178333	1.45469	-0.1618	-0.363625
TCGA.16.1045	1.055	-0.221375	2.171	0.667333	-0.3834	-0.772375	-0.00766667	-0.6858	-1.2514	-2.1048	0.2926	-1.4704	0.171	0.305333	-0.2658	0.709176	-1.3726	0.545667	-1.26988	-0.490125	-1.5166	1.09709	-0.317308	0.8852	-0.5448	-0.0505385	2.31277	0.582067	2.5315	0.248667	-0.481	-4.1978	4.43536	0.358	0.780273	-0.718667	0.444	3.297	-1.7778	4.4384	2.09262	2.29136	-0.80125	-0.854	0.4252	0.278	-0.451154	-0.0336	-0.3685
TCGA.16.1047	1.5475	-1.2885	2.164	0.647667	-0.1084	-0.998875	0.0626667	-0.58	-1.6528	-1.65	-0.4922	-0.6848	0.543	-0.541667	0.8122	0.596471	-1.1394	0.0863333	-0.04875	-0.0925	-0.7606	1.10436	0.0733077	2.4072	-0.2862	-0.502077	2.60454	0.692933	2.63775	-0.322667	0.364667	-4.0146	1.07227	0.1054	1.02491	-1.23256	0.3151	2.61038	-2.1526	2.1872	1.07154	1.66745	-0.706417	0.0873333	0.2794	-0.248333	0.498154	-0.0492	-0.02125
TCGA.16.1048	0.3525	2.015	1.8602	0.564667	-0.219333	-0.968875	-0.067	-1.333	-1.448	-0.6318	0.0356	-0.0746	0.451667	0.262	0.2874	0.377294	-0.803	0.289667	-1.00275	-0.268375	-0.624556	0.0840909	-0.0313846	0.9822	-0.3642	0.637077	2.70185	0.464333	2.70025	0.420333	0.395333	-3.1468	0.169364	0.1502	1.473	-1.00289	-0.1063	0.690538	-2.1596	2.4334	0.821385	1.11827	-1.07258	0.463333	0.1858	-0.000333333	-0.0631538	-0.3662	-0.1955
TCGA.16.1055	1.2	1.117	2.7416	-0.384	-0.4612	-1.0715	0.0823333	-1.1638	-1.9192	-1.37425	-0.325	-0.0916	0.214667	-0.258333	0.6469	0.959941	-1.922	0.170333	-0.9445	-0.366625	-0.9124	0.766818	0.0836923	2.0402	-0.5117	-0.323	1.33023	0.1216	3.49688	0.299667	0.315667	-3.1568	0.326818	-0.3514	0.841364	-1.16944	-1.2237	1.13808	-2.1014	1.1622	0.707769	1.02164	-0.685333	0.366333	0.7996	0.250333	-0.313077	-0.472	-0.4685
TCGA.16.1056	-1.67263	1.88675	2.5258	-0.166	0.228	-1.23037	0.402333	-1.755	-2.6358	-1.2866	-0.7114	-0.3164	0.193667	0.0376667	1.0956	0.776824	-1.3532	-0.126333	-0.709875	-0.12925	-0.8046	0.720636	0.539692	1.4364	-0.995	-1.25277	2.02723	0.0736667	2.66562	0.249333	0.614	-1.0496	1.61418	-0.5498	1.20745	-0.187	0.6238	2.80485	-2.3014	2.986	2.57946	1.82355	-0.355417	0.273333	0.827	0.0906667	-0.552615	-0.2024	-1.03988
TCGA.16.1060	-0.426125	0.779375	2.5536	1.12433	0.185	0.259875	-0.000666667	-0.4686	-1.1884	-0.0196	0.106	-0.9722	-0.160667	-0.102333	0.032	0.506059	-0.5912	0.386333	-0.864375	-0.123375	-0.4073	0.502727	-0.398769	0.4388	-0.6221	0.0179231	1.96062	1.22533	2.673	0.294	-0.045	-3.9628	2.75627	0.3374	1.256	-0.873333	-0.7117	2.17169	-1.7658	1.8808	2.45577	0.674182	-1.35125	-0.232	-0.9752	-0.403	0.597692	-0.2878	-0.26325
TCGA.16.1062	0.968875	-0.1735	1.4876	1.15533	0.3338	-0.816375	0.00433333	-0.5764	-1.3892	-1.2604	-0.5034	-0.395	0.0526667	0.0833333	-0.1856	0.0786471	-0.4264	0.110333	-0.766625	-0.24575	-0.7476	0.662182	-0.144308	1.94	-0.7694	-0.0254615	2.00638	0.956	2.35513	0.97	0.364333	-3.94	-0.397182	0.2	1.14936	-1.178	-0.1266	4.19662	-2.0064	3.9962	2.63815	1.42709	-1.27267	0.275333	0.4426	-0.174667	-0.411538	-0.3462	-0.60025
TCGA.16.1063	-1.282	2.82025	1.2534	0.681	0.7396	-0.800875	0.0393333	-0.6034	-1.3184	-1.795	-0.474	-0.6676	0.118333	-0.276667	0.3329	0.0685882	-0.7334	0.459667	-0.8845	-0.492	-0.7841	0.926364	0.384769	1.0616	-0.8371	-0.336846	3.20746	0.709933	2.18975	0.528667	1.206	-3.292	0.100636	0.1736	1.11555	-0.721778	-0.0231	1.41162	-2.2194	1.0364	1.562	1.82191	-1.24467	-0.154667	0.8206	0.048	-0.413077	-0.3386	-0.014125
TCGA.16.1460	-1.46612	0.328375	2.6956	-0.257333	-0.015	-0.550125	-0.227	-0.7788	-1.4572	-0.8128	-1.3468	-1.5396	0.775667	-0.893	0.4114	0.659	-0.243	0.664667	-0.322875	-0.178	-0.7313	0.4961	-0.126308	1.8136	-0.0138	0.756923	2.07246	0.722333	2.46813	1.87533	0.384333	-4.189	0.534727	0.8666	3.34136	-1.44722	-2.4661	2.75169	-0.8876	3.9464	2.37	2.66591	-1.02117	0.0593333	-0.0512	-0.0226667	-0.156923	0.1468	-0.535875
TCGA.19.0955	-0.891	1.963	2.1086	-0.183667	0.4104	-0.774625	0.032	-1.2462	-2.22	-1.3736	0.6714	-0.8846	0.658667	-0.540333	0.3097	0.497588	-1.0416	0.502	-1.29612	-0.27275	-1.029	0.6354	0.194462	1.725	-0.9036	-0.435	2.78915	0.7122	4.17762	0.517667	0.684667	-3.825	4.03945	-0.517	1.39236	-1.79456	0.0915	3.70462	-1.7086	4.2596	2.66923	2.59	-1.38133	0.458667	-0.1994	0.424333	-0.825077	-0.1022	-0.93025
TCGA.19.0957	1.02087	3.18812	3.1404	-1.319	0.3722	-0.4175	0.328667	-0.5476	-0.7448	-2.3464	-1.5768	-0.9442	0.475	0.492333	0.2994	0.253625	0.0524	0.692667	-0.12	-0.2745	-0.4983	0.0481818	-0.0610769	1.4042	0.1367	1.94908	2.981	0.386733	2.3165	-0.185667	1.111	-3.8004	0.474273	2.1074	1.82727	-0.792556	-0.0766	3.29738	-1.198	3.9584	2.85577	2.29473	-1.52442	0.110667	1.1834	-0.429667	0.113154	-0.3868	-0.304
TCGA.19.0960	-0.72475	1.8415	1.6802	-0.491667	0.0568	-1.17875	0.522333	-1.105	-1.0482	-0.9744	-1.5126	-0.1096	0.513333	0.115	0.7751	0.635529	-1.3444	0.414333	-0.726125	-0.639625	-0.6448	1.41964	1.11746	1.1914	-0.2601	1.10623	2.67177	0.872667	2.26975	-0.264333	0.972333	-3.269	-0.507182	1.0544	1.28227	-1.76412	-2.2439	2.169	-2.3496	3.5068	1.27692	1.32027	-1.008	0.0683333	1.5104	0.954	-0.834077	-0.6222	-0.72575
TCGA.19.0962	-1.3545	3.5485	3.1756	0.256	-0.0186	-1.00762	-0.253667	-0.7514	-1.4558	-1.2084	0.417	-0.9628	-0.0703333	-0.414667	0.4146	0.586588	-0.591	0.180667	-0.51775	-0.30875	-0.5023	0.397364	0.126077	1.1496	-0.4644	0.131462	2.27269	0.493667	3.649	0.364	0.758667	-4.2632	1.95509	0.482	1.28445	-1.08389	0.8673	2.75492	-2.1706	2.7566	2.34531	0.993727	-1.13417	0.0576667	0.529	-0.619333	0.0269231	-0.4488	-0.146375
TCGA.19.0963	1.11512	3.785	1.9336	1.02733	0.0068	-0.36025	0.336667	-0.4578	-0.6596	-1.7414	-0.8156	-0.1586	1.593	-0.698333	0.4425	0.171765	-0.6446	0.15	-0.26475	-0.1475	-0.4688	0.296545	-0.149538	1.1442	-0.8435	1.19146	2.523	1.09833	1.228	-0.149	0.428	-3.7738	1.49645	1.3712	1.665	-0.864889	-0.2766	1.64592	-1.9302	2.0716	1.50754	2.38945	-1.1685	-0.619	0.1874	0.073	0.737538	-1.1116	-0.33425
TCGA.19.0964	0.647	-1.53	0.6456	0.571667	-0.0188	-1.04875	0.0386667	-0.0438	-1.4166	-2.2336	-0.8702	-1.0634	0.593667	-0.423667	0.397	0.0340588	-0.5594	0.606667	-0.43525	0.179125	-0.5889	0.532182	0.346615	0.9496	0.214	-0.165077	3.04269	1.64493	2.22337	-1.052	0.0126667	-4.0712	-0.524182	0.481	2.20927	-1.71533	-0.5659	-0.365615	-2.2608	0.9014	0.4625	0.494455	-1.415	0.329667	-0.4672	-0.472333	0.316308	0.0318	-0.277875
TCGA.19.1385	0.178125	0.258125	2.577	-1.35333	-0.1966	1.43475	-0.156667	-0.4766	-1.0386	-1.1982	-0.3932	-2.29225	0.578667	-0.184333	-0.1985	0.480235	-0.0304	0.21	-0.343375	-0.23925	-0.7706	-0.592375	-0.675154	0.8206	-0.6554	-0.597231	1.35323	-0.0492667	2.6975	-0.768333	0.93	-3.4152	3.64264	0.3942	2.02282	3.93522	-0.5111	4.15131	-0.6536	4.7302	5.44892	2.13155	-1.27142	-0.382667	2.1124	0.152333	-0.522846	-0.2684	-0.157125
TCGA.19.1386	-0.058	1.704	1.361	-1.07	0.1622	-1.1805	0.09	-0.6576	-0.7552	-2.9428	-1.2912	-1.1428	0.154333	0.0843333	-0.705	-0.0644706	0.2046	0.125	-0.02525	-0.18075	-0.4733	0.322545	-0.130154	2.0174	-0.4815	0.289615	2.59315	0.4734	2.627	-0.055	1.58033	-3.3032	0.0692	0.8722	2.06382	-1.34289	-1.4004	2.35792	-1.6844	3.72	2.85546	2.27209	-0.473417	-0.8005	0.5808	-0.435	-0.157615	0.2628	-0.011
TCGA.19.1387	-0.120875	1.61512	1.5574	-1.40333	-0.0166	-0.001	-0.366333	-0.1628	-0.5264	-2.451	-0.9034	-0.5835	0.379667	-0.47	0.0907	0.206235	0.4484	0.31	0.01625	-0.63675	-0.1893	1.80618	-0.338769	0.4036	0.0876	1.65185	2.26115	0.100933	3.02988	0.493667	1.226	-3.5114	1.55545	1.5612	2.22855	-0.971444	-1.8847	1.07131	-1.7306	4.136	2.13038	2.06918	-1.52158	0.280333	0.8866	0.237	0.118308	-0.9434	-0.116125
TCGA.19.1388	-0.584	3.58412	2.0798	-1.031	0.4626	-1.18025	-0.244	-0.1502	-1.0442	0.7232	0.344	-1.2602	0.650667	-0.451	-0.9215	0.231529	0.0528	0.474	-0.0345	-0.185875	-0.4854	-0.4202	-0.812538	0.8094	-0.019	1.61923	1.93892	0.114467	2.7145	-1.979	0.174333	-3.201	0.767273	2.051	2.557	0.740667	-1.6233	3.68423	-1.4058	3.2832	2.57623	2.15518	-1.55408	-0.089	0.17	-0.229667	-0.0690769	0.2056	-0.845125
TCGA.19.1389	0.259625	1.95725	4.0322	-1.14133	0.2708	-0.3925	-0.193667	-0.575	-0.9622	-1.07467	0.7368	-1.3345	0.543333	-1.89933	0.2447	0.4335	0.1188	0.389333	-0.9535	-0.325125	-1.0872	-0.526	-0.680769	0.7948	-0.1668	1.11923	0.992308	-0.0156667	3.806	0.424	0.655667	-3.421	5.04709	1.8842	2.35427	0.217667	-0.5538	3.15123	-1.1508	4.051	3.00192	1.11245	-0.806167	0.783333	0.5344	-0.961	-0.348308	-0.7586	-0.037
TCGA.19.1390	-0.784	-0.38125	0.698	0.660333	0.3618	-1.62912	0.713333	-1.003	-1.116	-1.6394	-1.7284	-0.3358	0.456	-1.468	0.855	0.77	-1.1492	0.0106667	-0.769375	-0.141375	-0.333556	1.05791	0.202846	0.3224	-0.0718	1.84615	2.597	0.8906	1.72775	0.515667	0.921333	-2.913	-0.302909	1.2638	1.60764	-1.53229	-1.5547	2.00354	-2.6776	2.0224	0.770462	1.05918	-0.891167	0.196333	-0.3696	0.580667	0.0330769	-0.037	-0.626375
TCGA.19.1392	1.32163	-1.13	3.7818	0.790333	-0.0072	-0.804	-0.0353333	-0.1764	-1.086	-1.1112	-1.1196	-0.5442	0.425	-0.723667	0.6358	0.236059	-1.1962	0.699667	-2.30912	-0.598625	-0.4138	0.814091	-0.227923	1.8808	-0.774	0.0263846	1.86685	0.131733	2.81525	-0.028	0.972333	-3.9788	3.66655	-0.262	0.515455	-1.52422	-0.3724	1.23246	-1.1706	4.2106	2.14638	-0.859182	-1.36783	-0.252667	-0.715	-0.621333	-0.243538	0.291	0.1045
TCGA.19.1786	-1.80163	2.85637	1.4906	-1.456	0.3354	-0.7505	-0.316	-0.1268	-0.7524	-2.0656	-0.5226	-0.4888	0.279333	-2.4035	-0.3042	0.150812	0.317	0.396333	-0.540125	-0.574625	-0.6992	-0.252556	-0.166308	0.7348	-0.3586	0.0658462	2.14523	1.05533	2.20525	-0.921	1.806	-4.4248	-0.768	0.7802	1.193	-1.97911	-1.1048	3.21354	-1.7996	5.4562	4.32662	1.86382	-1.03917	0.267667	0.7108	0.583	-0.523846	-0.5608	-0.100125
TCGA.19.1787	-1.43213	-0.393125	2.9828	0.558	0.294	1.44162	0.468333	-0.8446	-0.6084	-0.2802	-0.0792	0.02525	0.546	-0.716667	0.3971	0.298882	-0.811	0.215667	-1.22788	-0.51525	-0.4506	0.0397273	-0.394308	0.9692	-0.4486	0.205846	2.01823	0.897667	1.92312	0.021	-1.72467	-2.2122	0.3777	0.2474	1.42182	-1.55167	0.2953	0.756769	-1.8728	2.9636	1.11158	1.872	-0.599	0.206333	1.8378	0.361333	-0.960692	0.1124	-0.465
TCGA.19.1788	0.910125	4.70538	1.0116	-0.863667	-0.8244	-0.821125	-1.63767	-0.265	-0.6392	-2.939	-0.5492	-0.66375	0.211667	-0.4365	0.2883	1.00125	-0.0792	0.452	0.4315	-0.4015	-1.0754	0.6164	-0.123846	0.1856	0.1382	2.00623	2.78377	1.35713	3.14	0.102	1.12	-5.1322	0.5359	2.3526	2.40145	-1.66356	-1.323	4.01085	-2.0876	4.0776	3.43583	1.53791	-1.01983	-3.31033	-1.5164	-0.514667	0.167154	-0.9154	-0.73375
TCGA.19.1789	-1.92075	4.05275	-0.0578	-0.295	-0.60125	-0.244625	-0.900333	1.4964	-0.8476	-0.7516	0.4074	-0.3274	0.793333	-0.463	0.7188	0.2425	-0.274	0.760667	-0.08825	0.429875	-0.9013	-0.216889	-0.477769	0.5034	-0.4369	0.518385	3.48677	2.09773	1.318	0.3425	0.769333	-5.57775	-0.890429	1.7684	3.02973	-1.44637	-0.3931	5.76508	-0.9562	3.02	3.35546	2.15082	-1.10225	-0.475667	-0.5566	-1.732	1.05377	-0.6794	0.1795
TCGA.19.1790	1.14663	0.1405	2.729	0.698667	0.1052	-0.70625	0.593667	-1.3468	-1.3246	-0.5416	0.286	0.309	0.409	-0.316	0.0216	0.363375	-0.7558	0.271667	-0.532625	-0.296125	-0.2696	-0.0424545	-0.279846	0.1828	-0.3434	0.536077	0.171923	0.149667	3.927	-0.934	-0.629333	-3.83225	2.54073	-0.651	1.24991	-0.643222	-0.0342	1.57177	-2.4464	3.0862	0.920846	-0.382727	-0.694167	0.272667	-0.2762	-0.493667	-0.330538	-0.3682	-0.6205
TCGA.19.1791	2.11762	1.14538	-0.4324	-0.153	0.529	-1.72837	0.740333	-0.4888	-1.883	-1.6866	-2.065	-0.44375	0.938	-0.0526667	0.5249	0.289588	-0.0216	0.382	-0.36225	-0.592	-0.7388	0.886909	0.148	1.2152	-0.5315	-0.128538	3.47877	0.873933	1.71338	0.3115	0.952	-3.6062	-0.5445	0.711	2.06182	-1.78511	1.1635	1.85492	-1.884	3.9678	1.74677	0.718273	-0.579833	0.963667	-0.6556	-0.557333	0.272308	-0.5336	0.6135
TCGA.19.2619	-1.5225	0.579375	1.6764	0.510333	-0.0422	-1.07387	-0.620667	-0.9498	-0.8654	-1.1852	-0.1226	-0.203	0.122	-0.484667	0.617	0.180812	-0.1104	0.248667	-0.501875	-0.459875	-0.4771	0.504778	0.165769	0.925	-0.7435	-0.0842308	2.36862	0.885133	2.19575	-1.26767	0.442	-3.017	1.24164	-0.2278	2.22782	-0.766333	-1.0272	0.412231	-2.4592	2.5878	1.23923	2.21355	-1.40475	-0.067	0.7362	-1.255	0.0981538	-0.5114	-0.618
TCGA.19.2620	-1.05363	2.29975	1.6642	0.780333	0.5476	-0.6575	0.0275	-1.1852	-1.4898	-1.04075	0.697	-0.3596	0.392333	0.3305	0.271333	0.388562	-0.5154	0.266667	-0.570125	-0.633375	-0.5938	0.8009	0.190385	0.3534	-1.0151	1.50254	2.08608	1.3818	3.10675	-0.637	0.403667	-4.2426	1.92082	1.4796	1.98191	-1.058	0.59	3.68508	-1.8132	3.568	2.09242	2.627	-1.09558	-0.611333	-1.3662	1.30567	-0.562231	-0.4146	-0.609875
TCGA.19.2621	0.41675	-0.455875	1.705	0.5	0.1154	-1.25375	0.171667	-1.1258	-0.8538	-0.9714	0.3072	-0.6766	0.705667	-0.337	0.2252	0.402875	-0.4242	0.127	-0.868375	-0.202125	-0.2132	0.7257	-0.221462	1.9548	-0.8829	-0.656846	3.16438	0.7938	3.28012	1.1	0.291	-1.1314	0.5889	-0.4466	1.61864	-1.63175	0.309	0.505692	-2.8896	1.303	0.49975	1.253	-0.674	-0.417	-0.3616	-0.666333	0.630692	-0.1444	-0.756625
TCGA.19.2623	-0.14675	0.72	2.4312	0.200333	0.4566	-0.0845	0.141333	-0.8942	-2.0968	-1.1296	-0.2338	-0.618	0.822333	-0.279	-0.0942	0.444529	-0.8876	0.0873333	-0.944375	-0.27325	-0.6578	0.0736667	0.0295385	0.5784	-0.7956	-0.422077	1.80715	0.521267	1.63587	-0.304333	0.485	-3.3998	0.790545	-0.2964	1.41782	-0.917556	-0.8502	0.339231	-1.1058	1.9132	0.715077	0.484818	-0.72625	0.076	-0.1932	0.238	0.129308	-0.0114	-0.448375
TCGA.19.2624	0.832875	2.94937	0.7102	0.439333	0.506	-0.7415	0.805333	-0.1516	-1.0784	-0.7544	-1.0702	-0.431	0.710667	-0.506667	1.1842	0.4226	-1.0596	0.286667	-1.074	0.273875	-0.4124	-0.2819	0.00384615	1.511	-0.8298	0.383385	3.47677	0.6326	1.20925	0.95	0.381667	-2.481	-0.3633	0.1562	2.21009	-0.804667	-1.5197	1.05792	-1.1938	0.9262	1.82358	2.02973	-1.04008	0.162	-0.1412	0.0806667	0.152077	-0.3576	-0.44775
TCGA.19.2625	1.13862	-0.085125	2.1342	0.679333	0.269	-0.690875	0.247	-0.2372	-1.7862	-0.5052	-0.3168	-0.1468	0.590667	-0.652	0.6287	0.0361176	-0.6644	0.229	-0.916125	-0.11475	-0.5059	0.573545	-0.0473077	1.0266	-0.6009	-0.232538	1.38146	0.780333	2.30563	0.19	-0.185667	-2.9035	0.182273	-0.456	2.07445	-1.03867	0.1543	0.0480769	-1.3936	2.6088	0.981154	-0.152455	-0.579583	0.271	0.3266	0.0726667	-0.379308	0.0402	-0.570625
TCGA.19.2629	0.250625	1.32175	2.2624	0.409333	0.2306	-1.39813	-0.0123333	-0.5964	-1.7208	-0.952667	0.1636	-0.2322	0.74	-0.239333	0.2144	-0.0233529	-0.0818	0.272667	-0.56225	-0.517875	-0.7315	0.865091	0.437308	0.4088	-0.0787	0.512077	1.60592	0.334333	2.064	0.188	0.353	-3.2626	0.9988	0.1952	2.36964	-0.966	-2.9192	1.31823	-1.9532	3.3818	1.30415	2.16627	-1.24325	0.453667	0.409	0.554333	-0.273154	-0.2522	-0.859125
TCGA.19.2631	-0.908125	-0.750375	0.8188	0.629667	0.0926	-1.35125	0.830333	-0.6512	-1.1912	-0.15425	-0.3982	0.1934	0.206333	-0.398667	-0.1071	0.540118	-0.0356	0.267667	-0.618	-0.30525	-0.7831	0.177636	-0.0396154	1.228	-0.482	0.645231	2.46923	1.1268	2.80525	-0.340667	0.135	-3.8194	-0.1134	0.4954	2.19536	-1.07022	-0.2735	1.82292	-2.1342	1.7528	0.862077	1.627	-0.7075	0.0883333	0.0386	-0.751333	0.191385	-0.0602	-0.31075
TCGA.19.4068	-0.14475	1.47988	1.5364	0.393	0.1898	-0.753625	0.348667	-0.7384	-1.088	0.1865	-0.2464	0.2524	0.453333	0.184667	0.4959	0.523059	-0.0486	0.162333	-0.260875	-0.2395	-0.4249	0.557182	-0.197615	2.0468	-0.7579	0.0553077	2.78131	0.837667	1.40037	0.0653333	1.03233	-2.9746	0.647636	-0.4212	2.16645	-0.347	-2.7182	0.759077	-1.6162	1.1386	1.14092	2.74427	-1.117	0.261667	0.5202	-0.201	0.155462	-0.4606	-0.251375
TCGA.19.5947	NA	NA	NA	NA	NA	NA	NA	NA	NA	NA	NA	NA	NA	NA	NA	NA	NA	NA	NA	NA	NA	NA	NA	NA	NA	NA	NA	NA	NA	NA	NA	NA	NA	NA	NA	NA	NA	NA	NA	NA	NA	NA	NA	NA	NA	NA	NA	NA	NA
TCGA.19.5950	NA	NA	NA	NA	NA	NA	NA	NA	NA	NA	NA	NA	NA	NA	NA	NA	NA	NA	NA	NA	NA	NA	NA	NA	NA	NA	NA	NA	NA	NA	NA	NA	NA	NA	NA	NA	NA	NA	NA	NA	NA	NA	NA	NA	NA	NA	NA	NA	NA
TCGA.19.5951	NA	NA	NA	NA	NA	NA	NA	NA	NA	NA	NA	NA	NA	NA	NA	NA	NA	NA	NA	NA	NA	NA	NA	NA	NA	NA	NA	NA	NA	NA	NA	NA	NA	NA	NA	NA	NA	NA	NA	NA	NA	NA	NA	NA	NA	NA	NA	NA	NA
TCGA.19.5952	NA	NA	NA	NA	NA	NA	NA	NA	NA	NA	NA	NA	NA	NA	NA	NA	NA	NA	NA	NA	NA	NA	NA	NA	NA	NA	NA	NA	NA	NA	NA	NA	NA	NA	NA	NA	NA	NA	NA	NA	NA	NA	NA	NA	NA	NA	NA	NA	NA
TCGA.19.5954	NA	NA	NA	NA	NA	NA	NA	NA	NA	NA	NA	NA	NA	NA	NA	NA	NA	NA	NA	NA	NA	NA	NA	NA	NA	NA	NA	NA	NA	NA	NA	NA	NA	NA	NA	NA	NA	NA	NA	NA	NA	NA	NA	NA	NA	NA	NA	NA	NA
TCGA.19.5955	NA	NA	NA	NA	NA	NA	NA	NA	NA	NA	NA	NA	NA	NA	NA	NA	NA	NA	NA	NA	NA	NA	NA	NA	NA	NA	NA	NA	NA	NA	NA	NA	NA	NA	NA	NA	NA	NA	NA	NA	NA	NA	NA	NA	NA	NA	NA	NA	NA
TCGA.19.5956	NA	NA	NA	NA	NA	NA	NA	NA	NA	NA	NA	NA	NA	NA	NA	NA	NA	NA	NA	NA	NA	NA	NA	NA	NA	NA	NA	NA	NA	NA	NA	NA	NA	NA	NA	NA	NA	NA	NA	NA	NA	NA	NA	NA	NA	NA	NA	NA	NA
TCGA.19.5958	NA	NA	NA	NA	NA	NA	NA	NA	NA	NA	NA	NA	NA	NA	NA	NA	NA	NA	NA	NA	NA	NA	NA	NA	NA	NA	NA	NA	NA	NA	NA	NA	NA	NA	NA	NA	NA	NA	NA	NA	NA	NA	NA	NA	NA	NA	NA	NA	NA
TCGA.19.5959	NA	NA	NA	NA	NA	NA	NA	NA	NA	NA	NA	NA	NA	NA	NA	NA	NA	NA	NA	NA	NA	NA	NA	NA	NA	NA	NA	NA	NA	NA	NA	NA	NA	NA	NA	NA	NA	NA	NA	NA	NA	NA	NA	NA	NA	NA	NA	NA	NA
TCGA.19.5960	NA	NA	NA	NA	NA	NA	NA	NA	NA	NA	NA	NA	NA	NA	NA	NA	NA	NA	NA	NA	NA	NA	NA	NA	NA	NA	NA	NA	NA	NA	NA	NA	NA	NA	NA	NA	NA	NA	NA	NA	NA	NA	NA	NA	NA	NA	NA	NA	NA
TCGA.26.1438	1.03675	3.31237	4.187	-0.333667	-0.0508	0.42925	0.444	-1.5176	-2.045	-1.0852	0.3808	-0.452	0.354667	-0.169667	0.1603	0.596647	-0.9944	0.465667	-1.2295	-0.478	-1.0847	0.512	0.411692	1.0336	-0.1814	-0.872692	2.11815	0.150467	2.93763	0.313	-0.664667	-2.8968	2.60691	-1.2724	1.75173	-0.821444	0.393	2.00223	-1.7346	3.141	1.50454	1.28918	-1.72475	1.01533	0.5958	0.199	-0.767462	-0.2034	-0.691375
TCGA.26.1439	0.222	0.498	2.4018	0.656	0.0762	-1.16063	0.100333	-0.8196	-0.9694	-0.6085	-0.6226	0.1612	0.119333	-0.623333	0.2649	0.304941	-0.2474	0.0336667	-0.755875	-0.557125	-0.6706	0.754909	-0.361769	0.9852	-0.4258	0.0825385	2.00931	0.656933	2.29937	-0.5065	0.180667	-2.33	2.894	-0.9376	1.99591	-0.868	-0.4829	2.42554	-1.8642	2.9094	0.918615	1.83727	-0.8915	0.179333	0.019	-0.025	0.240231	-0.5332	-0.10225
TCGA.26.1440	0.738625	1.69425	0.9482	1.03633	0.1	-1.28675	-0.018	-0.982	-1.4248	-1.7114	0.0992	-0.8368	0.213667	-0.594333	-0.2381	0.614471	-0.6366	0.225	-0.65225	-0.084375	-1.12	0.804727	-0.136769	1.6568	-0.4232	-0.231385	3.14115	1.07813	1.97875	0.083	0.473333	-4.0768	0.7431	0.8442	1.42582	-1.60478	1.0134	1.66892	-1.883	2.6586	1.62292	1.34882	-0.829167	-0.111667	0.1514	-0.618	0.421769	-0.3988	0.053625
TCGA.26.1442	NA	NA	NA	NA	NA	NA	NA	NA	NA	NA	NA	NA	NA	NA	NA	NA	NA	NA	NA	NA	NA	NA	NA	NA	NA	NA	NA	NA	NA	NA	NA	NA	NA	NA	NA	NA	NA	NA	NA	NA	NA	NA	NA	NA	NA	NA	NA	NA	NA
TCGA.26.1443	1.67013	0.631625	-0.3458	1.10967	0.2416	-0.801625	-0.512667	-0.6418	-1.1966	-1.50175	-0.7378	-1.0422	0.414333	0.052	0.7134	0.819529	-1.597	0.427	-0.872	-0.2415	-1.1556	0.829545	-0.326769	2.5376	-0.7811	-0.306077	1.36938	1.4764	3.28262	0.003	-0.21	-4.4882	-0.0537273	0.4462	1.91055	-1.15256	-3.1988	0.710769	-2.3104	1.9438	1.54123	1.11718	-0.592167	0.122	-2.673	-0.0796667	0.395538	0.335	-0.04175
TCGA.26.1799	0.093875	4.548	1.4578	-0.670667	0.3188	-0.404	-0.564333	0.7054	-0.8668	-1.71767	0.0074	-1.4685	0.811333	-0.00933333	-0.0173	0.102235	-0.1878	0.524333	-0.31625	-0.157125	-0.1814	-0.0155455	-0.0946923	0.8034	-0.3712	0.396846	2.958	0.402333	0.935125	1.006	1.886	-4.398	-0.713	0.46	2.55709	-0.403556	-0.7842	1.87015	-1.848	2.8344	1.91985	2.05045	-1.35042	-0.662	-0.3638	-0.122333	-0.264462	-0.4088	0.024375
TCGA.26.5132	-0.947	-0.055625	1.7662	0.487333	-0.0802	-0.966375	-0.323	-1.1798	-1.1866	-1.207	-0.1244	0.062	0.473333	-0.101	0.3915	0.215375	-0.3776	0.314667	-0.194125	-0.3545	-0.5307	1.08509	-0.255538	1.8552	-0.3157	0.0567692	1.47292	0.918867	1.99988	0.371	-0.121667	-3.9368	0.691091	0.2796	1.79091	-0.712222	-1.567	0.276462	-0.6872	1.8356	0.778917	2.02955	-0.90625	0.240667	0.369	-0.342333	0.572	0.1602	-0.027
TCGA.26.5133	1.00388	-1.09512	2.3818	0.400667	0.3536	-0.763625	0.161667	-0.8842	-1.4776	-0.5028	-0.8414	0.0012	0.465	-0.0293333	0.5882	0.213824	-0.5868	0.247	-0.47125	0.017125	-0.3234	0.022	0.299	1.7426	0.2074	0.215769	2.02477	1.17287	1.72487	-0.171	-0.00466667	-1.0442	1.73855	-0.4744	1.84582	-0.893222	-1.959	0.548462	-1.6886	2.4198	0.990615	2.70382	-1.73033	0.344667	1.7466	-0.065	-0.148	-0.0182	-1.18325
TCGA.26.5134	0.989	1.81025	1.6098	0.667	0.0986	-0.931375	-0.0863333	-0.4354	-1.0866	-0.6292	-1.0468	-0.34975	0.139	0.148	0.6472	0.280647	-0.7436	0.161667	-0.821625	-0.026125	-0.2611	0.0780909	0.111154	0.0614	-0.4347	1.70538	2.69585	1.077	1.60137	-0.606	0.389	-2.4632	-0.049	0.6148	2.63945	-1.169	0.4046	0.0389167	-2.0694	1.6184	0.437538	0.068	-1.18717	0.077	-0.1452	-0.248333	0.641385	-0.9936	-0.648
TCGA.26.5135	0.273625	1.488	2.1406	0.407333	0.2132	-0.405875	0.064	-0.8122	-1.0174	-1.738	-1.1618	-0.1042	0.723667	0.169667	0.3114	0.593882	-0.5862	-0.085	-0.599875	0.062375	-0.3827	-0.0964	-0.187615	0.9888	-0.2326	0.926385	2.83138	0.778733	1.91437	-0.171667	0.144333	-4.075	-0.1582	0.6142	2.07918	0.103	-2.5409	1.39762	-1.9854	1.4876	0.929077	2.10336	-1.27942	-0.28	0.1534	-0.538667	-0.62	-0.6074	-0.363375
TCGA.26.5136	-0.213625	1.17263	1.9208	0.608	-0.0466	-1.02438	0.344667	-0.6492	-1.8412	-0.931	-0.4422	-0.3205	0.307	-0.163667	0.1096	0.291706	-0.386	0.177333	-0.59425	-0.048625	-0.3194	0.3107	-0.267846	1.7022	-0.718	0.465231	2.54292	0.828933	2.35387	-0.365333	-0.739667	-3.7118	0.7525	0.607	2.276	-0.0333333	0.0444	0.556615	-0.6024	2.4574	1.01975	1.67745	-1.01617	2.17267	-0.298	-0.535667	0.516846	-0.3126	0.011625
TCGA.26.5139	0.357	2.78912	2.0098	0.332333	0.4354	-1.212	0.958333	-0.8838	-1.3708	-1.9082	-0.0844	-0.0158	0.447333	0.208333	0.0625	0.253059	-0.4804	0.0213333	-0.30725	-0.593	-0.6599	0.675818	-0.0323846	1.777	-0.2396	0.112231	2.41615	0.328867	2.6705	0.0845	0.744667	-3.9394	2.63118	0.2542	2.275	-1.03356	0.1343	1.79438	-2.1296	3.073	1.76315	1.88082	-1.18542	0.336	1.2758	-1.43367	-0.503462	-0.5998	-0.032
TCGA.27.1830	0.892125	0.81325	3.3892	-1.20933	0.4338	-0.67625	-0.423	-0.0132	-0.8644	-1.2672	-1.382	-1.3232	0.839667	-0.346667	0.0298	0.154562	-0.1564	0.349667	-0.156375	-0.192875	-0.7516	2.14927	-0.689385	0.6054	0.0651	0.402615	2.48254	0.314867	3.01437	0.708333	1.889	-4.938	3.65827	0.8378	2.51809	-0.671125	-1.1627	0.971308	-1.6664	4.7226	3.05754	1.44891	-1.13667	0.811	1.1618	0.2235	-0.283	-0.4374	-0.097375
TCGA.27.1831	0.8245	-0.6425	1.11	2.11167	0.6166	-0.60475	0.436333	-0.2374	-0.9512	-1.0576	0.96	-0.9636	0.944333	-0.769	-0.0635	-0.119235	-0.7842	1.211	-1.23562	-0.358625	-1.43933	0.3397	-0.371077	1.286	-1.8257	0.405923	1.68977	0.807467	1.726	0.0413333	0.366333	-2.8954	0.788364	-0.592	0.874	-0.931222	-2.2761	0.479769	-2.0676	0.1382	0.404923	1.02991	-1.49317	0.334333	-1.985	-0.388	-0.272615	-0.5376	0.628
TCGA.27.1832	-1.38075	1.53963	2.8952	1.216	-0.0688	0.521125	-0.27	-0.6208	-1.0408	-1.10875	-0.0108	-0.7392	0.342	-0.212667	0.0516	0.15825	-0.585	0.513	-1.24975	-0.51675	-1.6489	0.5185	-0.519923	0.4226	-0.5015	-0.394308	2.06408	0.513867	0.432375	-0.9125	-1.12033	-4.6738	2.28345	0.277	1.68218	-1.31825	0.8317	2.60223	-0.7318	3.477	1.72192	0.162727	-1.69275	0.889667	0.1188	-0.0706667	0.462077	-0.533	-0.55475
TCGA.27.1833	0.881125	1.22775	0.3894	1.05333	0.2844	-1.65875	0.273667	-0.6642	-1.503	-0.94675	-0.1818	-1.3216	0.406333	-1.08567	0.4644	0.672562	-0.9744	0.568333	-1.29875	-0.13725	-1.1414	0.6909	-0.0638462	0.9314	-0.8517	0.143846	2.58354	1.34073	1.679	-0.911667	0.640667	-4.5536	-1.20155	-0.866	1.23245	-1.7765	0.0753	3.71815	-2.529	3.6364	1.69867	0.979455	-1.11158	-0.05	-1.2486	-0.683667	-0.658154	-0.3764	-0.624125
TCGA.27.1834	1.64762	1.92975	2.0682	0.246667	0.4706	-1.05187	0.274333	-1.1654	-1.893	-1.2596	0.0502	-0.9152	0.551	-0.966333	0.0763	0.515647	-0.8156	0.258333	-1.57187	-0.454125	-0.8204	0.636333	0.335154	0.6162	-0.3345	0.00292308	2.99092	1.53013	2.62787	0.436333	0.611	-4.4688	2.16	0.08	1.32345	-1.19111	0.8323	0.758077	-2.1134	3.2092	2.23338	2.235	-1.42617	1.18667	0.3152	-0.0783333	0.183	-0.2706	-0.516125
TCGA.27.1835	0.846	-0.552875	1.2568	1.03233	0.1348	-0.485375	0.487333	0.3978	-1.2838	-1.4776	-0.1104	-0.5488	0.336667	-0.572667	0.4866	0.363235	-0.4162	0.368333	-0.9335	0.2055	-0.6482	0.686727	-0.0636923	1.6436	-0.3176	-0.0456923	1.61269	1.47013	2.57725	0.406	1.18733	-4.063	2.05091	0.6076	2.41409	-0.841111	0.9203	2.89877	-2.1826	3.8654	2.01131	2.02155	-1.25033	0.185	-0.2104	-0.274	-0.0768462	-0.7978	0.363875
TCGA.27.1836	1.32662	4.62688	1.5514	2.81067	-0.627	-1.12512	0.253	-0.6098	-1.503	-1.1254	0.8244	0.20625	0.151667	-0.609333	0.6621	0.709235	-1.9364	0.323667	-1.31187	-0.128375	-0.7699	0.921545	0.607538	1.5922	-0.6108	0.589846	2.73931	1.72107	1.90813	-0.254	-0.393333	-4.0988	0.487455	-0.2652	1.71027	-1.00367	-0.5131	1.734	-2.1874	-0.4488	0.475308	1.692	-1.43383	0.112333	-0.6802	-0.236667	-0.349154	-0.623	-1.1885
TCGA.27.1837	1.197	2.993	2.4202	2.60333	-0.1418	-1.41837	-0.0346667	-1.1002	-1.2866	-1.007	0.1486	-0.2984	0.191667	-0.108	0.8895	0.753176	-1.7304	0.404333	-1.129	-0.3655	-0.8595	1.10191	0.325	1.3738	-0.7797	0.0311538	2.62477	1.2804	1.97025	-0.188	-0.287	-3.3448	0.0806364	-0.0874	1.70036	-1.01789	-1.9049	0.555077	-2.8004	-0.4778	0.510154	1.74282	-1.09633	0.430667	-0.8026	-0.575667	-0.705385	-0.5634	-0.59325
TCGA.27.1838	-0.45275	0.5055	1.7964	1.84167	0.0886	0.091875	0.117333	-0.13	-1.2156	-0.9524	-0.2926	-0.005	0.174	-0.673333	-0.061	0.385765	-1.1158	0.204	-0.7555	-0.2795	-0.9834	0.292364	-0.390769	0.77	-0.3252	-0.577692	2.01046	0.603	2.58	-0.250333	-0.858	-3.2106	1.29518	0.1882	2.12982	-0.691444	0.1841	1.33069	-2.3386	0.1644	0.484769	1.73491	-1.52233	0.498333	-0.1416	-0.342667	-0.412077	0.3622	0.32275
TCGA.27.2518	-0.006375	4.14288	1.2558	2.622	0.0804	-0.399625	0.313333	-0.425	-0.9504	-0.9092	1.1986	-0.9284	0.179667	-0.583333	0.1615	0.202412	-0.8468	0.768333	-1.00487	-0.54875	-0.7462	0.610818	-0.0397692	0.7576	-1.1738	1.28869	2.16808	1.33847	1.44463	-0.0836667	0.177667	-3.3428	0.884455	1.4184	1.81382	-0.627222	0.6549	3.12508	-1.8772	2.8716	1.50654	2.19818	-1.61567	0.0336667	-0.55	-0.226333	-0.740846	-0.3158	-0.050125
TCGA.27.2519	1.0355	1.44813	2.4104	0.811667	-0.21	-1.17837	0.155667	-0.7398	-1.322	-0.5844	0.255	-0.0732	-0.029	-0.484	0.3492	0.267882	-0.3106	0.173333	-0.56225	-0.415	-0.6905	0.734455	0.158538	0.1626	-0.4003	-0.347615	2.70054	0.6284	2.82362	-0.743333	-0.0316667	-3.4952	1.40873	-0.6884	2.38273	-0.509222	1.1127	0.784385	-1.5208	2.4934	1.22108	1.49627	-1.239	0.634333	-0.5378	-0.381	0.201923	-0.534	-0.415625
TCGA.27.2521	1.21487	-0.419125	0.6352	1.836	0.1258	-0.8	0.207333	-0.4678	-0.9072	-0.7168	-1.2754	0.023	0.0126667	-0.176667	0.9291	0.11	-0.8896	0.519333	-1.20687	-0.71425	-0.3899	1.0587	0.962231	1.3926	-0.4568	0.577308	2.35208	0.955533	1.37987	0.376667	0.012	-4.0006	0.147	-1.2746	1.43918	-0.851	-3.4249	0.886462	-2.5626	1.8474	0.619615	0.536	-0.654667	0.219	0.3952	-0.551333	-0.296538	-0.6054	-0.8655
TCGA.27.2523	1.36025	0.61125	0.7068	0.758333	0.1178	-1.04963	0.466667	-0.131	-0.819	-1.5138	-1.699	-0.444	0.516667	-0.150333	0.7633	0.0465882	0.0772	0.447333	-0.91525	-0.433	-0.6455	0.5981	0.137846	0.3466	-0.6626	0.448077	2.31308	1.39287	0.953375	0.616667	1.04067	-3.0694	-0.412909	0.5744	2.18709	-1.171	-3.4733	-0.128308	-2.1314	0.5968	0.17875	0.362818	-1.37617	-0.411	-0.9794	-0.0596667	-0.153154	-0.8412	0.541875
TCGA.27.2524	0.81775	-0.008875	0.7964	-0.0573333	-0.1566	0.366375	0.249667	0.398	-0.5794	-0.3676	0.4542	0.3135	-0.162667	0.422	0.190556	-0.104067	-0.3768	0.797667	-1.34975	-0.523	-0.5472	-0.532636	-0.717538	0.3958	-0.5744	0.417308	0.0255385	2.06407	1.11025	1.08867	-1.32367	-1.33233	1.67291	1.366	1.23791	-1.1565	-1.4482	0.54525	-1.6568	0.4726	-0.0703	0.903909	-2.93192	-0.043	-0.57375	0.5785	-0.280769	-0.9508	2.392
TCGA.27.2526	2.27188	-0.588375	0.5758	3.02867	0.2388	-1.09187	0.173	-0.407	-1.2354	-0.7718	2.002	0.164	0.338	-0.548	0.2724	0.295765	-1.4668	0.854333	-1.5115	-0.243125	-0.9764	1.6472	0.107308	2.5558	-1.0894	-0.0916923	2.44723	1.4432	1.74388	-0.130667	-0.551667	-2.594	-0.224818	-0.5864	2.01645	-1.15467	0.4251	0.639231	-1.8418	-0.9784	0.0109231	1.64582	-1.28725	0.188333	-0.3248	-0.0276667	-0.184231	0.074	0.278
TCGA.27.2527	0.359125	0.569125	2.3434	2.622	0.1146	-1.3015	0.193667	-1.2066	-1.58	-0.9344	1.308	-0.2698	0.346667	-0.334	0.4368	0.503059	-1.6936	0.772333	-1.40225	-0.5995	-1.0238	0.95	0.400462	0.3168	-1.3923	0.200692	2.11369	1.07593	3.28887	0.261	-0.13	-2.8062	1.66618	0.2626	1.34836	-0.616667	0.4167	2.26169	-2.3252	0.9758	0.500385	0.787909	-1.449	-0.00333333	-0.7008	-0.146	-0.559077	-0.4186	-0.86
TCGA.27.2528	0.71125	1.34875	1.0152	1.671	0.2778	-0.3305	-0.087	-0.4118	-1.1008	-0.9434	-0.0276	-0.0606	0.093	-0.312	0.195	0.170412	-0.568	0.356333	-0.489	-0.475375	-0.7355	0.424545	-0.0109231	1.0074	-0.575	-0.0300769	2.185	1.13967	0.93975	-0.0883333	0.376333	-4.0906	-0.113273	0.6384	1.84564	-0.151111	0.2356	1.37792	-2.1888	2.1754	1.59523	0.976091	-1.00167	0.177	-0.1026	-0.132667	-0.422692	-0.5822	3.40212
TCGA.28.1745	0.0515	0.27325	3.3036	0.408667	0.225	0.719	0.449333	-1.386	-1.2804	-0.0096	-0.5834	0.1602	0.328	0.368333	-0.3997	0.359294	-1.2146	0.150333	-0.5735	-1.2925	0.1347	-0.453091	-0.418	-0.1312	-0.7931	1.08085	1.56077	0.480067	1.42025	0.457	-0.159	-0.2604	0.577818	0.5418	-0.0138182	0.452333	0.8419	0.781231	-1.0086	0.7174	0.422077	0.0562727	-0.78325	0.234333	0.312	0.553667	-0.0114615	-0.9012	0.03325
TCGA.28.1746	0.24675	2.60125	1.7942	0.224333	0.3706	-0.60925	0.831	-0.6508	-0.8676	-2.147	-0.8222	-1.1302	0.529667	-0.918333	0.7398	0.394529	-0.7806	0.187	-0.636	0.35025	-0.5444	0.211364	0.216615	1.6228	-0.33	0.448692	3.442	0.9294	1.39237	-1.35667	0.512333	-4.617	1.7613	-0.645	1.95673	-1.25611	-0.2984	0.582769	-2.0344	2.2302	1.84654	2.11336	-1.68492	-0.137667	0.0604	-1.459	-0.633769	-0.2092	-0.631625
TCGA.28.1747	0.209	2.3755	2.1832	1.71567	0.1676	-0.959625	-0.148333	-0.2804	-1.029	-0.9398	-0.0236	-0.408	0.174	-0.137333	0.3006	0.151529	-0.2148	0.46	-0.319875	-0.42725	-0.5614	0.583545	-0.0592308	1.7412	-0.3351	0.802154	2.43977	1.2584	1.41112	0.373	-0.0116667	-3.7656	0.0396364	1.3764	2.11109	-1.01	-1.3917	0.899	-1.6092	2.017	0.696538	2.18209	-1.42008	0.0386667	-0.1176	-0.212	0.278154	-0.4378	0.43275
TCGA.28.1749	-1.64013	1.83587	1.5022	-0.117333	0.2528	-0.94625	0.0826667	-0.6202	-1.252	-1.9608	-0.8518	-0.73425	0.819667	-0.653667	0.6494	0.00247059	-0.5578	0.278333	-0.89675	-0.1675	-0.7156	-0.1429	-0.00915385	1.4486	-0.3696	0.0296154	2.95238	0.980733	1.78575	-0.948667	1.58067	-4.4704	-0.5426	-0.1312	2.09591	-1.11967	0.2429	1.15269	-2.1404	3.6504	2.45967	2.24027	-1.19583	0.124	0.244	0.0876667	-0.160615	-0.5746	-0.38875
TCGA.28.1750	0.675375	0.87175	2.2386	0.049	-0.1242	-1.0645	0.576	-0.5256	-0.9538	-2.20225	-0.3948	-2.0714	0.881667	-0.311333	0.6761	0.96775	-0.747	0.293667	-1.108	-0.567625	-0.9526	0.3735	-0.398077	1.6086	-0.2321	0.464077	1.65169	0.130933	2.95325	0.062	-0.422667	-4.8602	3.3969	0.257	1.96818	-1.39167	0.1486	3.57846	-2.105	4.6658	3.12825	0.571545	-1.33942	-0.28	0.6842	-0.369	0.629615	0.0934	-0.494375
TCGA.28.1751	0.272625	1.83462	2.356	-0.0736667	-0.4818	-0.19925	-0.9615	-0.9898	-1.1166	-0.87375	0.4338	-0.7528	0.831667	-0.245	0.4075	0.084625	-1.1592	0.329	-0.989625	-0.189125	-1.4471	-0.291	-0.339769	1.4552	-0.5624	0.739923	1.17954	0.388333	3.83625	1.008	1.27933	-4.131	0.284545	0.435	1.05445	-0.311375	-0.9758	3.34746	-1.77	4.3866	2.516	1.81327	-1.15283	0.221333	-0.2966	0.301	-0.788308	0.0222	-0.570125
TCGA.28.1752	0.426375	3.05563	3.4632	0.992	0.5375	-0.17475	-0.126667	-1.4932	-1.1064	-0.596	0.3112	-0.5174	0.473	1.641	0.4412	0.220133	-0.8378	0.537667	-1.1895	-0.38475	-0.992	0.3063	0.0396923	0.9294	-1.1059	0.541692	2.70377	0.894	1.37575	0.152	0.823	-2.7546	1.491	-0.0938	1.13655	-0.459222	0.5371	2.27669	-1.7232	3.1168	2.03377	2.55082	-1.129	0.0243333	0.2186	-0.646667	-0.929077	0.1696	-0.8305
TCGA.28.1753	0.96925	0.479	2.6254	0.231667	0.0654	-0.56325	0.456333	-0.7142	-1.1218	-0.4264	0.5026	0.1148	0.214333	-0.084	0.3636	0.151824	-1.0776	0.384667	-1.095	-0.4165	-0.4828	0.167455	-0.117692	0.71	-0.551	0.320538	2.10685	0.5362	2.44062	-0.083	0.642	-3.324	0.228182	0.35	1.24336	-0.185222	-1.5966	1.32138	-1.4624	1.6938	0.976231	1.31118	-0.916583	0.0596667	-0.0748	0.104	-0.648385	-0.5262	-0.284375
TCGA.28.1755	1.0145	-0.100625	0.617	1.02867	-0.2806	-1.31175	1.01133	-0.315	-1.1764	-2.1202	-0.1632	-0.422	0.369667	-0.925	0.7539	0.629471	-0.7732	0.134667	-1.48175	-0.276375	-0.9493	1.17709	-0.285692	2.979	-0.2114	-0.222923	1.48677	0.356	2.45912	-1.559	-0.0216667	-4.3984	-1.2624	-0.261	1.65973	-1.68967	-1.9151	0.387769	-2.74	3.923	1.6745	0.207091	-0.811167	-1.60267	-0.783	-0.758333	1.09092	-0.0064	-0.487875
TCGA.28.1756	1.15312	4.13187	1.4274	2.13267	0.3382	-1.16213	0.245	-1.046	-0.9806	-0.677	0.1692	0.1212	0.107333	-0.457	0.2548	0.590529	-1.046	-0.0373333	-0.919125	-0.3655	-0.8056	0.859182	0.506846	1.9766	-1.0322	1.15331	2.08362	1.08367	1.8255	-0.109	0.856	-3.9052	0.294	0.5276	2.07264	-0.976333	-0.2936	1.577	-2.2688	2.0076	1.56131	2.93791	-0.927417	0.0413333	-0.6392	0.106	-0.421385	-0.5058	-1.02763
TCGA.28.1757	0.424625	3.45187	2.5064	0.670667	0.41175	-0.757625	0.632	-1.4506	-1.4744	-1.2125	0.7926	-1.8335	0.635333	-0.202	0.0827	0.138857	-1.1528	0.412667	-0.99625	-0.296875	-0.5274	-0.478	-0.253308	2.384	-0.5347	0.0957692	1.85792	1.24447	2.75762	1.889	1.45767	-2.5728	1.48773	-0.0102	1.68627	-0.852714	-2.8607	-0.588167	-2.1296	1.3142	0.83525	2.51127	-1.20592	0.707667	-0.119	-0.477667	0.395769	-0.355	-0.455
TCGA.28.1760	0.649125	2.003	2.876	1	-0.3858	-0.660125	0.495667	-0.9184	-0.9228	-1.362	-0.2666	-0.437	0.54	-0.77	0.5503	0.595063	-1.0128	0.306333	-1.111	-0.08875	-0.5071	0.226125	-0.452077	1.3228	-0.4217	0.335846	2.20846	0.947733	2.54212	-2.40733	0.554	-4.503	2.37145	-0.0564	1.67309	-0.379111	-1.2556	1.69985	-1.907	2.721	0.8421	1.429	-1.19475	0.382	-0.7194	0.0876667	-0.292308	-0.268	-0.78225
TCGA.28.2501	NA	NA	NA	NA	NA	NA	NA	NA	NA	NA	NA	NA	NA	NA	NA	NA	NA	NA	NA	NA	NA	NA	NA	NA	NA	NA	NA	NA	NA	NA	NA	NA	NA	NA	NA	NA	NA	NA	NA	NA	NA	NA	NA	NA	NA	NA	NA	NA	NA
TCGA.28.2502	0.251429	0.111571	1.6606	-0.108	-0.1154	0.406875	-0.035	0.1672	-0.6684	0.0925	-0.1274	0.35475	0.284667	-0.109667	-0.1934	0.309563	-0.3912	0.628333	-0.727125	-0.991125	-0.7254	0.1479	-0.822923	0.5654	-0.4082	2.04115	1.56554	2.52453	1.22012	0.461	-0.186667	-3.5548	2.11573	2.6722	1.69836	-0.344333	-1.27	1.15123	-1.3288	2.5854	1.01031	1.38745	-2.02192	-0.018	-0.9964	-0.004	-0.325308	-0.822	1.64512
TCGA.28.2506	1.43013	3.5765	0.9742	3.33067	0.118	-1.31038	0.0776667	-1.368	-1.5744	-0.7856	1.8998	0.0994	0.582667	-0.01	0.6032	0.586941	-1.237	0.378333	-1.39938	-0.742	-0.8527	1.5968	0.335462	0.9068	-1.3365	0.224077	2.79608	1.9252	0.666125	-0.121	0.0703333	-2.125	2.211	-0.5742	1.13345	-0.826556	1.1907	5.127	-2.4484	2.8822	1.56877	2.46945	-1.15067	0.183333	-0.8546	0.041	-0.693231	-0.6428	-0.450875
TCGA.28.2509	1.43625	-1.14475	1.9644	2.378	0.103	-1.714	-0.00466667	-1.2154	-1.346	-0.4716	0.66	-0.1428	0.471667	-0.361333	0.7434	0.216765	-1.3124	0.565667	-1.3315	-0.77475	-1.1941	0.808545	-0.274923	0.5172	-1.301	-1.03777	2.01938	0.9242	2.41625	-0.0113333	-0.031	-2.9012	0.998818	-0.2172	1.18582	-0.211667	0.4401	1.67769	-2.0768	1.2476	0.643692	-0.720727	-0.70125	0.376	-0.8744	-0.266667	-0.0615385	0.2536	-0.32675
TCGA.28.2510	NA	NA	NA	NA	NA	NA	NA	NA	NA	NA	NA	NA	NA	NA	NA	NA	NA	NA	NA	NA	NA	NA	NA	NA	NA	NA	NA	NA	NA	NA	NA	NA	NA	NA	NA	NA	NA	NA	NA	NA	NA	NA	NA	NA	NA	NA	NA	NA	NA
TCGA.28.2513	1.15562	-0.6695	3.0514	1.922	-0.2866	-0.763	0.143333	-1.5874	-0.9628	-0.4662	-0.0444	-0.198	0.544333	-0.27	0.1997	0.244647	-0.5142	0.595667	-0.998	-0.5775	-0.6146	0.734182	-0.0917692	0.3338	-1.0679	-0.0746154	1.10492	0.7542	2.85137	0.376667	0.695667	-3.6136	2.964	-1.295	1.28509	-0.527556	-0.1546	1.71477	-1.5792	4.235	1.66338	1.73636	-1.148	0.246333	0.0524	-0.736667	-1.12262	-0.397	-0.559625
TCGA.28.2514	1.25525	3.54513	0.7766	0.240667	0.0218	-0.4735	0.159333	-0.997	-0.6408	-0.5504	-0.2596	0.1712	0.285667	-0.574333	0.418	0.284294	-0.127	-0.0353333	-0.518125	-0.70125	-0.1446	0.484909	0.509846	1.0266	-0.7181	0.437538	2.47669	0.8832	1.37237	0.0803333	0.359333	-2.9548	0.154273	0.6646	1.95191	-0.542	0.0391	2.25808	-1.8086	2.0644	1.069	2.25882	-0.650917	-0.0536667	-0.125	-0.555667	-0.111615	-0.6548	-0.2365
TCGA.28.5204	1.13213	1.032	0.984	0.229	0.14575	-1.0645	-0.358	-1.0368	-0.6916	-0.777	-0.8798	-1.17775	1.095	-1.93967	0.0858	0.179437	-0.341	0.351333	-1.22588	-0.584	-0.6288	0.764667	-0.0534615	1.9892	-0.5739	-0.0156154	1.33715	0.5334	0.437	-1.1855	0.540333	-3.6512	-0.6782	-0.4778	0.936636	-0.926556	-3.8688	0.388462	-2.6906	2.5524	1.4005	1.91109	-0.777833	-0.595667	0.0192	-0.408667	-1.29269	0.1234	0.900625
TCGA.28.5207	0.891875	3.89812	2.3502	0.508	-0.206	0.067625	0.417667	-1.0936	-0.7042	-1.37625	-0.3792	-1.14933	0.375	-0.9495	-0.0798	0.353929	-0.004	0.263	-0.62425	-0.61025	-0.3407	0.608111	-0.204385	0.0926	-0.5421	0.703615	2.29446	0.602667	0.910625	0.395667	0.0433333	-4.7695	-0.6201	-0.2172	1.43464	-0.0647778	0.5706	2.94842	-1.8638	4.0948	3.4998	3.76473	-0.712	0.104	1.1886	-1.933	-0.642923	-0.8788	-0.482625
TCGA.28.5208	-1.56025	1.252	1.999	0.238333	0.2614	-0.733625	0.208	-1.0964	-1.5586	-0.355	-0.7914	-0.3628	0.520333	-0.505	0.4056	0.0357647	-0.259	0.392333	-1.22225	-0.614375	-0.3331	0.231182	0.219692	1.0622	-0.551	0.00869231	1.85992	0.110133	1.88387	0.176667	1.30467	-3.71225	0.204727	-0.7048	1.26727	-0.792444	-1.2537	0.882615	-2.1186	4.0538	1.23215	2.33064	-1.00733	0.166333	0.3256	-0.269333	-1.08415	-0.2396	-0.577625
TCGA.28.5209	-1.70575	-0.721625	1.1308	0.179	0.4116	-1.479	1.189	-0.9726	-1.091	-0.952	-1.0802	0.1768	0.726667	-0.1635	0.4113	0.237467	-0.6986	0.173	-0.46425	-0.43025	-0.3022	0.307364	0.174308	1.304	-0.143	0.422538	1.51323	0.3684	1.846	0.198667	0.934333	-3.5018	0.365333	0.3186	1.60827	-0.442556	-1.515	0.626462	-2.6566	4.274	1.66892	0.780273	-0.5635	0.213667	-0.417	-0.611667	-0.570923	-0.3	0.10425
TCGA.28.5213	1.32113	-0.83875	0.9914	0.857667	0.615	0.37225	-0.185	-1.2076	-1.6124	-0.18625	-0.0962	0.38875	0.534333	0.726333	0.1457	0.15975	-0.0678	0.696333	-1.2385	-0.946125	-0.526	0.993818	-0.386462	-0.2722	-1.1997	0.344923	1.25708	0.6226	2.00237	0.119333	0.467333	-3.338	0.246636	-0.8032	0.707	-0.8725	-1.1935	1.62408	-1.492	3.1378	0.886923	0.887727	-1.22433	0.159	-0.2276	-1.047	-0.387154	-0.1162	-0.103
TCGA.28.5214	0.706	0.55825	2.145	0.637	-0.1486	0.186125	-0.036	-1.5752	-1.6684	-0.5782	-0.754	-0.1326	0.422333	0.017	-0.2276	0.119533	-0.8624	0.351	-1.04475	-0.525375	-0.6707	0.236727	-0.324692	0.6016	-0.5507	1.34469	1.25923	0.704933	1.6455	0.405333	-0.045	-3.2122	0.0138182	0.8368	0.670273	0.0807778	-1.0623	2.24892	-1.2186	2.0866	0.861769	2.44773	-0.818333	0.069	0.5146	-0.338	-1.26631	0.1152	-0.55775
TCGA.28.5215	1.838	0.915125	2.483	0.373333	1.5898	-1.16825	0.596333	-1.5654	-1.4286	-1.4418	-0.4508	0.204667	0.753	1.9595	0.3593	0.852941	-1.2798	0.225333	-0.888	-0.53475	-0.655	0.8129	0.430077	0.145	0.0689	1.35954	2.68338	1.00747	2.76112	0.0396667	0.171667	-5.1598	0.772455	0.6112	1.26164	-0.983	-0.1353	1.58431	-2.2078	2.1956	1.62575	1.51509	-1.01142	0.153667	-0.2134	-1.74533	-0.388385	-0.6106	-0.819875
TCGA.28.5216	2.2955	1.71212	1.9806	0.319333	0.8324	-0.678	-0.0163333	-1.0386	-1.169	-1.21325	-0.792	-0.8516	1.06267	-0.5665	0.1914	0.947438	-0.2854	0.211667	-0.812625	-0.711125	-0.5411	0.522091	-0.400615	0.2382	0.3056	1.05285	2.41615	0.803333	2.16425	0.4985	0.126333	-4.3588	0.6443	0.5958	1.50155	-0.137889	-0.8461	1.04723	-2.067	2.3584	2.64908	0.742818	-1.2625	0.344	-0.494	-0.834667	-0.0700769	-0.272	-0.7645
TCGA.28.5218	-1.537	-1.47538	2.5292	0.594333	0.2474	1.8835	1.0615	-1.2462	-0.3332	0.699	-1.1654	-0.667	0.649333	-1.248	0.8546	0.428857	-0.2996	0.440333	-1.36888	-0.366	-1.56244	0.113625	-0.967308	0.1304	0.0984	-0.191308	-1.68815	-0.8186	1.5975	1.733	-0.0646667	-4.991	1.6829	-0.9992	-2.08227	-1.339	-0.1031	7.38592	-1.8086	5.2562	7.32092	0.968364	-0.0306667	-0.160667	0.2768	-1.3045	-0.318385	-0.7758	-0.048625
TCGA.28.5219	1.63763	0.290125	2.283	0.300333	-0.2642	-0.90725	-0.170333	-1.3334	-0.5746	-1.151	-1.0578	-1.4375	0.741	0.712	0.9771	0.657294	-0.8446	0.0696667	-0.546625	-0.50375	-0.6355	0.407778	0.170308	0.968	-0.0495	1.10077	2.30192	0.7556	2.2285	1.44367	0.198	-4.25475	1.8281	0.8118	1.42455	-0.119889	-1.2043	2.67267	-2.2718	3.287	2.00191	1.64673	-0.898167	-0.328667	1.0836	0.797667	-0.892846	-0.466	-0.38375
TCGA.28.5220	0.779875	-1.13825	0.445	0.67	-0.3564	-1.57325	0.383333	-1.4524	-0.7872	-0.3292	-0.0296	-0.02475	0.693667	-0.407	0.2715	0.18825	-0.0434	0.573333	-1.149	-1.03238	-0.524	1.05236	0.0226923	0.1912	-0.8609	0.098	3.16515	0.721533	-0.75425	0.501667	-1.03967	-3.48775	0.2798	-0.747	0.952818	-0.947778	0.9346	1.81246	-1.9106	1.1536	0.44875	0.878909	-0.609	0.440667	-0.31175	-0.4975	0.357769	-0.7148	0.214625
TCGA.28.6450	NA	NA	NA	NA	NA	NA	NA	NA	NA	NA	NA	NA	NA	NA	NA	NA	NA	NA	NA	NA	NA	NA	NA	NA	NA	NA	NA	NA	NA	NA	NA	NA	NA	NA	NA	NA	NA	NA	NA	NA	NA	NA	NA	NA	NA	NA	NA	NA	NA
TCGA.32.1970	1.57438	2.567	1.1312	1.88467	-0.169	-1.11825	0.52	-0.9608	-1.0846	-0.6796	-0.5036	0.0258	0.0943333	-0.772	0.3457	0.294824	-0.7012	0.063	-0.39125	-0.3225	-0.8012	0.952364	0.0366154	1.805	-0.586	0.054	2.34408	1.41133	1.56462	0.0866667	0.485667	-3.1048	2.228	-0.5392	1.91636	-0.378667	0.0519	1.568	-1.6072	2.3896	1.02954	2.55909	-0.812417	-0.134667	0.4682	-0.732	-0.51	-0.4496	-0.381875
TCGA.32.1973	-0.043	0.203625	1.5006	0.443333	0.3242	-1.27087	0.426667	-0.48	-0.9122	-0.63025	-1.029	-0.0496	0.100333	-0.639	-0.0014	0.319118	-0.5956	0.0503333	-1.43837	-0.132125	-0.0557	0.341182	-0.112308	1.1332	-0.5758	0.697615	1.50431	0.1324	1.9195	0.0266667	0.504667	-4.2482	-0.0388182	0.6464	2.44918	-0.646667	-2.1053	2.79762	-2.2754	2.2792	1.28854	1.92391	-0.744417	0.0956667	1.422	-0.672667	0.0958462	0.07	-0.87625
TCGA.32.1976	0.81775	-0.008875	0.7964	-0.0573333	-0.1566	0.366375	0.249667	0.398	-0.5794	-0.3676	0.4542	0.3135	-0.162667	0.422	0.190556	-0.104067	-0.3768	0.797667	-1.34975	-0.523	-0.5472	-0.532636	-0.717538	0.3958	-0.5744	0.417308	0.0255385	2.06407	1.11025	1.08867	-1.32367	-1.33233	1.67291	1.366	1.23791	-1.1565	-1.4482	0.54525	-1.6568	0.4726	-0.0703	0.903909	-2.93192	-0.043	-0.57375	0.5785	-0.280769	-0.9508	2.392
TCGA.32.1977	0.704375	1.65863	2.8582	0.755	-0.157	-0.392875	0.495333	-1.0366	-1.2584	-0.3812	-0.3098	-0.0846667	0.506	0.211	0.2058	0.113867	-0.6258	0.291667	-0.810375	-0.274	-0.7321	0.272222	-0.227923	0.3008	-0.7428	0.112692	2.486	0.177533	2.45763	0.773333	0.165	-3.4518	0.225	-0.9868	1.36955	-0.132778	-0.3325	1.78346	-1.956	1.5892	0.516231	1.72445	-0.91875	0.147	0.1576	-0.2855	-0.0713846	-0.4888	-0.640375
TCGA.32.1978	1.56262	0.70425	0.6846	0.952	-0.0856	-1.36062	0.237	-1.0046	-1.1074	-0.47825	-0.1226	0.02475	0.566	-0.401	0.6678	0.253933	-0.5364	0.225333	-1.09038	-0.018	-0.488	0.0401818	0.0310769	1.184	-0.3691	0.262231	2.52285	0.6732	1.68625	0.410667	0.231333	-3.5946	-0.1419	0.028	1.695	-0.469333	-1.3744	0.570385	-2.1452	0.5594	0.679091	1.43455	-0.706583	0.156667	-0.1494	-0.464333	-0.241923	-0.1312	0.15825
TCGA.32.1979	NA	NA	NA	NA	NA	NA	NA	NA	NA	NA	NA	NA	NA	NA	NA	NA	NA	NA	NA	NA	NA	NA	NA	NA	NA	NA	NA	NA	NA	NA	NA	NA	NA	NA	NA	NA	NA	NA	NA	NA	NA	NA	NA	NA	NA	NA	NA	NA	NA
TCGA.32.1980	NA	NA	NA	NA	NA	NA	NA	NA	NA	NA	NA	NA	NA	NA	NA	NA	NA	NA	NA	NA	NA	NA	NA	NA	NA	NA	NA	NA	NA	NA	NA	NA	NA	NA	NA	NA	NA	NA	NA	NA	NA	NA	NA	NA	NA	NA	NA	NA	NA
TCGA.32.1982	0.651571	1.72275	1.3722	-0.275667	0.293333	0.131375	-0.280333	0.3232	-0.9794	0.0478	0.1146	0.974	0.591333	0.5425	0.0407	0.448071	-0.5924	1.09867	-1.00537	-0.665125	-0.4023	-0.291444	-0.434	-0.089	-0.8747	0.766538	0.578846	2.05007	0.572	-0.108667	-0.332667	-2.1072	0.1183	1.5338	1.05527	-0.874222	-0.3289	0.445769	-1.943	0.3386	0.523385	2.19682	-1.51583	-0.074	-0.0274	-0.101667	0.123308	-0.8578	1.42725
TCGA.32.1986	1.16263	-1.001	2.248	1.54267	-0.0994	-1.0335	0.39	-1.0008	-1.6762	-0.5356	-0.1738	-0.2422	0.355	-0.411667	0.3092	0.658882	-1.5478	0.168333	-1.15375	-0.536	-1.4527	0.797091	-0.0925385	1.9104	-1.6002	-0.526462	1.92108	0.437067	3.27537	0.152333	0.894333	-3.7066	1.062	-0.206	1.35018	-0.675778	-1.4111	1.93623	-2.633	1.522	1.193	2.00964	-0.722833	-0.393	0.4254	-0.224	-0.861846	0.1244	-0.693375
TCGA.32.1987	-0.132	1.175	3.0376	0.728	0.1342	0.449	0.399667	-1.1844	-1.2534	-0.6202	0.6308	0.19	0.430667	-0.313	0.3781	0.254647	-0.1138	0.173667	-1.38825	-0.400125	-0.7708	0.261636	-0.284231	0.786	-0.4855	-0.171077	1.24315	0.580533	2.01138	0.029	-0.347333	-4.189	2.92709	-0.8196	1.67636	-0.76	-1.5745	0.985615	-0.097	2.5254	0.883462	1.86909	-0.714	0.483	0.6636	-0.283333	-1.05815	-0.0234	-0.48675
TCGA.32.1991	-0.943375	1.97037	1.4894	0.612667	0.251	-0.78775	0.248	-1.0846	-0.5974	-0.488	-0.4124	0.1534	0.456667	-0.173	0.204	0.259824	-0.2986	0.215667	-0.293375	-0.427875	-0.709	0.0540909	-0.619462	1.8592	-0.7777	0.519923	1.85931	0.8114	2.16337	-0.221667	-0.0713333	-3.4436	0.0763636	-0.1084	1.94982	-1.16333	-2.2008	0.075	-2.4848	0.8726	0.622	1.48427	-0.8745	0.204667	-0.0118	0.0836667	0.670231	-0.3682	-0.005125
TCGA.32.2491	0.1275	2.18613	2.4938	0.824667	0.1298	-0.981875	0.267667	-1.009	-1.3322	-0.62925	0.5416	-0.0682	0.720333	-1.147	-0.0335	0.667	-0.3382	0.112333	-0.8765	-0.1285	-0.9007	-0.156455	-0.491231	1.0978	-1.0091	0.0418462	1.20546	0.5998	3.33025	-0.154	-0.0446667	-2.4482	1.55218	-0.5594	2.33418	0.0834444	-1.6992	0.356462	-0.9002	1.0896	0.353308	0.774636	-0.49	0.354	0.1082	0.2205	-0.618385	-0.4338	-0.08025
TCGA.32.2494	-0.2945	1.7955	2.8074	0.402667	0.4368	-0.9425	0.231333	-1.11	-1.1778	-0.0094	-0.1084	-0.294333	0.356667	-0.504333	0.3645	0.7086	-0.7174	0.243	-1.2695	-0.329	-0.3979	0.2186	-0.382154	1.4918	-0.6643	0.979769	1.40746	0.1372	2.49363	-0.375333	-0.07	-4.3808	0.178273	0.427	1.52136	-0.150778	-1.6315	1.84762	-2.5972	1.9082	0.285308	1.361	-0.835833	-0.243333	-0.0686	-0.650667	-0.660077	-0.1694	-0.603
TCGA.32.2495	-0.577125	1.35625	0.5472	0.501	0.3118	-1.1155	0.285667	-0.5296	-1.0498	-0.3542	-0.3402	0.23325	0.351667	-0.282667	0.2311	0.558813	-0.2246	0.262667	-0.76325	-0.67375	-0.7223	0.352455	-0.499308	0.8636	-0.7087	1.06785	2.46208	1.12627	2.75287	0.8365	0.679667	-3.5082	1.36945	1.1054	1.61982	-1.34367	-1.1771	1.29531	-1.9654	2.2292	0.563154	0.231364	-1.17283	0.289667	-0.85725	-0.437667	-0.267231	-0.3482	-0.105125
TCGA.32.2615	1.65013	2.23712	1.3548	0.87	-0.0225	-1.50988	-0.509333	-0.8516	-1.2934	-1.002	-0.3634	-0.25275	0.239333	-0.501667	0.4251	0.109562	-0.6972	0.099	-0.877	-0.30175	-0.5877	0.734091	-0.196846	0.9548	-0.3851	0.116462	2.16638	0.775067	1.74337	0.611333	0.187667	-4.892	0.569636	0.6972	1.31636	-1.35511	1.3248	2.82908	-2.5844	2.8558	1.64992	0.627909	-0.731833	0.502	-0.265	0.688333	0.202538	-0.0904	-0.741
TCGA.32.2616	1.26612	-0.554	1.6096	0.481333	0.2316	-1.30425	0.6095	-1.2446	-0.6348	-0.8416	-0.0364	-0.17625	0.868	-0.485333	0.1191	0.538647	-0.6088	0.320667	-0.577	-0.672	-0.8015	0.2763	-0.233615	1.6348	-0.4309	-0.172846	2.76185	1.02867	3.26975	1.0705	-0.844667	-3.1422	-0.0711	-0.1736	1.665	-1.09067	-1.5083	0.695385	-1.9214	1.3358	0.820308	0.749455	-0.910917	0.432667	-1.0348	-0.174	0.405077	0.2562	-0.138875
TCGA.32.2632	3.31013	-0.50075	0.2358	1.732	-0.525	-0.833625	0.643	-1.2674	-1.4886	-1.67167	1.4778	0.334	0.379	-0.2575	0.7905	0.0779333	-1.2568	0.934	-1.73275	-0.326625	-0.927333	0.910182	0.122769	1.5994	-1.4971	0.254846	2.009	0.734733	0.77325	0.551	0.606333	-2.8394	-0.297273	-1.8282	0.584909	-1.51833	-0.7113	1.22577	-2.2858	1.945	0.7005	1.03809	-0.729917	0.685	-0.1475	0.371	0.749846	-0.2136	-0.459875
TCGA.32.2634	1.26162	2.48663	1.5308	0.475	0.2586	-0.63575	0.079	-1.2698	-1.215	-0.67225	-0.5014	0.3402	0.228	-0.130667	0.4797	0.137313	-0.7628	0.0813333	-1.22325	-0.274375	-0.1221	0.8811	0.230308	0.2862	-0.5122	0.819769	2.58485	0.0944667	2.89538	0.788	0.843	-3.3278	0.387636	-0.0162	1.33545	-1.38022	0.7353	2.29569	-1.9664	3.5784	1.42277	1.12618	-0.789417	0.13	0.6422	-0.549333	-0.303231	-0.4252	-1.4405
TCGA.32.2638	-0.051625	1.33013	2.0342	0.201667	0.7128	-0.695125	0.299	-0.5766	-1.589	-1.01175	-0.435	-1.0444	0.46	-2.74733	0.2454	0.18675	-0.8336	0.394333	-1.02537	-0.320125	-0.3424	0.6443	-0.07	0.6932	-0.7314	0.238538	1.48354	0.140133	2.4745	-0.759	1.09733	-4.47625	-0.385444	-0.34	0.770545	-0.82	-0.425	0.602154	-1.4138	3.2218	2.17158	0.794909	-0.76275	0.00666667	0.2864	0.656	-0.847769	-0.5562	-0.440375
TCGA.32.4208	-0.198	3.54838	1.0142	1.078	0.0736	-1.12712	0.173	-1.5692	-0.2886	-0.179667	0.1168	0.255	0.207333	0.255667	0.1399	0.146687	-0.3886	0.520667	-0.205625	-0.563	-0.463778	0.577727	0.231154	-0.5294	-0.6545	0.493	1.52323	0.513667	1.22263	0.609	-1.88133	-2.7414	0.292091	-1.3236	1.57418	0.182889	-4.1942	-0.433583	-1.9882	1.5584	0.730333	0.132273	-0.854333	0.0326667	-0.215	-0.475333	0.0586923	-0.5146	-0.48225
TCGA.32.4209	1.277	0.21675	3.416	0.619	0.1518	-0.53625	0.357667	-1.3602	-1.267	-1.0346	0.5402	-0.127	0.737333	-0.243667	0.4333	0.0266875	-0.1788	0.401	-0.84225	-0.8275	-0.5524	0.005	0.354538	-0.2406	-0.7837	0.137615	1.27085	0.4738	2.7785	0.0616667	0.687333	-2.4188	0.490545	-0.3678	1.46864	-0.877889	-0.8157	2.81815	-1.4096	2.7132	0.613154	1.34273	-1.31733	0.179	0.324	0.0793333	-0.00915385	-0.4136	-0.11
TCGA.32.4210	1.01325	1.78062	0.2466	0.644	0.148	-1.02537	0.4275	-0.8688	-1.2556	-0.27925	-0.7784	0.6395	0.498333	-0.543	0.7666	0.213118	0.157	0.283333	-0.925375	-0.9315	-0.8588	0.5104	-0.41	0.7332	-0.436	0.759231	1.54877	0.492533	1.26137	0.417333	0.538	-3.574	0.0960909	0.0142	1.77936	-1.56062	-1.2647	0.144846	-2.6744	0.999	0.608538	0.548636	-1.2505	0.328333	-0.5292	0.1075	0.335846	-0.4764	0.007125
TCGA.32.4211	1.005	1.2245	2.4364	0.858667	0.2438	-0.108625	0.488	-1.291	-2.2262	-0.3974	0.2254	0.4346	0.373	-0.679667	0.1867	0.326765	-0.7104	0.380333	-0.16075	-0.68275	-0.8836	1.52	-0.147462	0.9396	-0.5608	1.22969	1.57285	0.305533	2.33575	0.109667	-0.692333	-3.13375	0.797364	1.1894	1.25491	-0.461889	0.2998	0.601154	-2.1828	3.097	0.736769	1.98673	-1.15208	0.266	0.5414	-0.184333	-0.988923	-0.4038	-0.401875
TCGA.32.4213	1.67875	-1.092	3.3482	0.914333	0.5738	-0.128	0.307	-1.4008	-1.1864	-0.5252	0.2278	0.1252	0.605667	-0.714	0.607	-0.000647059	-0.6542	0.497	-1.11925	-0.5645	-0.3944	0.406909	0.128462	0.148	-0.9456	0.399462	1.67185	0.811333	0.91825	0.0703333	-0.52	-2.6692	0.571545	-1.7332	1.14818	-0.585333	-2.9485	0.409615	-2.2682	0.4528	0.153	1.38436	-0.750083	0.424667	0.369	0.130333	-0.555615	-0.5762	-0.6745
TCGA.32.4719	-0.3585	0.126625	1.439	0.0653333	0.2668	0.170125	0.318333	-1.7264	-1.0382	0.111	-1.2218	0.2908	0.294333	0.338667	-0.1749	0.214	-0.5896	-0.00766667	-0.28725	-1.02462	0.1508	-0.0176364	-0.831154	0.3124	-0.7257	0.409077	1.535	0.242467	0.48375	0.297667	-0.0993333	-0.0912	0.321455	0.3618	0.842364	0.313667	-1.246	0.382462	-0.9792	0.1178	0.366	0.299545	-0.91025	0.0716667	0.446	0.425333	0.0216923	-0.581	0.03675
TCGA.32.5222	-0.0325	-0.219375	0.889	0.387	0.2278	-1.07325	0.578667	-1.1402	-1.6878	-0.5178	-0.049	0.6162	0.628333	-1.1765	0.0009	0.1205	-0.6956	1.00333	-1.84438	-0.884375	-0.7724	0.238	-0.619769	0.4934	-0.9301	0.672308	1.65208	0.353867	0.919	-0.088	1.00467	-3.98125	-0.00118182	-0.6752	0.597273	-1.28	-0.8305	1.31838	-2.3602	2.679	0.830667	1.97573	-0.518167	-0.223	0.3348	0.704	-0.899846	-0.2808	-0.458625
TCGA.41.2571	2.01887	1.61825	1.055	0.256	0.936	-0.619	0.147667	-0.1292	-0.6244	-1.0152	-1.9862	-0.2565	1.03667	-0.953333	0.6874	0.444571	-0.6958	0.446	-0.713125	-0.033	0.0564	0.448091	0.546385	-0.4826	-0.3385	1.23815	2.06538	0.1496	1.67538	0.237	0.367667	-4.6784	-1.21411	1.2678	1.91473	-2.00088	-1.6629	1.31731	-2.4344	3.2606	2.05438	0.412364	-0.743083	0.0736667	-1.908	0.8995	0.0395385	-0.8632	-0.069
TCGA.41.2572	1.62312	0.873875	1.845	0.713	0.1952	-0.812	0.322333	-0.5436	-0.8232	0.0612	0.0308	0.1292	0.342333	-0.623333	0.0834	0.218118	-0.616	0.274333	-0.48025	-0.305125	-0.6329	0.485364	-0.201538	1.766	-0.8198	0.326154	1.25154	0.9078	1.02612	0.508	-0.0636667	-3.5822	1.49464	-0.8012	1.66664	-0.669667	-1.2303	0.877923	-1.8872	2.5466	1.24962	2.00809	-0.496333	0.089	0.2108	-0.629	0.0731538	-0.2834	-0.1745
TCGA.41.2573	1.38987	4.19238	1.9576	0.267333	0.6694	-0.630625	0.595	-0.5466	-0.3016	-0.22975	0.1368	0.1932	0.800667	-0.651333	0.7174	0.348882	-0.6466	0.332667	-0.598	-0.277	-0.1632	0.2351	0.733615	0.1558	-0.8856	0.959923	2.77331	0.819333	1.88025	0.727667	0.311667	-3.229	0.5275	0.8106	2.114	-0.927222	0.0289	1.19869	-1.1612	2.7718	1.73331	1.65182	-0.765083	0.143	-0.163	0.706667	-0.814538	-0.7046	-0.306125
TCGA.41.2575	1.98962	0.886	0.7704	0.848333	0.1712	-2.0055	-0.011	-0.785	-1.1392	-1.1735	-0.417	0.533	0.900333	-0.155	0.837	0.295938	-1.0336	0.396	-1.76825	-0.379125	-0.8261	1.327	0.517769	-0.0038	-1.5838	0.0458462	2.893	0.663867	2.04588	-0.5645	1.53767	-3.387	0.368091	-0.5362	1.39209	-1.57489	1.0182	2.22954	-2.8008	1.6792	2.591	0.391364	-0.824917	0.102333	-0.445	0.502	-0.0226923	-0.0736	-1.17475
TCGA.41.3392	1.82963	2.15937	0.927	0.853333	0.0336	-0.863125	-0.169333	-1.0632	-0.9104	0.260333	-0.2538	0.2758	0.501667	0.212	0.2695	0.397571	-0.531	0.472	-1.2775	-0.557125	-0.885889	1.05033	0.113692	1.379	-1.2803	0.300615	1.97315	0.951533	1.29875	0.642	0.252333	-2.7904	-0.6449	-0.0932	1.17391	-1.35413	-1.1928	0.741667	-2.6132	1.6832	0.688364	2.14864	-1.04675	-0.8055	0.3318	1.21367	-0.187692	-0.022	-0.42125
TCGA.41.3393	1.56462	2.63725	2.0522	0.419	0.1312	-0.647375	0.555	-1.238	-1.0502	-0.45975	-0.3738	0.2296	0.165	-1.82433	0.5869	0.855235	-0.7438	-0.0956667	-0.716875	-0.280375	-0.8023	0.244364	-0.0176154	0.6132	-0.4836	0.454769	2.24723	0.473933	1.93813	-0.13	0.338333	-3.6144	2.16036	-0.098	1.62227	-0.817667	-0.8221	0.874462	-2.2136	0.8404	0.394167	1.04536	-0.999667	0.047	-0.2634	-0.690667	-0.648231	-0.5724	-0.224625
TCGA.41.3915	0.764875	-0.377625	4.2904	0.648	0.5354	-0.713875	-0.127	-1.2744	-1.1538	-0.2582	-0.3324	0.055	0.397333	0.09	0.1499	0.317765	-0.5086	0.00433333	-1.15237	-0.58525	-0.6606	0.765909	-0.474692	0.3782	-0.7906	0.587308	2.23362	0.604133	3.2755	0.226	-0.280667	-3.5545	1.071	0.0282	1.49982	-0.484444	-0.1199	2.31869	-1.4036	2.6188	1.08858	0.873091	-1.05117	0.218333	0.4104	-0.195667	-0.106923	-0.2016	-0.629375
TCGA.41.4097	0.5285	3.087	1.9032	0.517333	0.1108	-0.45525	0.0773333	-1.4196	-0.9958	-1.5522	0.9352	-0.4438	0.276	0.2325	0.0233	0.442563	-0.6092	0.243333	-0.8705	-0.640625	-1.1404	0.5914	0.00692308	0.543	-1.2783	0.623769	2.25123	0.6184	3.0395	0.687667	-0.079	-1.605	1.55736	0.5176	1.58936	-0.764222	0.2367	2.744	-1.6236	3.4716	1.66162	1.44809	-0.658	-0.519667	-0.342	0.4555	0.0576154	-0.5014	-0.6915
TCGA.41.5651	NA	NA	NA	NA	NA	NA	NA	NA	NA	NA	NA	NA	NA	NA	NA	NA	NA	NA	NA	NA	NA	NA	NA	NA	NA	NA	NA	NA	NA	NA	NA	NA	NA	NA	NA	NA	NA	NA	NA	NA	NA	NA	NA	NA	NA	NA	NA	NA	NA
TCGA.76.4925	-1.892	-0.93525	0.357	0.309333	0.2162	-1.46437	-0.346	-0.7634	-0.7824	-0.5666	-0.7202	-0.2706	0.719667	-0.468	0.5765	0.099375	-0.6088	0.031	-0.898875	-0.72225	-0.32	0.392182	-0.0768462	2.2698	-0.2343	0.154	1.016	0.493067	1.97162	-0.495667	0.373333	-2.6134	0.533	-0.1878	1.54809	-0.866778	-0.3638	0.359769	-2.2042	2.6942	0.922333	0.00145455	-0.490417	0.087	0.1288	-0.381	0.200462	-0.1886	-0.166875
TCGA.76.4926	0.381	3.52862	1.684	0.694	0.7516	-1.05238	0.421667	-1.2952	-1.2038	-1.02567	-0.1558	0.24875	0.805667	0.114	0.4315	0.207824	-0.1748	0.112667	-0.77025	-0.58075	-0.2967	0.7394	-0.249769	1.5748	-0.626	0.962231	3.05469	0.734	2.42088	-0.052	0.228	-3.9176	0.900364	0.202	1.78009	-0.772222	0.6501	3.93592	-2.1186	3.343	1.15973	1.81427	-0.936833	0.333667	0.3996	-1.12833	-0.163	-0.6432	-0.11125
TCGA.76.4927	0.708625	0.401375	2.3984	0.383667	0.3026	-0.773875	0.480333	-1.211	-1.398	-1.2305	-0.3354	-0.5736	0.571667	0.0163333	0.4253	-0.086625	-0.6772	0.183	-1.067	-0.55425	-0.7651	0.812	-0.131385	0.946	-0.3193	1.18254	2.25685	0.295533	2.99238	-1.151	0.663333	-3.97675	-0.512909	0.75	2.06118	-0.896625	-0.1435	1.67808	-2.6018	2.644	1.808	1.77464	-1.2165	-0.252667	0.3818	-0.657333	-0.824154	-0.5584	0.022375
TCGA.76.4928	-0.088625	0.32625	2.349	0.468667	-0.0306	-0.74125	1.23433	-1.1086	-0.9024	-0.97075	-0.0322	-0.7266	0.832333	1.79633	0.2719	0.636176	-0.3566	0.497	-1.05787	-0.662875	-0.8697	0.649	-0.116385	0.965	-0.2396	0.269154	0.596385	0.108333	3.02113	-1.49133	-1.006	-2.481	0.50525	0.6402	1.38655	-0.691667	-0.449	5.21692	-2.187	3.1594	2.00883	1.03436	-1.03792	-0.382667	0.9786	-0.093	-0.649385	-0.4004	-0.317375
TCGA.76.4929	1.08112	-0.24275	1.6952	0.555667	2.2404	-0.80575	0.349	-1.0032	-0.6106	-1.1535	-0.8228	-0.0484	0.127667	-0.39	0.4764	0.2392	0.3038	0.308	-0.359625	-0.300125	-0.0299	1.57367	0.191846	0.2092	0.2974	1.03431	2.73646	1.03667	2.7475	1.923	0.303	-3.9192	0.802545	0.7188	1.91245	-1.825	1.29	2.16238	-2.352	4.1816	2.0792	0.689455	-0.75825	0.892333	-0.1412	-0.92	0.678077	-0.9236	-0.20175
TCGA.76.4931	-1.38538	3.12025	0.3152	0.470333	-0.9322	-1.625	0.240667	-1.0124	-0.5364	-1.7496	-1.184	-0.6378	0.648	-0.650333	0.7967	0.712063	-0.3262	-0.234333	-0.509	-0.461625	-0.4621	0.8862	-0.101231	1.7208	-0.3528	0.404846	2.13615	0.901	1.8065	1.396	0.387667	-3.8602	0.727091	-0.145	1.60727	-1.41167	-2.435	0.306083	-2.3188	1.0252	0.144	0.830182	-0.844583	0.693667	-0.5108	-0.4645	-0.150308	-0.3834	-0.33475
TCGA.76.4932	-1.07212	-0.20975	1.9264	0.472333	0.4212	-1.144	0.167333	-0.9718	-0.9452	-0.83275	-0.6286	-0.4065	0.516667	-0.177333	0.2692	0.207588	-0.299	0.467	-0.771375	-0.579	-0.2782	0.3438	-0.196769	1.66	-0.3412	0.116308	2.41862	0.858333	1.82488	0.153667	0.342	-4.1604	0.32	-0.404	1.95836	-0.753222	-3.9585	0.242	-2.0776	2.2376	0.592833	1.50982	-0.636417	0.162667	0.174	0.171667	-0.199077	-0.0212	-0.161
TCGA.76.4934	2.03337	2.6065	1.7988	0.475667	0.3188	-0.82475	0.436	-0.8666	-1.44	-0.6334	-0.4942	0.47575	0.496333	-0.212667	0.2338	0.158533	-0.8728	0.443333	-1.33912	-0.3905	-0.6651	0.1497	-0.636538	0.0262	-0.4839	0.984462	2.52015	0.560267	2.394	0.0583333	0.886667	-3.0594	0.083	0.039	1.46491	-1.22825	-1.9589	-0.266231	-1.508	1.027	0.5982	1.48664	-1.20958	0.179333	0.4022	-1.28567	-1.17362	-0.2556	-0.8895
TCGA.76.4935	1.70412	2.68213	1.3478	0.396	0.1758	-0.52625	-0.240667	-0.9788	-0.962	-0.63825	-1.0616	0.689	0.646	-0.166	0.477	0.432941	-0.5172	0.1	-0.547625	-0.390125	-0.3279	0.6895	0.675231	0.8646	0.1204	1.15508	2.62615	1.096	2.1065	0.3105	0.0146667	-2.7746	0.0605455	0.3476	2.15309	-0.512375	-1.4052	-0.0618462	-1.8028	1.0032	0.263	1.63518	-1.18917	0.446667	0.5388	-0.771	-0.739	-0.641	-0.153375
TCGA.76.6191	NA	NA	NA	NA	NA	NA	NA	NA	NA	NA	NA	NA	NA	NA	NA	NA	NA	NA	NA	NA	NA	NA	NA	NA	NA	NA	NA	NA	NA	NA	NA	NA	NA	NA	NA	NA	NA	NA	NA	NA	NA	NA	NA	NA	NA	NA	NA	NA	NA
TCGA.76.6192	NA	NA	NA	NA	NA	NA	NA	NA	NA	NA	NA	NA	NA	NA	NA	NA	NA	NA	NA	NA	NA	NA	NA	NA	NA	NA	NA	NA	NA	NA	NA	NA	NA	NA	NA	NA	NA	NA	NA	NA	NA	NA	NA	NA	NA	NA	NA	NA	NA
TCGA.76.6193	NA	NA	NA	NA	NA	NA	NA	NA	NA	NA	NA	NA	NA	NA	NA	NA	NA	NA	NA	NA	NA	NA	NA	NA	NA	NA	NA	NA	NA	NA	NA	NA	NA	NA	NA	NA	NA	NA	NA	NA	NA	NA	NA	NA	NA	NA	NA	NA	NA
TCGA.76.6282	NA	NA	NA	NA	NA	NA	NA	NA	NA	NA	NA	NA	NA	NA	NA	NA	NA	NA	NA	NA	NA	NA	NA	NA	NA	NA	NA	NA	NA	NA	NA	NA	NA	NA	NA	NA	NA	NA	NA	NA	NA	NA	NA	NA	NA	NA	NA	NA	NA
TCGA.76.6285	NA	NA	NA	NA	NA	NA	NA	NA	NA	NA	NA	NA	NA	NA	NA	NA	NA	NA	NA	NA	NA	NA	NA	NA	NA	NA	NA	NA	NA	NA	NA	NA	NA	NA	NA	NA	NA	NA	NA	NA	NA	NA	NA	NA	NA	NA	NA	NA	NA
TCGA.81.5910	NA	NA	NA	NA	NA	NA	NA	NA	NA	NA	NA	NA	NA	NA	NA	NA	NA	NA	NA	NA	NA	NA	NA	NA	NA	NA	NA	NA	NA	NA	NA	NA	NA	NA	NA	NA	NA	NA	NA	NA	NA	NA	NA	NA	NA	NA	NA	NA	NA
TCGA.87.5896	NA	NA	NA	NA	NA	NA	NA	NA	NA	NA	NA	NA	NA	NA	NA	NA	NA	NA	NA	NA	NA	NA	NA	NA	NA	NA	NA	NA	NA	NA	NA	NA	NA	NA	NA	NA	NA	NA	NA	NA	NA	NA	NA	NA	NA	NA	NA	NA	NA
[truncated: 206 more columns]
