# Supplementary material for: Differentiated glioma cell-derived fibromodulin activates integrin-dependent Notch signaling in endothelial cells to promote tumor angiogenesis and growth
Source: eLife. 2022 Jun 1;11:e78972. doi: 10.7554/eLife.78972 (PMC9259034; doi:10.7554/eLife.78972)
Supplement: Figure 1—figure supplement 1—source data 1. [file elife-78972-fig1-figsupp1-data1.zip]

Archive with 3 entries (3 files):
- Figure 1-Figure Supplement 1 Source Data/1.DATA FOR GO OF PANEL A.xlsx
- Figure 1-Figure Supplement 1 Source Data/DATA FOR GO OF PANEL B.xlsx
- Figure 1-Figure Supplement 1 Source Data/DIFF ABUNDANT PROTEINS USED IN PANEL A AND B.xlsx
