# Supplementary material for: Differentiated glioma cell-derived fibromodulin activates integrin-dependent Notch signaling in endothelial cells to promote tumor angiogenesis and growth
Source: eLife. 2022 Jun 1;11:e78972. doi: 10.7554/eLife.78972 (PMC9259034; doi:10.7554/eLife.78972)
Supplement: Figure 1—figure supplement 2—source data 1. [file elife-78972-fig1-figsupp2-data1.zip]

Archive with 2 entries (2 files):
- Figure 1-Figure Supplement 2 Source Data/GSC VS DGC RNA SEQ DATA.xlsx
- Figure 1-Figure Supplement 2 Source Data/TGBETA GENESETS ENRICHED IN DGCS.xlsx
