# Supplementary material for: Differentiated glioma cell-derived fibromodulin activates integrin-dependent Notch signaling in endothelial cells to promote tumor angiogenesis and growth
Source: eLife. 2022 Jun 1;11:e78972. doi: 10.7554/eLife.78972 (PMC9259034; doi:10.7554/eLife.78972)
Supplement: Figure 1—figure supplement 3—source data 1. [file elife-78972-fig1-figsupp3-data1.zip]

Archive with 13 entries (9 files):
- Figure 1-Figure Supplement 5 Source Data/.DS_Store
- Figure 1-Figure Supplement 5 Source Data/Figure 1-Figure supplement 5 Source Data A/
- Figure 1-Figure Supplement 5 Source Data/Figure 1-Figure supplement 5 Source Data A/.DS_Store
- Figure 1-Figure Supplement 5 Source Data/Figure 1-Figure supplement 5 Source Data A/~$Book31.xlsx
- Figure 1-Figure Supplement 5 Source Data/Figure 1-Figure supplement 5 Source Data A/GSC VS DGC RNA SEQ DATA.xlsx
- Figure 1-Figure Supplement 5 Source Data/Figure 1-Figure supplement 5 Source Data A/OUTPUT OF SUBTYPING USING VERHAAK SUBTYPE SIGNATURES.xlsx
- Figure 1-Figure Supplement 5 Source Data/Figure 1-Figure supplement 5 Source Data B/
- Figure 1-Figure Supplement 5 Source Data/Figure 1-Figure supplement 5 Source Data B/TGF Beta Hallmark gene Set.xlsx
- Figure 1-Figure Supplement 5 Source Data/Figure 1-Figure supplement 5 Source Data C/
- Figure 1-Figure Supplement 5 Source Data/Figure 1-Figure supplement 5 Source Data C/VALUES FOR SBE LUC.xlsx
- Figure 1-Figure Supplement 5 Source Data/Figure 1-Figure supplement 5 Source Data D/
- Figure 1-Figure Supplement 5 Source Data/Figure 1-Figure supplement 5 Source Data D/~$FMOD Promoter Luc.xlsx
- Figure 1-Figure Supplement 5 Source Data/Figure 1-Figure supplement 5 Source Data D/VALUES FOR FMOD PROMOTER LUC.xlsx
