# Supplementary material for: Differentiated glioma cell-derived fibromodulin activates integrin-dependent Notch signaling in endothelial cells to promote tumor angiogenesis and growth
Source: eLife. 2022 Jun 1;11:e78972. doi: 10.7554/eLife.78972 (PMC9259034; doi:10.7554/eLife.78972)
Supplement: Figure 1—figure supplement 3—source data 1. [file elife-78972-fig1-figsupp3-data1.zip › Figure 1-Figure Supplement 5 Source Data/Figure 1-Figure supplement 5 Source Data A/OUTPUT OF SUBTYPING USING VERHAAK SUBTYPE SIGNATURES.xlsx]

## Sheet: GSE54791
pathway	MGG4_TPC_1	MGG4_TPC_2	MGG4_TPC_3	MGG6_TPC_1	MGG6_TPC_2	MGG6_TPC_3	MGG8_TPC_1	MGG8_TPC_2	MGG8_TPC_3	MGG4_DGC_1	MGG4_DGC_2	MGG4_DGC_3	MGG6_DGC_1	MGG6_DGC_2	MGG6_DGC_3	MGG8_DGC_1	MGG8_DGC_2	MGG8_DGC_3
VERHAAK_GLIOBLASTOMA_CLASSICAL	-0.208921	-0.252535	-0.29784	0.170311	0.144547	0.19333	-0.230348	-0.0632387	-0.270897	-0.137627	-0.0243288	-0.0847212	0.0993219	-0.0888977	-0.109736	-0.099832	-0.196219	-0.128296
VERHAAK_GLIOBLASTOMA_MESENCHYMAL	-0.472893	-0.448758	-0.470246	-0.465919	-0.392749	-0.467576	-0.496116	-0.451339	-0.493919	0.322012	0.312138	0.332578	0.389725	0.352265	0.283731	0.240644	0.225158	0.176722
VERHAAK_GLIOBLASTOMA_NEURAL	-0.0220649	0.0836601	0.0883716	-0.167963	-0.0566447	-0.276589	0.0348075	-0.276216	-0.0328028	0.0721409	0.0644613	0.0888856	0.0777727	0.0265781	-0.0973225	0.000105159	0.0744519	0.10615
VERHAAK_GLIOBLASTOMA_PRONEURAL	0.115728	0.103662	0.146264	0.222271	0.189932	0.150905	0.256509	0.0380392	0.320026	-0.309022	-0.360942	-0.380377	-0.406655	-0.327706	-0.455831	-0.345667	-0.207103	-0.236082
HALLMARK_TGF_BETA_SIGNALING	-0.332969	-0.275886	-0.218369	-0.28381	-0.420048	-0.306652	-0.474803	-0.336265	-0.53682	0.0813722	-0.0188777	0.00640406	0.193626	0.182395	0.31087	0.29372	0.26716	0.298299
