# Supplementary material for: Differentiated glioma cell-derived fibromodulin activates integrin-dependent Notch signaling in endothelial cells to promote tumor angiogenesis and growth
Source: eLife. 2022 Jun 1;11:e78972. doi: 10.7554/eLife.78972 (PMC9259034; doi:10.7554/eLife.78972)
Supplement: Figure 1—figure supplement 3—source data 1. [file elife-78972-fig1-figsupp3-data1.zip › Figure 1-Figure Supplement 5 Source Data/Figure 1-Figure supplement 5 Source Data C/VALUES FOR SBE LUC.xlsx]

## Sheet: SBE LUC
	Luc1	Luc2	Avg Luc	B-gal1	B-gal2	Avg Bgal	Normalised
DMSO	350000	324540	337270	0.253	0.232	0.2425	1.3908e+06
SB431542	12000	7340	9670	0.267	0.254	0.2605	37120.9
