# Supplementary material for: Differentiated glioma cell-derived fibromodulin activates integrin-dependent Notch signaling in endothelial cells to promote tumor angiogenesis and growth
Source: eLife. 2022 Jun 1;11:e78972. doi: 10.7554/eLife.78972 (PMC9259034; doi:10.7554/eLife.78972)
Supplement: Figure 1—figure supplement 3—source data 1. [file elife-78972-fig1-figsupp3-data1.zip › Figure 1-Figure Supplement 5 Source Data/Figure 1-Figure supplement 5 Source Data D/VALUES FOR FMOD PROMOTER LUC.xlsx]

## Sheet: FMOD PROMOTER LUC
	Luc1	Luc2	Avg Luc	B-gal1	B-gal2	Avg Bgal	Normalised
DMSO	24598	27654	26126	0.353	0.332	0.3425	76280.3
SB431542	12540	9870	11205	0.367	0.354	0.3605	31081.8
