# Supplementary material for: Differentiated glioma cell-derived fibromodulin activates integrin-dependent Notch signaling in endothelial cells to promote tumor angiogenesis and growth
Source: eLife. 2022 Jun 1;11:e78972. doi: 10.7554/eLife.78972 (PMC9259034; doi:10.7554/eLife.78972)
Supplement: Figure 2—source data 2. [file elife-78972-fig2-data2.zip]

Archive with 2 entries (2 files):
- Figure 2-Source data D/ANOVA_Fmod_exp.xlsx
- Figure 2-Source data D/ROI VALUES FOR TUMOR VOLUME.xlsx
