# Supplementary material for: Differentiated glioma cell-derived fibromodulin activates integrin-dependent Notch signaling in endothelial cells to promote tumor angiogenesis and growth
Source: eLife. 2022 Jun 1;11:e78972. doi: 10.7554/eLife.78972 (PMC9259034; doi:10.7554/eLife.78972)
Supplement: Figure 2—source data 2. [file elife-78972-fig2-data2.zip › Figure 2-Source data D/ANOVA_Fmod_exp.xlsx]

## Sheet: annova_Day_22
Table Analyzed	timepoint_22days
ANOVA summary
F	15.13
P value	< 0.0001
P value summary	****
Are differences among means statistically significant? (P < 0.05)	Yes
R square	0.8165
Tukey's multiple comparisons test	Mean Diff.	95% CI of diff.	Significant?	Summary
GSC+shNT-dox vs. GSC+shNT+dox	0.221	-0.8212 to 1.263	No	ns
GSC+shNT-dox vs. GSC+shFMOD -dox	0.1486	-0.7836 to 1.081	No	ns
GSC+shNT-dox vs. GSC+shFMOD +dox	1.604	0.6294 to 2.579	Yes	***
GSC+shNT-dox vs. GSC	0.8869	-0.08806 to 1.862	No	ns
GSC+shNT-dox vs. DGC	1.847	0.8719 to 2.822	Yes	***
GSC+shNT+dox vs. GSC+shFMOD -dox	-0.07247	-1.005 to 0.8597	No	ns
GSC+shNT+dox vs. GSC+shFMOD +dox	1.383	0.4084 to 2.358	Yes	**
GSC+shNT+dox vs. GSC	0.6658	-0.3091 to 1.641	No	ns
GSC+shNT+dox vs. DGC	1.626	0.6509 to 2.601	Yes	***
GSC+shFMOD -dox vs. GSC+shFMOD +dox	1.456	0.5995 to 2.312	Yes	***
GSC+shFMOD -dox vs. GSC	0.7383	-0.1180 to 1.595	No	ns
GSC+shFMOD -dox vs. DGC	1.698	0.8420 to 2.555	Yes	****
GSC+shFMOD +dox vs. GSC	-0.7175	-1.620 to 0.1851	No	ns
GSC+shFMOD +dox vs. DGC	0.2425	-0.6601 to 1.145	No	ns
GSC vs. DGC	0.96	0.05739 to 1.863	Yes	*

## Sheet: annova_Day_28
Table Analyzed	timepoint_28days
ANOVA summary
F	22.63
P value	< 0.0001
P value summary	****
Are differences among means statistically significant? (P < 0.05)	Yes
R square	0.8694
Tukey's multiple comparisons test	Mean Diff.	95% CI of diff.	Significant?	Summary
GSC+shNT-dox vs. GSC+shNT+dox	-0.167	-1.164 to 0.8304	No	ns
GSC+shNT-dox vs. GSC+shFMOD -dox	-0.157	-1.049 to 0.7350	No	ns
GSC+shNT-dox vs. GSC+shFMOD +dox	1.766	0.8334 to 2.699	Yes	***
GSC+shNT-dox vs. GSC	0.4186	-0.5144 to 1.352	No	ns
GSC+shNT-dox vs. DGC	1.744	0.8109 to 2.677	Yes	***
GSC+shNT+dox vs. GSC+shFMOD -dox	0.009965	-0.8821 to 0.9020	No	ns
GSC+shNT+dox vs. GSC+shFMOD +dox	1.933	1.000 to 2.866	Yes	****
GSC+shNT+dox vs. GSC	0.5856	-0.3474 to 1.519	No	ns
GSC+shNT+dox vs. DGC	1.911	0.9779 to 2.844	Yes	****
GSC+shFMOD -dox vs. GSC+shFMOD +dox	1.923	1.104 to 2.743	Yes	****
GSC+shFMOD -dox vs. GSC	0.5756	-0.2438 to 1.395	No	ns
GSC+shFMOD -dox vs. DGC	1.901	1.081 to 2.720	Yes	****
GSC+shFMOD +dox vs. GSC	-1.348	-2.211 to -0.4840	Yes	**
GSC+shFMOD +dox vs. DGC	-0.0225	-0.8862 to 0.8412	No	ns
GSC vs. DGC	1.325	0.4615 to 2.189	Yes	**

## Sheet: annova_Day_33
Table Analyzed	timepoint_33days
ANOVA summary
F	41.95
P value	< 0.0001
P value summary	****
Are differences among means statistically significant? (P < 0.05)	Yes
R square	0.925
Tukey's multiple comparisons test	Mean Diff.	95% CI of diff.	Significant?	Summary
GSC+shNT-dox vs. GSC+shNT+dox	0.147	-0.5509 to 0.8449	No	ns
GSC+shNT-dox vs. GSC+shFMOD -dox	0.2555	-0.3687 to 0.8798	No	ns
GSC+shNT-dox vs. GSC+shFMOD +dox	1.814	1.162 to 2.467	Yes	****
GSC+shNT-dox vs. GSC	0.6777	0.02481 to 1.331	Yes	*
GSC+shNT-dox vs. DGC	2.046	1.394 to 2.699	Yes	****
GSC+shNT+dox vs. GSC+shFMOD -dox	0.1085	-0.5157 to 0.7328	No	ns
GSC+shNT+dox vs. GSC+shFMOD +dox	1.667	1.015 to 2.320	Yes	****
GSC+shNT+dox vs. GSC	0.5307	-0.1222 to 1.184	No	ns
GSC+shNT+dox vs. DGC	1.899	1.247 to 2.552	Yes	****
GSC+shFMOD -dox vs. GSC+shFMOD +dox	1.559	0.9855 to 2.132	Yes	****
GSC+shFMOD -dox vs. GSC	0.4221	-0.1513 to 0.9955	No	ns
GSC+shFMOD -dox vs. DGC	1.791	1.217 to 2.364	Yes	****
GSC+shFMOD +dox vs. GSC	-1.137	-1.741 to -0.5323	Yes	***
GSC+shFMOD +dox vs. DGC	0.232	-0.3725 to 0.8364	No	ns
GSC vs. DGC	1.369	0.7643 to 1.973	Yes	****
