# Supplementary material for: Differentiated glioma cell-derived fibromodulin activates integrin-dependent Notch signaling in endothelial cells to promote tumor angiogenesis and growth
Source: eLife. 2022 Jun 1;11:e78972. doi: 10.7554/eLife.78972 (PMC9259034; doi:10.7554/eLife.78972)
Supplement: Figure 2—source data 2. [file elife-78972-fig2-data2.zip › Figure 2-Source data D/ROI VALUES FOR TUMOR VOLUME.xlsx]

## Sheet: ROI VALUES_shNT1
				GSC+shNT1			avg	sd	median
DAYS	4	1.59	2.89	2.711	1.877	1.84	2.1816	0.579128	1.877
	9	2.88	2.9	1.78	2.81	3.1	2.56333	0.522188	2.88
	16			3.498	3.11	3.087	3.23167	0.230938	3.11
	22			4.032	4.0211	4.23	4.09437	0.117588	4.032
	28			4.24	4.434	2.88	3.85133	0.846773	4.24
	32			4.11	4.376	4.119	4.20167	0.151044	4.119

## Sheet: ROI_shNT2
			GSC+shNT2				AVG	sd	median
		4	2.56	1.87	2.35	1.96	2.185	0.325423	2.155
		9		3.04	3.433	3.2311	3.2347	0.196525	3.2311
		16		2.988	3.8555	3.9344	3.59263	0.525112	3.8555
		22		4.011	3.622	3.987	3.87333	0.217992	3.987
		28		4.033	4.432	3.59	4.01833	0.421192	4.033
		32		4.021	4.11	4.033	4.05467	0.0482942	4.033

## Sheet: ROI_shFMOD1
		GSC+shFMOD1					AVG	sd	median
	4	1.88	2.899	2.343	1.877	1.6564	2.13108	0.496873	1.88
	9	2.565	3.54	3.22	2.54	3.866	3.1462	0.588198	3.22
	16	3.98	4.02	3.12	2.89	4.05	3.612	0.560598	3.98
	22	4.03	4.46	4.02	2.987	4.232	3.9458	0.565289	4.03
	28	4.0122	3.989	4.01544	4.023	4.0022	4.00837	0.0131525	4.0122
	32	3.8997	3.768	4.0232	4.0176	4.0222	3.94614	0.112606	4.0176

## Sheet: ROI_shFMOD2
			GSC+shFMOD2					AVG	sd	median
				2.53	2.354	2.898	2.43	2.553	0.241028	2.48
				3.245	3.987	2.02	3.99	3.3105	0.928987	3.616
				2.933	2.853	1.897	2.47	2.53825	0.472848	2.6615
				2.43	2.987	2.11	2.433	2.49	0.364352	2.4315
				2.02	1.77	2.57	1.98	2.085	0.341419	2
				2.1009	2.886	2.132	2.43	2.38722	0.36411	2.281

## Sheet: ROI_GSC
			GSC				Avg	sd	median
		4	2.59	1.89	2.89	2.14	2.3775	0.447912	2.365
		9	2.13	2.287	1.78	3.76	2.48925	0.873271	2.2085
		16	2.543	2.677	1.665	3.87	2.68875	0.906421	2.61
		22	2.99	3.072	2.98	3.788	3.2075	0.389188	3.031
		28	3.244	3.89	3.256	3.341	3.43275	0.307876	3.2985
		32	3.412	3.545	3.119	4.02	3.524	0.375511	3.4785

## Sheet: ROI_DGC
		DGC				AVG	sd	meidan
	4	2.01	2.009	2.45	2.09	2.13975	0.210286	2.05
	9	1900-01-02 07:12:00	2.09	2.51	2.07	2.2425	0.206458	2.195
	16	1.91	1.86	2.78	1.77	2.08	0.470248	1.885
	22	1.89	2.76	2.01	2.33	2.2475	0.388877	2.17
	28	2.3	1.99	2.1	2.04	2.1075	0.135984	2.07
	32	2.43	1.89	2.421	1.88	2.15525	0.312106	2.1555

## Sheet: CALCULATIONS
			GSC+shNT1		GSC+shNT2		GSC+shFMOD1		GSC+shFMOD2		GSC		DGC
		4	1.877	0.579128	2.185	0.325423	1.88	0.496873	2.553	0.241028	2.37	0.447912	2.13	0.210286
		9	2.88	0.522188	3.2347	0.196525	3.22	0.588198	3.3105	0.928987	2.48	0.873271	2.22	0.206458
		16	3.33	0.230938	3.59263	0.525112	3.98	0.560598	2.53825	0.472848	2.7	0.906421	2.08	0.470248
		22	4.032	0.117588	3.87333	0.217992	4.03	0.565289	2.49	0.364352	3.2	0.389188	2.24	0.388877
		28	4.24	0.846773	4.01833	0.421192	4.0122	0.0131525	2.085	0.341419	3.43	0.307876	2.1	0.135984
		32	4.119	0.151044	4.05467	0.0482942	4.0176	0.112606	2.38722	0.36411	3.524	0.375511	2.155	0.312106
							0.00715618
																rzzz

## Sheet: CONSOLIDATED-ROI VALUES
										day22	day28	day 32
shnt1	4	1.59	2.89	2.711	1.877	1.84			shnt-Dox vs shFMOD+Dox	0.00149299	0.0446757	0.000672814
	9	2.88	2.9	1.78	2.81	3.1			shnt+Dox vs shFMOD+Dox	0.00220369	0.00219582	0.0023695
	16			3.498	3.11	3.087			shFOMD -Dox vs shFMOD+Dox	0.00302764	0.00252264	0.00214474
	22			4.032	4.0211	4.23
	28			4.24	4.434	2.88			shnt1/shnt1/shf1 vs shf2		0.000374114	8.04089e-09
	32			4.11	4.376	4.119
shnt2	4		2.56	1.87	2.35	1.96
	9			3.04	3.433	3.2311
	16			2.988	3.8555	3.9344
	22			4.011	3.622	3.987
	28			4.033	4.432	3.59
	32			4.021	4.11	4.033
shnf1	4		1.88	2.899	2.343	1.877	1.6564
	9		2.565	3.54	3.22	2.54	3.866
	16		3.98	4.02	3.12	2.89	4.05
	22		4.03	4.46	4.02	2.987	4.232
	28		4.0122	3.989	4.01544	4.023	4.0022
	32		3.8997	3.768	4.0232	4.0176	4.0222
shf2	4		2.53	2.354	2.898	2.43
	9		3.245	3.987	2.02	3.99
	16		2.933	2.853	1.897	2.47
	22		2.43	2.987	2.11	2.433
	28		2.02	1.77	2.57	1.58
	32		2.1009	2.886	2.132	2.43
gsc	4		2.59	1.89	2.89	2.14
	9		2.13	2.287	1.78	3.76
	16		2.543	2.677	1.665	3.87
	22		2.99	3.072	2.98	3.788
	28		3.244	3.89	3.256	3.341
	32		3.412	3.545	3.119	4.02
dgc	4		2.01	2.009	2.45	2.09
	9			2.09	2.51	2.07
	16		1.91	1.86	2.78	1.77
	22		1.89	2.76	2.01	2.33
	28		2.3	1.99	2.1	2.04
	32		2.43	1.89	2.421	1.88
