# Supplementary material for: Differentiated glioma cell-derived fibromodulin activates integrin-dependent Notch signaling in endothelial cells to promote tumor angiogenesis and growth
Source: eLife. 2022 Jun 1;11:e78972. doi: 10.7554/eLife.78972 (PMC9259034; doi:10.7554/eLife.78972)
Supplement: Figure 2—figure supplement 1—source data 1. [file elife-78972-fig2-figsupp1-data1.zip]

Archive with 10 entries (5 files):
- Figure 2-Figure Supplement 1-Source Data/Figure 2-Figure supplement 1 Source Data A/
- Figure 2-Figure Supplement 1-Source Data/Figure 2-Figure supplement 1 Source Data A/BLOT FOR PANEL A.pdf
- Figure 2-Figure Supplement 1-Source Data/Figure 2-Figure supplement 1 Source Data B/
- Figure 2-Figure Supplement 1-Source Data/Figure 2-Figure supplement 1 Source Data B/SPHERE FORMATION VALUES FOR PANEL B.xlsx
- Figure 2-Figure Supplement 1-Source Data/Figure 2-Figure supplement 1 Source Data C/
- Figure 2-Figure Supplement 1-Source Data/Figure 2-Figure supplement 1 Source Data C/ELDA INPUT.xlsx
- Figure 2-Figure Supplement 1-Source Data/Figure 2-Figure supplement 1 Source Data D/
- Figure 2-Figure Supplement 1-Source Data/Figure 2-Figure supplement 1 Source Data D/IMAGES FOR PANEL D.pdf
- Figure 2-Figure Supplement 1-Source Data/Figure 2-Figure supplement 1 Source Data E/
- Figure 2-Figure Supplement 1-Source Data/Figure 2-Figure supplement 1 Source Data E/RT-QPCR ATA FOR PANEL E.xlsx
