# Supplementary material for: Differentiated glioma cell-derived fibromodulin activates integrin-dependent Notch signaling in endothelial cells to promote tumor angiogenesis and growth
Source: eLife. 2022 Jun 1;11:e78972. doi: 10.7554/eLife.78972 (PMC9259034; doi:10.7554/eLife.78972)
Supplement: Figure 2—figure supplement 1—source data 1. [file elife-78972-fig2-figsupp1-data1.zip › Figure 2-Figure Supplement 1-Source Data/Figure 2-Figure supplement 1 Source Data C/ELDA INPUT.xlsx]

## Sheet: ELDA INPUT_MGG8
1	10	0	A		ELDA input file
10	10	1	A
25	10	4	A
50	10	7	A
100	10	8	A
200	10	9	A
1	10	0	B
10	10	1	B
25	10	3	B
50	10	6	B
100	10	9	B
200	10	9	B
