# Supplementary material for: Differentiated glioma cell-derived fibromodulin activates integrin-dependent Notch signaling in endothelial cells to promote tumor angiogenesis and growth
Source: eLife. 2022 Jun 1;11:e78972. doi: 10.7554/eLife.78972 (PMC9259034; doi:10.7554/eLife.78972)
Supplement: Figure 2—figure supplement 2—source data 1. [file elife-78972-fig2-figsupp2-data1.zip]

Archive with 13 entries (8 files):
- Figure 2-Figure Supplement 2-Source Data/.DS_Store
- Figure 2-Figure Supplement 2-Source Data/Figure 2-Figure supplement 2 Source Data A/
- Figure 2-Figure Supplement 2-Source Data/Figure 2-Figure supplement 2 Source Data A/RT-QPCR DATA FOR PANEL A.xlsx
- Figure 2-Figure Supplement 2-Source Data/Figure 2-Figure supplement 2 Source Data B/
- Figure 2-Figure Supplement 2-Source Data/Figure 2-Figure supplement 2 Source Data B/BLOTS FOR PANEL B.pdf
- Figure 2-Figure Supplement 2-Source Data/Figure 2-Figure supplement 2 Source Data C/
- Figure 2-Figure Supplement 2-Source Data/Figure 2-Figure supplement 2 Source Data C/.DS_Store
- Figure 2-Figure Supplement 2-Source Data/Figure 2-Figure supplement 2 Source Data C/BLOTS FOR PANEL C.pdf
- Figure 2-Figure Supplement 2-Source Data/Figure 2-Figure supplement 2 Source Data D/
- Figure 2-Figure Supplement 2-Source Data/Figure 2-Figure supplement 2 Source Data D/~$D.xlsx
- Figure 2-Figure Supplement 2-Source Data/Figure 2-Figure supplement 2 Source Data D/QRTPCR DATA FOR PANEL D.xlsx
- Figure 2-Figure Supplement 2-Source Data/Figure 2-Figure supplement 2 Source Data E/
- Figure 2-Figure Supplement 2-Source Data/Figure 2-Figure supplement 2 Source Data E/BLOTS FOR PANEL E.pdf
