# Supplementary material for: Differentiated glioma cell-derived fibromodulin activates integrin-dependent Notch signaling in endothelial cells to promote tumor angiogenesis and growth
Source: eLife. 2022 Jun 1;11:e78972. doi: 10.7554/eLife.78972 (PMC9259034; doi:10.7554/eLife.78972)
Supplement: Figure 2—figure supplement 2—source data 1. [file elife-78972-fig2-figsupp2-data1.zip › Figure 2-Figure Supplement 2-Source Data/Figure 2-Figure supplement 2 Source Data A/RT-QPCR DATA FOR PANEL A.xlsx]

## Sheet: Sheet1
	FMOD1	FMOD2	ATP1	ATP2	Avg FMOD	AVG ATP	dct	ddct	log2FC	2^
AGR53-GSC	31.2	31.76	27.6	27.23	31.48	27.415	4.065			1
AGR53-DGC	25.98	26.57	28.1	28.7	26.275	28.4	-2.125	-1.94	1.94	3.83706
