# Supplementary material for: Differentiated glioma cell-derived fibromodulin activates integrin-dependent Notch signaling in endothelial cells to promote tumor angiogenesis and growth
Source: eLife. 2022 Jun 1;11:e78972. doi: 10.7554/eLife.78972 (PMC9259034; doi:10.7554/eLife.78972)
Supplement: Figure 2—figure supplement 3—source data 1. [file elife-78972-fig2-figsupp3-data1.zip]

Archive with 11 entries (7 files):
- Figure 2-Figure Supplement 3-Source Data/.DS_Store
- Figure 2-Figure Supplement 3-Source Data/Figure 2-Figure supplement 3 Source Data A/
- Figure 2-Figure Supplement 3-Source Data/Figure 2-Figure supplement 3 Source Data A/~$A.xlsx
- Figure 2-Figure Supplement 3-Source Data/Figure 2-Figure supplement 3 Source Data A/NUMBER OF SPHERES FOR PANEL A.xlsx
- Figure 2-Figure Supplement 3-Source Data/Figure 2-Figure supplement 3 Source Data B/
- Figure 2-Figure Supplement 3-Source Data/Figure 2-Figure supplement 3 Source Data B/ELDA INPUT FOR PANEL B.xlsx
- Figure 2-Figure Supplement 3-Source Data/Figure 2-Figure supplement 3 Source Data C/
- Figure 2-Figure Supplement 3-Source Data/Figure 2-Figure supplement 3 Source Data C/IMAGES FOR PANEL C.pdf
- Figure 2-Figure Supplement 3-Source Data/Figure 2-Figure supplement 3 Source Data D/
- Figure 2-Figure Supplement 3-Source Data/Figure 2-Figure supplement 3 Source Data D/~$D2.xlsx
- Figure 2-Figure Supplement 3-Source Data/Figure 2-Figure supplement 3 Source Data D/RT-QPCR FOR PANEL D.xlsx
