# Supplementary material for: Differentiated glioma cell-derived fibromodulin activates integrin-dependent Notch signaling in endothelial cells to promote tumor angiogenesis and growth
Source: eLife. 2022 Jun 1;11:e78972. doi: 10.7554/eLife.78972 (PMC9259034; doi:10.7554/eLife.78972)
Supplement: Figure 2—figure supplement 3—source data 1. [file elife-78972-fig2-figsupp3-data1.zip › Figure 2-Figure Supplement 3-Source Data/Figure 2-Figure supplement 3 Source Data A/NUMBER OF SPHERES FOR PANEL A.xlsx]

## Sheet: Sheet1
Condition	Number of spheres		Avg	Percentage
AGR53-GSC/miRNT-DOX	232	245	238.5	100
AGR53-GSC/miRNT+DOX	220	216	218	91.4046
AGR53-GSC/miRFMOD-DOX	211	202	206.5	94.7248
AGR53-GSC/miRFMOD+DOX	243	234	238.5	115.496
