# Supplementary material for: Differentiated glioma cell-derived fibromodulin activates integrin-dependent Notch signaling in endothelial cells to promote tumor angiogenesis and growth
Source: eLife. 2022 Jun 1;11:e78972. doi: 10.7554/eLife.78972 (PMC9259034; doi:10.7554/eLife.78972)
Supplement: Figure 2—figure supplement 3—source data 1. [file elife-78972-fig2-figsupp3-data1.zip › Figure 2-Figure Supplement 3-Source Data/Figure 2-Figure supplement 3 Source Data B/ELDA INPUT FOR PANEL B.xlsx]

## Sheet: ELDA INPUT
AGR53-GSC/miRNT-DOX	1	10	0	A
	10	10	1	A
	25	10	4	A
	50	10	7	A
	100	10	10	A
	200	10	10	A
AGR53-GSC/miRNT+DOX	1	10	0	B
	10	10	1	B
	25	10	5	B
	50	10	8	B
	100	10	9	B
	200	10	9	B
AGR53-GSC/miRFMOD-DOX	1	10	0	C
	10	10	1	C
	25	10	5	C
	50	10	8	C
	100	10	8	C
	200	10	10	C
AGR53-GSC/miRFMOD+DOX	1	10	1	D
	10	10	5	D
	25	10	7	D
	50	10	9	D
	100	10	10	D
	200	10	10	D
