# Supplementary material for: Differentiated glioma cell-derived fibromodulin activates integrin-dependent Notch signaling in endothelial cells to promote tumor angiogenesis and growth
Source: eLife. 2022 Jun 1;11:e78972. doi: 10.7554/eLife.78972 (PMC9259034; doi:10.7554/eLife.78972)
Supplement: Figure 2—figure supplement 3—source data 1. [file elife-78972-fig2-figsupp3-data1.zip › Figure 2-Figure Supplement 3-Source Data/Figure 2-Figure supplement 3 Source Data D/RT-QPCR FOR PANEL D.xlsx]

## Sheet: Sheet1
	ENSC	Astrocytes	RAR3G-DGC	Uninduced 3-3 DGC	Induced 3-3 DGC						ttest
Osmr	1	4.5	4	4.1	3	0.09	0.9	1.1	0.8	0.57	7.40869e-05	3.58746e-05	1.40923e-05	0.00134624
Asbg1	1	4.1	3.7	4	3.5	0.12	0.76	0.55	0.41	0.67
Ald1h1	1	3.7	4.5	3.7	2.1	0.07	0.67	0.89	0.55	0.34
S100b	1	3.5	3.9	3.5	3.1	0.09	0.45	0.61	0.34	0.43
Gfap	1	4.2	3.7	4	3.5	0.1	0.56	0.34	0.82	0.61
