# Supplementary material for: Differentiated glioma cell-derived fibromodulin activates integrin-dependent Notch signaling in endothelial cells to promote tumor angiogenesis and growth
Source: eLife. 2022 Jun 1;11:e78972. doi: 10.7554/eLife.78972 (PMC9259034; doi:10.7554/eLife.78972)
Supplement: Figure 2—figure supplement 4—source data 1. [file elife-78972-fig2-figsupp4-data1.zip › Figure 2-Figure Supplement 4-Source Data/Figure 2-Figure supplement 4 Source Data B/RT-QPCR FOR PANEL B.xlsx]

## Sheet: Sheet1
	Astrocytes	ENSC	RAR3G GSC	Uninduced 3-3 GSC	Induced 3-3 GSC
Melk	1	4.1	3.5	3.2	3.8	0.2	0.09	0.4	0.2	0.57	2.49644e-06	1.61246e-07	1.05802e-06	1.54062e-06
Nestin	1	3.4	3.9	3.5	3.9	0.36	0.12	0.55	0.41	0.67
Bmi1	1	3.9	4.2	3.7	4	0.17	0.27	0.89	0.55	0.34
Klf4	1	4.5	3.6	4	3.6	0.15	0.39	0.61	0.34	0.43
Twist2	1	4.1	3.5	4.1	3.6	0.06	0.1	0.24	0.82	0.61
Ptgs2	1	3.2	3.7	3.3	3	0.16	0.52	0.55	0.41	0.67
S100a6	1	3.9	4	3.4	3.2	0.17	0.87	0.89	0.55	0.34
