# Supplementary material for: Differentiated glioma cell-derived fibromodulin activates integrin-dependent Notch signaling in endothelial cells to promote tumor angiogenesis and growth
Source: eLife. 2022 Jun 1;11:e78972. doi: 10.7554/eLife.78972 (PMC9259034; doi:10.7554/eLife.78972)
Supplement: Figure 2—figure supplement 5—source data 1. [file elife-78972-fig2-figsupp5-data1.zip]

Archive with 15 entries (8 files):
- Figure 2-Figure Supplement 5-Source Data/.DS_Store
- Figure 2-Figure Supplement 5-Source Data/Figure 2-Figure supplement 5 Source Data A/
- Figure 2-Figure Supplement 5-Source Data/Figure 2-Figure supplement 5 Source Data A/RTQPCR FOR PANEL A.xlsx
- Figure 2-Figure Supplement 5-Source Data/Figure 2-Figure supplement 5 Source Data B/
- Figure 2-Figure Supplement 5-Source Data/Figure 2-Figure supplement 5 Source Data B/RT-QPCR FOR PANEL B.xlsx
- Figure 2-Figure Supplement 5-Source Data/Figure 2-Figure supplement 5 Source Data C/
- Figure 2-Figure Supplement 5-Source Data/Figure 2-Figure supplement 5 Source Data C/RT-QPCR FOR PANEL C.xlsx
- Figure 2-Figure Supplement 5-Source Data/Figure 2-Figure supplement 5 Source Data D/
- Figure 2-Figure Supplement 5-Source Data/Figure 2-Figure supplement 5 Source Data D/BLOTS FOR PANEL D.pdf
- Figure 2-Figure Supplement 5-Source Data/Figure 2-Figure supplement 5 Source Data E/
- Figure 2-Figure Supplement 5-Source Data/Figure 2-Figure supplement 5 Source Data E/RTQPCR.xlsx
- Figure 2-Figure Supplement 5-Source Data/Figure 2-Figure supplement 5 Source Data F/
- Figure 2-Figure Supplement 5-Source Data/Figure 2-Figure supplement 5 Source Data F/BLOTS FOR PANEL F.pdf
- Figure 2-Figure Supplement 5-Source Data/Figure 2-Figure supplement 5 Source Data G/
- Figure 2-Figure Supplement 5-Source Data/Figure 2-Figure supplement 5 Source Data G/IMAGES FOR PANEL G.pdf
