# Supplementary material for: Differentiated glioma cell-derived fibromodulin activates integrin-dependent Notch signaling in endothelial cells to promote tumor angiogenesis and growth
Source: eLife. 2022 Jun 1;11:e78972. doi: 10.7554/eLife.78972 (PMC9259034; doi:10.7554/eLife.78972)
Supplement: Figure 2—figure supplement 5—source data 1. [file elife-78972-fig2-figsupp5-data1.zip › Figure 2-Figure Supplement 5-Source Data/Figure 2-Figure supplement 5 Source Data B/RT-QPCR FOR PANEL B.xlsx]

## Sheet: Sheet1
	ASBG1	ALDH1	GFAP	S100B
DBT-LUC-GSC	0.2	1.05	0.18	0.02
DBT-LUC-DGC	1	1	1	1
