# Supplementary material for: Differentiated glioma cell-derived fibromodulin activates integrin-dependent Notch signaling in endothelial cells to promote tumor angiogenesis and growth
Source: eLife. 2022 Jun 1;11:e78972. doi: 10.7554/eLife.78972 (PMC9259034; doi:10.7554/eLife.78972)
Supplement: Figure 2—figure supplement 5—source data 1. [file elife-78972-fig2-figsupp5-data1.zip › Figure 2-Figure Supplement 5-Source Data/Figure 2-Figure supplement 5 Source Data C/RT-QPCR FOR PANEL C.xlsx]

## Sheet: Sheet1
DBT-LUC-DGC/MIRNT-DOX	1
DBT-LUC-DGC/MIRNT+DOX	1.23
DBT-LUC-DGC/MIRFMOD-DOX	1.18
DBT-LUC-DGC/MIRFMOD+DOX	0.4
