# Supplementary material for: Differentiated glioma cell-derived fibromodulin activates integrin-dependent Notch signaling in endothelial cells to promote tumor angiogenesis and growth
Source: eLife. 2022 Jun 1;11:e78972. doi: 10.7554/eLife.78972 (PMC9259034; doi:10.7554/eLife.78972)
Supplement: Figure 2—figure supplement 5—source data 1. [file elife-78972-fig2-figsupp5-data1.zip › Figure 2-Figure Supplement 5-Source Data/Figure 2-Figure supplement 5 Source Data E/RTQPCR.xlsx]

## Sheet: Sheet1
dbt-luc-DGC/mirNT-dox	1
dbt-luc-DGC/mirNT+dox	1.3
dbt-luc-DGC/mirFMOD-DOX	1.1
dbt-luc-DGC/mirFMOD+DOX	0.3
