# Supplementary material for: Differentiated glioma cell-derived fibromodulin activates integrin-dependent Notch signaling in endothelial cells to promote tumor angiogenesis and growth
Source: eLife. 2022 Jun 1;11:e78972. doi: 10.7554/eLife.78972 (PMC9259034; doi:10.7554/eLife.78972)
Supplement: Figure 2—figure supplement 6—source data 1. [file elife-78972-fig2-figsupp6-data1.zip]

Archive with 9 entries (5 files):
- Figure 2-Figure Supplement 6-Source Data/.DS_Store
- Figure 2-Figure Supplement 6-Source Data/Figure 2-Figure supplement 6 Source Data A/
- Figure 2-Figure Supplement 6-Source Data/Figure 2-Figure supplement 6 Source Data A/BLOTS FOR PANEL A.pdf
- Figure 2-Figure Supplement 6-Source Data/Figure 2-Figure supplement 6 Source Data B/
- Figure 2-Figure Supplement 6-Source Data/Figure 2-Figure supplement 6 Source Data B/IMAGES FOR PANEL B.pdf
- Figure 2-Figure Supplement 6-Source Data/Figure 2-Figure supplement 6 Source Data C/
- Figure 2-Figure Supplement 6-Source Data/Figure 2-Figure supplement 6 Source Data C/ELDA INPUT FOR PANEL C.xlsx
- Figure 2-Figure Supplement 6-Source Data/Figure 2-Figure supplement 6 Source Data D/
- Figure 2-Figure Supplement 6-Source Data/Figure 2-Figure supplement 6 Source Data D/RT-QPCR FOR PANEL D.xlsx
