# Supplementary material for: Differentiated glioma cell-derived fibromodulin activates integrin-dependent Notch signaling in endothelial cells to promote tumor angiogenesis and growth
Source: eLife. 2022 Jun 1;11:e78972. doi: 10.7554/eLife.78972 (PMC9259034; doi:10.7554/eLife.78972)
Supplement: Figure 2—figure supplement 6—source data 1. [file elife-78972-fig2-figsupp6-data1.zip › Figure 2-Figure Supplement 6-Source Data/Figure 2-Figure supplement 6 Source Data C/ELDA INPUT FOR PANEL C.xlsx]

## Sheet: U251
SHNT	1	10	0	A
	10	10	2	A
	25	10	5	A
	50	10	8	A
	100	10	9	A
	200	10	9	A
SHFMOD	1	10	0	B
	10	10	1	B
	25	10	4	B
	50	10	7	B
	100	10	10	B
	200	10	9	B
