# Supplementary material for: Differentiated glioma cell-derived fibromodulin activates integrin-dependent Notch signaling in endothelial cells to promote tumor angiogenesis and growth
Source: eLife. 2022 Jun 1;11:e78972. doi: 10.7554/eLife.78972 (PMC9259034; doi:10.7554/eLife.78972)
Supplement: Figure 2—figure supplement 6—source data 1. [file elife-78972-fig2-figsupp6-data1.zip › Figure 2-Figure Supplement 6-Source Data/Figure 2-Figure supplement 6 Source Data D/RT-QPCR FOR PANEL D.xlsx]

## Sheet: Sheet1
	OLIG2	SOX2	POU3F2	SALL2
U251-DGC/shNT	1	1	1	1	0.01	0.01	0.01	0.01
U251-DGC/shFMOD	1.2	1.1	0.9	1.156	0.11	0.07	0.08	0.23
U251-GSC/shNT	2.5	2.1	1.8	1.41	0.2	0.14	0.28	0.23
U251-GSC/shFMOD	2.1	1.8	1.6332	1.6	0.21	0.18	0.15	0.08
