# Supplementary material for: Differentiated glioma cell-derived fibromodulin activates integrin-dependent Notch signaling in endothelial cells to promote tumor angiogenesis and growth
Source: eLife. 2022 Jun 1;11:e78972. doi: 10.7554/eLife.78972 (PMC9259034; doi:10.7554/eLife.78972)
Supplement: Figure 3—source data 2. [file elife-78972-fig3-data2.zip › Figure 3-Source data B/NUMBER OF NETWORKS FOR EACH CONDITION OF PANEL B.xlsx]

## Sheet: NO.OF NETWORKS
Positive Control	99	109	104	7.07107
Negative control	4	2	3	1.41421
LN229/Vector Control	85	97	91	8.48528
LN229/FMOD	186	209	197.5	16.2635
