# Supplementary material for: Differentiated glioma cell-derived fibromodulin activates integrin-dependent Notch signaling in endothelial cells to promote tumor angiogenesis and growth
Source: eLife. 2022 Jun 1;11:e78972. doi: 10.7554/eLife.78972 (PMC9259034; doi:10.7554/eLife.78972)
Supplement: Figure 3—source data 3. [file elife-78972-fig3-data3.zip › Figure 3-Source data C/NUMBER OF NETWORKS FOR PANEL C.xlsx]

## Sheet: NUMBER OF NETWORKS
Positive Control		Negative control		U251/siNT		U251/siFMOD		U251/siFMOD+rhFMOD
104	111	3	8	107	119	42	51	131	140
4.94975		3.53553		8.48528		6.36396		6.36396
