# Supplementary material for: Differentiated glioma cell-derived fibromodulin activates integrin-dependent Notch signaling in endothelial cells to promote tumor angiogenesis and growth
Source: eLife. 2022 Jun 1;11:e78972. doi: 10.7554/eLife.78972 (PMC9259034; doi:10.7554/eLife.78972)
Supplement: Figure 3—source data 6. [file elife-78972-fig3-data6.zip › Figure 3-Source data F/NUMBER OF NETWORKS FOR PANEL F.xlsx]

## Sheet: NUMBER OF NETWORKS
Negative Control	9	11
Positive Control	97	101
HBMEC+ MGG8-DGC/shNT CM	112	114
HBMEC+ MGG8-DGC/shFMOD CM	32	29
HBMEC+ MGG8-DGC/shFMOD CM +rhFMOD	97	96
