# Supplementary material for: Differentiated glioma cell-derived fibromodulin activates integrin-dependent Notch signaling in endothelial cells to promote tumor angiogenesis and growth
Source: eLife. 2022 Jun 1;11:e78972. doi: 10.7554/eLife.78972 (PMC9259034; doi:10.7554/eLife.78972)
Supplement: Figure 3—figure supplement 1—source data 1. [file elife-78972-fig3-figsupp1-data1.zip]

Archive with 16 entries (11 files):
- Figure 3-Figure Supplement 1 Source Data/.DS_Store
- Figure 3-Figure Supplement 1 Source Data/Figure 3-Figure supplement 1 Source Data  E/
- Figure 3-Figure Supplement 1 Source Data/Figure 3-Figure supplement 1 Source Data  E/.DS_Store
- Figure 3-Figure Supplement 1 Source Data/Figure 3-Figure supplement 1 Source Data  E/IMAGES FOR PANEL E.pdf
- Figure 3-Figure Supplement 1 Source Data/Figure 3-Figure supplement 1 Source Data  E/NUMBER OF NETWORKS FOR PANEL E.xlsx
- Figure 3-Figure Supplement 1 Source Data/Figure 3-Figure supplement 1 Source Data A/
- Figure 3-Figure Supplement 1 Source Data/Figure 3-Figure supplement 1 Source Data A/IMAGES FOR PANEL A.pdf
- Figure 3-Figure Supplement 1 Source Data/Figure 3-Figure supplement 1 Source Data B/
- Figure 3-Figure Supplement 1 Source Data/Figure 3-Figure supplement 1 Source Data B/~$NUMBER OF NETWORKS .xlsx
- Figure 3-Figure Supplement 1 Source Data/Figure 3-Figure supplement 1 Source Data B/IMAGES FOR PANEL B.pdf
- Figure 3-Figure Supplement 1 Source Data/Figure 3-Figure supplement 1 Source Data B/NUMBER OF NETWORKS .xlsx
- Figure 3-Figure Supplement 1 Source Data/Figure 3-Figure supplement 1 Source Data C/
- Figure 3-Figure Supplement 1 Source Data/Figure 3-Figure supplement 1 Source Data C/IMAGES FOR PANEL C.pdf
- Figure 3-Figure Supplement 1 Source Data/Figure 3-Figure supplement 1 Source Data C/NUMBER OF NETWORKS FOR PANEL C.xlsx
- Figure 3-Figure Supplement 1 Source Data/Figure 3-Figure supplement 1 Source Data D/
- Figure 3-Figure Supplement 1 Source Data/Figure 3-Figure supplement 1 Source Data D/NUMBER OF NETWORKS FOR PANEL D.xlsx
