# Supplementary material for: Differentiated glioma cell-derived fibromodulin activates integrin-dependent Notch signaling in endothelial cells to promote tumor angiogenesis and growth
Source: eLife. 2022 Jun 1;11:e78972. doi: 10.7554/eLife.78972 (PMC9259034; doi:10.7554/eLife.78972)
Supplement: Figure 3—figure supplement 1—source data 1. [file elife-78972-fig3-figsupp1-data1.zip › Figure 3-Figure Supplement 1 Source Data/Figure 3-Figure supplement 1 Source Data B/NUMBER OF NETWORKS .xlsx]

## Sheet: Sheet1
	WELL1	WELL1
POSITIVE CONTROL	100	991
NEGATIVE CONTROL	17	13
U251/SHNT	91	107
U251/SHFMOD	35	41
