# Supplementary material for: Differentiated glioma cell-derived fibromodulin activates integrin-dependent Notch signaling in endothelial cells to promote tumor angiogenesis and growth
Source: eLife. 2022 Jun 1;11:e78972. doi: 10.7554/eLife.78972 (PMC9259034; doi:10.7554/eLife.78972)
Supplement: Figure 3—figure supplement 1—source data 1. [file elife-78972-fig3-figsupp1-data1.zip › Figure 3-Figure Supplement 1 Source Data/Figure 3-Figure supplement 1 Source Data C/NUMBER OF NETWORKS FOR PANEL C.xlsx]

## Sheet: Sheet1
BSA	78	75	76.5	2.12132
BSA+MUT	82	89	85.5	4.94975
BSA+WT	79	86	82.5	4.94975
BSA+IgG	74	79	76.5	3.53553
BSA+Fab	80	82	81	1.41421
rhFMOD	174	176	175	1.41421
rhFMOD+MUT	149	155	152	4.24264
rhFMOD+WT	89	85	87	2.82843
rhFMOD+IgG	155	159	157	2.82843
rhFMOD+Fab	90	95	92.5	3.53553
	well1	well 2
BSA	78	75	76.5	2.12132
BSA+IgG	74	79	76.5	3.53553
BSA+Fab	80	82	81	1.41421
rhFMOD	174	176	175	1.41421
rhFMOD+IgG	155	159	157	2.82843
rhFMOD+Fab	90	95	92.5	3.53553
BSA	76.5	7.12132
BSA+IgG	76.5	5.53553
BSA+Fab	81	9.41421
rhFMOD	175	14.4142
rhFMOD+IgG	157	12.8284
rhFMOD+Fab	92.5	3.53553

## Sheet: Sheet2
BSA	48	45	46.5	2.12132
BSA+MUT	42	49	45.5	4.94975
BSA+WT	49	46	47.5	2.12132
rhFMOD	174	176	175	1.41421
rhFMOD+MUT	149	155	152	4.24264
rhFMOD+WT	79	65	72	9.89949
BSA	46.5	5.12132
BSA+MUT	45.5	7.94975
BSA+WT	47.5	2.12132
rhFMOD	175	13.4142
rhFMOD+MUT	152	13.2426
rhFMOD+WT	72	9.89949
