# Supplementary material for: Differentiated glioma cell-derived fibromodulin activates integrin-dependent Notch signaling in endothelial cells to promote tumor angiogenesis and growth
Source: eLife. 2022 Jun 1;11:e78972. doi: 10.7554/eLife.78972 (PMC9259034; doi:10.7554/eLife.78972)
Supplement: Figure 3—figure supplement 1—source data 1. [file elife-78972-fig3-figsupp1-data1.zip › Figure 3-Figure Supplement 1 Source Data/Figure 3-Figure supplement 1 Source Data D/NUMBER OF NETWORKS FOR PANEL D.xlsx]

## Sheet: Sheet1
		WELL 1	WELL 2
	POS CONTROL	119	121
	NEGATIVE CONTROL	8	12
MGG4	GSC	171	179
	DGC	71	80
MGG6	GSC	120	129
	DGC	126	119
MGG8	GSC	181	172
	DGC	73	83
