# Supplementary material for: Differentiated glioma cell-derived fibromodulin activates integrin-dependent Notch signaling in endothelial cells to promote tumor angiogenesis and growth
Source: eLife. 2022 Jun 1;11:e78972. doi: 10.7554/eLife.78972 (PMC9259034; doi:10.7554/eLife.78972)
Supplement: Figure 3—figure supplement 2—source data 1. [file elife-78972-fig3-figsupp2-data1.zip]

Archive with 9 entries (6 files):
- Figure 3-Figure Supplement 2 Source Data/.DS_Store
- Figure 3-Figure Supplement 2 Source Data/Figure 3-figure supplement 2-Source Data A,B,C,D/
- Figure 3-Figure Supplement 2 Source Data/Figure 3-figure supplement 2-Source Data A,B,C,D/IMAGES FOR PANELS A,B,C,D.pdf
- Figure 3-Figure Supplement 2 Source Data/Figure 3-figure supplement 2-Source Data A,B,C,D/MIGRATION, INVASION-A,B,C,D.xlsx
- Figure 3-Figure Supplement 2 Source Data/Figure 3-figure supplement 2-Source Data E/
- Figure 3-Figure Supplement 2 Source Data/Figure 3-figure supplement 2-Source Data E/PROLIFERATION FOR PANEL E.xlsx
- Figure 3-Figure Supplement 2 Source Data/Figure 3-figure supplement 2-Source Data F/
- Figure 3-Figure Supplement 2 Source Data/Figure 3-figure supplement 2-Source Data F/IMAGES FOR PANEL F.pdf
- Figure 3-Figure Supplement 2 Source Data/Figure 3-figure supplement 2-Source Data F/NUMBER OF NETWORKS FOR PANEL F.xlsx
