# Supplementary material for: Differentiated glioma cell-derived fibromodulin activates integrin-dependent Notch signaling in endothelial cells to promote tumor angiogenesis and growth
Source: eLife. 2022 Jun 1;11:e78972. doi: 10.7554/eLife.78972 (PMC9259034; doi:10.7554/eLife.78972)
Supplement: Figure 3—figure supplement 2—source data 1. [file elife-78972-fig3-figsupp2-data1.zip › Figure 3-Figure Supplement 2 Source Data/Figure 3-figure supplement 2-Source Data E/PROLIFERATION FOR PANEL E.xlsx]

## Sheet: Sheet1
DAY1		DAY2		DAY3		DAY4
RHFMOD	BSA	RHFMOD	BSA	RHFMOD	BSA	RHFMOD	BSA
0.21	0.254	0.387	0.341	0.465	0.427	0.513	0.489
0.232	0.261	0.399	0.324	0.453	0.453	0.534	0.513
0.23	0.222	0.354	0.351	0.472	0.482	0.519	0.501
