# Supplementary material for: Differentiated glioma cell-derived fibromodulin activates integrin-dependent Notch signaling in endothelial cells to promote tumor angiogenesis and growth
Source: eLife. 2022 Jun 1;11:e78972. doi: 10.7554/eLife.78972 (PMC9259034; doi:10.7554/eLife.78972)
Supplement: Figure 3—figure supplement 2—source data 1. [file elife-78972-fig3-figsupp2-data1.zip › Figure 3-Figure Supplement 2 Source Data/Figure 3-figure supplement 2-Source Data F/NUMBER OF NETWORKS FOR PANEL F.xlsx]

## Sheet: Sheet1
		WELL 1	WELL 2
	POS CONTROL	121	118
	NEGATIVE CONTROL	4	8
	MGG8-DGC/SINT	134	141
	MGG8-DGC/SIFMOD+BSA	55	63
	MGG8-DGC/SIFMOD+RHFMOD	131	139
