# Supplementary material for: Differentiated glioma cell-derived fibromodulin activates integrin-dependent Notch signaling in endothelial cells to promote tumor angiogenesis and growth
Source: eLife. 2022 Jun 1;11:e78972. doi: 10.7554/eLife.78972 (PMC9259034; doi:10.7554/eLife.78972)
Supplement: Figure 3—figure supplement 3—source data 1. [file elife-78972-fig3-figsupp3-data1.zip]

Archive with 9 entries (5 files):
- Figure 3-Figure Supplement 3 Source Data/.DS_Store
- Figure 3-Figure Supplement 3 Source Data/Figure 3-figure supplement 3-Source Data A/
- Figure 3-Figure Supplement 3 Source Data/Figure 3-figure supplement 3-Source Data A/RT-QPCR FOR PANEL A.xlsx
- Figure 3-Figure Supplement 3 Source Data/Figure 3-figure supplement 3-Source Data B/
- Figure 3-Figure Supplement 3 Source Data/Figure 3-figure supplement 3-Source Data B/BLOTS FOR PANEL B.pdf
- Figure 3-Figure Supplement 3 Source Data/Figure 3-figure supplement 3-Source Data C/
- Figure 3-Figure Supplement 3 Source Data/Figure 3-figure supplement 3-Source Data C/IMAGES FOR PANEL C.pdf
- Figure 3-Figure Supplement 3 Source Data/Figure 3-figure supplement 3-Source Data D/
- Figure 3-Figure Supplement 3 Source Data/Figure 3-figure supplement 3-Source Data D/NUMBER OF NETWORKS FOR PANEL D.xlsx
