# Supplementary material for: Differentiated glioma cell-derived fibromodulin activates integrin-dependent Notch signaling in endothelial cells to promote tumor angiogenesis and growth
Source: eLife. 2022 Jun 1;11:e78972. doi: 10.7554/eLife.78972 (PMC9259034; doi:10.7554/eLife.78972)
Supplement: Figure 3—figure supplement 3—source data 1. [file elife-78972-fig3-figsupp3-data1.zip › Figure 3-Figure Supplement 3 Source Data/Figure 3-figure supplement 3-Source Data A/RT-QPCR FOR PANEL A.xlsx]

## Sheet: Sheet1
	CD31	vWF	FMOD
ST1	1	1	1
U87-DGC	0.443	0.3889	4.21
U87-DGC/M199	0.9322	0.9711	2.97
