# Supplementary material for: Differentiated glioma cell-derived fibromodulin activates integrin-dependent Notch signaling in endothelial cells to promote tumor angiogenesis and growth
Source: eLife. 2022 Jun 1;11:e78972. doi: 10.7554/eLife.78972 (PMC9259034; doi:10.7554/eLife.78972)
Supplement: Figure 3—figure supplement 3—source data 1. [file elife-78972-fig3-figsupp3-data1.zip › Figure 3-Figure Supplement 3 Source Data/Figure 3-figure supplement 3-Source Data D/NUMBER OF NETWORKS FOR PANEL D.xlsx]

## Sheet: Sheet1
		WELL1	WELL2
ST1	POS	99	101
	NEG	2	5
U87-TDEC	POS	89	96
	NEG	4	9
	BSA	21	27
	RHFMOD	76	87
