# Supplementary material for: Differentiated glioma cell-derived fibromodulin activates integrin-dependent Notch signaling in endothelial cells to promote tumor angiogenesis and growth
Source: eLife. 2022 Jun 1;11:e78972. doi: 10.7554/eLife.78972 (PMC9259034; doi:10.7554/eLife.78972)
Supplement: Figure 4—source data 4. [file elife-78972-fig4-data4.zip › Figure 4-Source data D/NUMBER OF NETWORKS FOR PANEL D .xlsx]

## Sheet: NUMBER OF NETWORKS
	Networks	AvG	stdev	pvalue
Positive control	189	182	9.89949					Positive control	182	9.89949
	175							ST1 Media control	35	5.65685
ST1 Media control	31	35	5.65685	0.00776807				Water Control	17.5	2.12132
	39							BSA	39.5	3.53553
Water Control	16	17.5	2.12132	0.0212012				BSA+Inhibitor	17.5	4.94975
	19							FMOD	213	18.3848
BSA	42	39.5	3.53553	0.0169136				FMOD+Inhibitor	16.5	6.36396
	37
BSA+Inhibitor	14	17.5	4.94975	0.0443021
	21
FMOD	205	218	18.3848	0.00890448
	231
FMOD+Inhibitor	12	16.5	6.36396	0.0244948
	21
