# Supplementary material for: Differentiated glioma cell-derived fibromodulin activates integrin-dependent Notch signaling in endothelial cells to promote tumor angiogenesis and growth
Source: eLife. 2022 Jun 1;11:e78972. doi: 10.7554/eLife.78972 (PMC9259034; doi:10.7554/eLife.78972)
Supplement: Figure 4—source data 5. [file elife-78972-fig4-data5.zip]

Archive with 1 entries (1 files):
- Figure 4-Source data F/NUMBER OF NETWORKS FOR PANEL F.xlsx
