# Supplementary material for: Differentiated glioma cell-derived fibromodulin activates integrin-dependent Notch signaling in endothelial cells to promote tumor angiogenesis and growth
Source: eLife. 2022 Jun 1;11:e78972. doi: 10.7554/eLife.78972 (PMC9259034; doi:10.7554/eLife.78972)
Supplement: Figure 4—source data 9. [file elife-78972-fig4-data9.zip › Figure 4-Source data L/NUMBER OF NETWORKS FOR PANEL L.xlsx]

## Sheet: NUMBER OF NETWORKS
CONDITIONS	WELL1	WELL2
POSITIVE CONTROL	99	101
NEGATIVE CONTROL	5	9
STI/SHNT+BSA	13	18
ST1/SHJAG1+BSA	11	15
STI/SHNT+RHFMOD	62	73
ST1/SHJAG1+RHFMOD	13	12
