# Supplementary material for: Differentiated glioma cell-derived fibromodulin activates integrin-dependent Notch signaling in endothelial cells to promote tumor angiogenesis and growth
Source: eLife. 2022 Jun 1;11:e78972. doi: 10.7554/eLife.78972 (PMC9259034; doi:10.7554/eLife.78972)
Supplement: Figure 4—figure supplement 1—source data 1. [file elife-78972-fig4-figsupp1-data1.zip]

Archive with 10 entries (6 files):
- Figure 4-Figure Supplement 1-Source Data/.DS_Store
- Figure 4-Figure Supplement 1-Source Data/Figure 4-Figure Supplement 1-Source Data A,B/
- Figure 4-Figure Supplement 1-Source Data/Figure 4-Figure Supplement 1-Source Data A,B/LUC READINGS FOR PANEL A AND B.xlsx
- Figure 4-Figure Supplement 1-Source Data/Figure 4-Figure Supplement 1-Source Data C/
- Figure 4-Figure Supplement 1-Source Data/Figure 4-Figure Supplement 1-Source Data C/BLOTS FOR PANEL C.pdf
- Figure 4-Figure Supplement 1-Source Data/Figure 4-Figure Supplement 1-Source Data D/
- Figure 4-Figure Supplement 1-Source Data/Figure 4-Figure Supplement 1-Source Data D/IMAGES FOR PANEL D.pdf
- Figure 4-Figure Supplement 1-Source Data/Figure 4-Figure Supplement 1-Source Data E,F/
- Figure 4-Figure Supplement 1-Source Data/Figure 4-Figure Supplement 1-Source Data E,F/~$LUC VALUES FOR PANELS E AND F.xlsx
- Figure 4-Figure Supplement 1-Source Data/Figure 4-Figure Supplement 1-Source Data E,F/LUC VALUES FOR PANELS E AND F.xlsx
