# Supplementary material for: Differentiated glioma cell-derived fibromodulin activates integrin-dependent Notch signaling in endothelial cells to promote tumor angiogenesis and growth
Source: eLife. 2022 Jun 1;11:e78972. doi: 10.7554/eLife.78972 (PMC9259034; doi:10.7554/eLife.78972)
Supplement: Figure 4—figure supplement 2—source data 1. [file elife-78972-fig4-figsupp2-data1.zip › Figure 4-Figure Supplement 2-Source Data/Figure 4-Figure Supplement 2-Source Data D/NUMBER OF NETWORKS FOR PANEL D.xlsx]

## Sheet: Sheet1
		Negative Control	9	1
		Positive Control	100	11
		ST1/VC	18	3
		ST1/NICD	96	12
	ST1/VC	MGG8-DGC/shNT	113	19
		MGG8-DGC/shFMOD	21	6
	ST1/NICD	MGG8-DGC/shNT	103	11
		MGG8-DGC/shFMOD	92	12
