# Supplementary material for: Differentiated glioma cell-derived fibromodulin activates integrin-dependent Notch signaling in endothelial cells to promote tumor angiogenesis and growth
Source: eLife. 2022 Jun 1;11:e78972. doi: 10.7554/eLife.78972 (PMC9259034; doi:10.7554/eLife.78972)
Supplement: Figure 4—figure supplement 3—source data 1. [file elife-78972-fig4-figsupp3-data1.zip]

Archive with 7 entries (4 files):
- Figure 4-Figure Supplement 3-Source Data/.DS_Store
- Figure 4-Figure Supplement 3-Source Data/Figure 4-Figure Supplement 3-Source Data A,B/
- Figure 4-Figure Supplement 3-Source Data/Figure 4-Figure Supplement 3-Source Data A,B/LUC READINGS FOR PANELS A AND B.xlsx
- Figure 4-Figure Supplement 3-Source Data/Figure 4-Figure Supplement 3-Source Data C/
- Figure 4-Figure Supplement 3-Source Data/Figure 4-Figure Supplement 3-Source Data C/NUMBER OF NETWORKS FOR PANEL C.xlsx
- Figure 4-Figure Supplement 3-Source Data/Figure 4-Figure Supplement 3-Source Data D,E,F,G,H,I/
- Figure 4-Figure Supplement 3-Source Data/Figure 4-Figure Supplement 3-Source Data D,E,F,G,H,I/BLOTS FOR PANELS D,E,F,G,H,I.pdf
