# Supplementary material for: Differentiated glioma cell-derived fibromodulin activates integrin-dependent Notch signaling in endothelial cells to promote tumor angiogenesis and growth
Source: eLife. 2022 Jun 1;11:e78972. doi: 10.7554/eLife.78972 (PMC9259034; doi:10.7554/eLife.78972)
Supplement: Figure 4—figure supplement 4—source data 1. [file elife-78972-fig4-figsupp4-data1.zip]

Archive with 12 entries (7 files):
- Figure 4-Figure Supplement 4-Source Data/.DS_Store
- Figure 4-Figure Supplement 4-Source Data/Figure 4-Figure Supplement 4-Source Data A,B,C,D/
- Figure 4-Figure Supplement 4-Source Data/Figure 4-Figure Supplement 4-Source Data A,B,C,D/~$LUC READINGS FOR PNAEL A.xlsx
- Figure 4-Figure Supplement 4-Source Data/Figure 4-Figure Supplement 4-Source Data A,B,C,D/LUC READINGS FOR PNAEL A,B,C,D.xlsx
- Figure 4-Figure Supplement 4-Source Data/Figure 4-Figure Supplement 4-Source Data E/
- Figure 4-Figure Supplement 4-Source Data/Figure 4-Figure Supplement 4-Source Data E/RT-QPCR VALUES FOR PANEL E.xlsx
- Figure 4-Figure Supplement 4-Source Data/Figure 4-Figure Supplement 4-Source Data G/
- Figure 4-Figure Supplement 4-Source Data/Figure 4-Figure Supplement 4-Source Data G/RT-QPCR VALUES FOR PANEL G.xlsx
- Figure 4-Figure Supplement 4-Source Data/Figure 4-Figure Supplement 4-Source Data H/
- Figure 4-Figure Supplement 4-Source Data/Figure 4-Figure Supplement 4-Source Data H/RAW BLOTS.pdf
- Figure 4-Figure Supplement 4-Source Data/Figure 4-Figure Supplement 4-Source Data/
- Figure 4-Figure Supplement 4-Source Data/Figure 4-Figure Supplement 4-Source Data/RAW BLOTS.pdf
