# Supplementary material for: Differentiated glioma cell-derived fibromodulin activates integrin-dependent Notch signaling in endothelial cells to promote tumor angiogenesis and growth
Source: eLife. 2022 Jun 1;11:e78972. doi: 10.7554/eLife.78972 (PMC9259034; doi:10.7554/eLife.78972)
Supplement: Figure 4—figure supplement 4—source data 1. [file elife-78972-fig4-figsupp4-data1.zip › Figure 4-Figure Supplement 4-Source Data/Figure 4-Figure Supplement 4-Source Data E/RT-QPCR VALUES FOR PANEL E.xlsx]

## Sheet: Sheet1
	0	12	24
ST1+RHFMOD	1	5.1	5.8
ST1+FAKI+RHFMOD	1.6	3.9	3.8
