# Supplementary material for: Differentiated glioma cell-derived fibromodulin activates integrin-dependent Notch signaling in endothelial cells to promote tumor angiogenesis and growth
Source: eLife. 2022 Jun 1;11:e78972. doi: 10.7554/eLife.78972 (PMC9259034; doi:10.7554/eLife.78972)
Supplement: Figure 4—figure supplement 4—source data 1. [file elife-78972-fig4-figsupp4-data1.zip › Figure 4-Figure Supplement 4-Source Data/Figure 4-Figure Supplement 4-Source Data G/RT-QPCR VALUES FOR PANEL G.xlsx]

## Sheet: Sheet1
	0	12	24
ST1+RHFMOD	1	5.3	6.5
ST1+PP2+RHFMOD	1.2	3.5	2.5
ST1+PP3+RHFMOD		5.9	6.8
