# Supplementary material for: Differentiated glioma cell-derived fibromodulin activates integrin-dependent Notch signaling in endothelial cells to promote tumor angiogenesis and growth
Source: eLife. 2022 Jun 1;11:e78972. doi: 10.7554/eLife.78972 (PMC9259034; doi:10.7554/eLife.78972)
Supplement: Figure 4—figure supplement 5—source data 1. [file elife-78972-fig4-figsupp5-data1.zip]

Archive with 16 entries (9 files):
- Figure 4-Figure Supplement 5-Source Data/.DS_Store
- Figure 4-Figure Supplement 5-Source Data/Figure 4-Figure Supplement 5-Source Data A/
- Figure 4-Figure Supplement 5-Source Data/Figure 4-Figure Supplement 5-Source Data A/RT-QPCR FOR PANEL A.xlsx
- Figure 4-Figure Supplement 5-Source Data/Figure 4-Figure Supplement 5-Source Data B/
- Figure 4-Figure Supplement 5-Source Data/Figure 4-Figure Supplement 5-Source Data B/REAL TIME VALUE FOR PANEL B.xlsx
- Figure 4-Figure Supplement 5-Source Data/Figure 4-Figure Supplement 5-Source Data C/
- Figure 4-Figure Supplement 5-Source Data/Figure 4-Figure Supplement 5-Source Data C/C.xlsx
- Figure 4-Figure Supplement 5-Source Data/Figure 4-Figure Supplement 5-Source Data D/
- Figure 4-Figure Supplement 5-Source Data/Figure 4-Figure Supplement 5-Source Data D/~$D1.xlsx
- Figure 4-Figure Supplement 5-Source Data/Figure 4-Figure Supplement 5-Source Data D/D1.xlsx
- Figure 4-Figure Supplement 5-Source Data/Figure 4-Figure Supplement 5-Source Data E/
- Figure 4-Figure Supplement 5-Source Data/Figure 4-Figure Supplement 5-Source Data E/E1.xlsx
- Figure 4-Figure Supplement 5-Source Data/Figure 4-Figure Supplement 5-Source Data F/
- Figure 4-Figure Supplement 5-Source Data/Figure 4-Figure Supplement 5-Source Data F/RT-QPCR FOR PANEL F.xlsx
- Figure 4-Figure Supplement 5-Source Data/Figure 4-Figure Supplement 5-Source Data G,H/
- Figure 4-Figure Supplement 5-Source Data/Figure 4-Figure Supplement 5-Source Data G,H/RAW blots-Figures.pdf
