# Supplementary material for: Differentiated glioma cell-derived fibromodulin activates integrin-dependent Notch signaling in endothelial cells to promote tumor angiogenesis and growth
Source: eLife. 2022 Jun 1;11:e78972. doi: 10.7554/eLife.78972 (PMC9259034; doi:10.7554/eLife.78972)
Supplement: Figure 4—figure supplement 5—source data 1. [file elife-78972-fig4-figsupp5-data1.zip › Figure 4-Figure Supplement 5-Source Data/Figure 4-Figure Supplement 5-Source Data A/RT-QPCR FOR PANEL A.xlsx]

## Sheet: Sheet1
		0		12		24
	RHF	RHF+RGD	RHF	RHF+RGD	RHF	RHF+RGD
DLL3	1	1	6.1	3.2	7	4.2
DLL4	1	1.1	2	2.2	2.8	1.5
JAG1	1	1.2	4.5	2.5	6.4	1.8
JAG2	1	1.03	1.8	0.5	2.5	1.8
