# Supplementary material for: Differentiated glioma cell-derived fibromodulin activates integrin-dependent Notch signaling in endothelial cells to promote tumor angiogenesis and growth
Source: eLife. 2022 Jun 1;11:e78972. doi: 10.7554/eLife.78972 (PMC9259034; doi:10.7554/eLife.78972)
Supplement: Figure 4—figure supplement 5—source data 1. [file elife-78972-fig4-figsupp5-data1.zip › Figure 4-Figure Supplement 5-Source Data/Figure 4-Figure Supplement 5-Source Data B/REAL TIME VALUE FOR PANEL B.xlsx]

## Sheet: Sheet1
	0	12	24
rhF	1	2.5	3
Faki+rhF	0.8	1.5	1.8
