# Supplementary material for: Differentiated glioma cell-derived fibromodulin activates integrin-dependent Notch signaling in endothelial cells to promote tumor angiogenesis and growth
Source: eLife. 2022 Jun 1;11:e78972. doi: 10.7554/eLife.78972 (PMC9259034; doi:10.7554/eLife.78972)
Supplement: Figure 4—figure supplement 6—source data 1. [file elife-78972-fig4-figsupp6-data1.zip]

Archive with 8 entries (5 files):
- Figure 4-Figure Supplement 6-Source Data/.DS_Store
- Figure 4-Figure Supplement 6-Source Data/Figure 4-Figure Supplement 6-Source Data, A, B,C/
- Figure 4-Figure Supplement 6-Source Data/Figure 4-Figure Supplement 6-Source Data, A, B,C/RAW VALUES FOR DOT PLOTS FOR PANELS A,B,C.xlsx
- Figure 4-Figure Supplement 6-Source Data/Figure 4-Figure Supplement 6-Source Data, D/
- Figure 4-Figure Supplement 6-Source Data/Figure 4-Figure Supplement 6-Source Data, D/Correlation.xlsx
- Figure 4-Figure Supplement 6-Source Data/Figure 4-Figure Supplement 6-Source Data, D/RAW DATA FOR CORRELATION PLOTS.xlsx
- Figure 4-Figure Supplement 6-Source Data/Figure 4-Figure Supplement 6-Source Data, E/
- Figure 4-Figure Supplement 6-Source Data/Figure 4-Figure Supplement 6-Source Data, E/RAW VALUES FOR CORRELATION PLOTS.xlsx
