# Supplementary material for: Differentiated glioma cell-derived fibromodulin activates integrin-dependent Notch signaling in endothelial cells to promote tumor angiogenesis and growth
Source: eLife. 2022 Jun 1;11:e78972. doi: 10.7554/eLife.78972 (PMC9259034; doi:10.7554/eLife.78972)
Supplement: Figure 4—figure supplement 7—source data 1. [file elife-78972-fig4-figsupp7-data1.zip]

Archive with 5 entries (3 files):
- Figure 4-Figure Supplement 7-Source Data/.DS_Store
- Figure 4-Figure Supplement 7-Source Data/Figure 4-Figure Supplement 7-Source Data A/
- Figure 4-Figure Supplement 7-Source Data/Figure 4-Figure Supplement 7-Source Data A/RAW VALUES FOR SURVIVAL PLOTS BY MRNA EXPRESSION.xlsx
- Figure 4-Figure Supplement 7-Source Data/Figure 4-Figure Supplement 7-Source Data B/
- Figure 4-Figure Supplement 7-Source Data/Figure 4-Figure Supplement 7-Source Data B/RAW VALUES FOR SURVIVAL PLOTS BY METHYLATION.xlsx
