# Supplementary material for: Differentiated glioma cell-derived fibromodulin activates integrin-dependent Notch signaling in endothelial cells to promote tumor angiogenesis and growth
Source: eLife. 2022 Jun 1;11:e78972. doi: 10.7554/eLife.78972 (PMC9259034; doi:10.7554/eLife.78972)
Supplement: Figure 5—source data 3. [file elife-78972-fig5-data3.zip › Figure 5-Source data D/SURVIVAL INFO FOR PANEL D.xlsx]

## Sheet: Sheet1
		DAYS
	AGR53-GSC/MIRNT+DOX	25	1
		28	1
		36	1
		44	1
		52	1
		54	1
		60	1
	AGR53-GSC/MIRFMOD+DOX	40	1
		46	1
		64	1
