# Supplementary material for: Differentiated glioma cell-derived fibromodulin activates integrin-dependent Notch signaling in endothelial cells to promote tumor angiogenesis and growth
Source: eLife. 2022 Jun 1;11:e78972. doi: 10.7554/eLife.78972 (PMC9259034; doi:10.7554/eLife.78972)
Supplement: Figure 5—source data 6. [file elife-78972-fig5-data6.zip]

Archive with 20 entries (18 files):
- Figure 5-Source data G/.DS_Store
- Figure 5-Source data G/RAW IMAGES FOR LEFT PANEL OF G/
- Figure 5-Source data G/RAW IMAGES FOR LEFT PANEL OF G/Image_578.jpg
- Figure 5-Source data G/RAW IMAGES FOR LEFT PANEL OF G/Image_579.jpg
- Figure 5-Source data G/RAW IMAGES FOR LEFT PANEL OF G/Image_580.jpg
- Figure 5-Source data G/RAW IMAGES FOR LEFT PANEL OF G/Image_584.jpg
- Figure 5-Source data G/RAW IMAGES FOR LEFT PANEL OF G/Image_585.jpg
- Figure 5-Source data G/RAW IMAGES FOR LEFT PANEL OF G/Image_586.jpg
- Figure 5-Source data G/RAW IMAGES FOR LEFT PANEL OF G/Image_622.jpg
- Figure 5-Source data G/RAW IMAGES FOR LEFT PANEL OF G/Image_624.jpg
- Figure 5-Source data G/RAW IMAGES FOR RIGHT PANEL OF G/
- Figure 5-Source data G/RAW IMAGES FOR RIGHT PANEL OF G/dapi.jpg
- Figure 5-Source data G/RAW IMAGES FOR RIGHT PANEL OF G/gfp 10x.jpg
- Figure 5-Source data G/RAW IMAGES FOR RIGHT PANEL OF G/Image_599.jpg
- Figure 5-Source data G/RAW IMAGES FOR RIGHT PANEL OF G/Image_600.jpg
- Figure 5-Source data G/RAW IMAGES FOR RIGHT PANEL OF G/Image_601.jpg
- Figure 5-Source data G/RAW IMAGES FOR RIGHT PANEL OF G/Image_619.jpg
- Figure 5-Source data G/RAW IMAGES FOR RIGHT PANEL OF G/Image_621.jpg
- Figure 5-Source data G/RAW IMAGES FOR RIGHT PANEL OF G/mCherry 10x.jpg
- Figure 5-Source data G/RAW IMAGES FOR RIGHT PANEL OF G/merge 10x.jpg
