# Supplementary material for: Differentiated glioma cell-derived fibromodulin activates integrin-dependent Notch signaling in endothelial cells to promote tumor angiogenesis and growth
Source: eLife. 2022 Jun 1;11:e78972. doi: 10.7554/eLife.78972 (PMC9259034; doi:10.7554/eLife.78972)
Supplement: Figure 5—figure supplement 1—source data 1. [file elife-78972-fig5-figsupp1-data1.zip]

Archive with 9 entries (5 files):
- Figure 5-Figure Supplement 1-Source Data/.DS_Store
- Figure 5-Figure Supplement 1-Source Data/Figure 5-Figure Supplement 1-Source Data A/
- Figure 5-Figure Supplement 1-Source Data/Figure 5-Figure Supplement 1-Source Data A/in vivo imaging images.pdf
- Figure 5-Figure Supplement 1-Source Data/Figure 5-Figure Supplement 1-Source Data B/
- Figure 5-Figure Supplement 1-Source Data/Figure 5-Figure Supplement 1-Source Data B/HnE brain images.pdf
- Figure 5-Figure Supplement 1-Source Data/Figure 5-Figure Supplement 1-Source Data C/
- Figure 5-Figure Supplement 1-Source Data/Figure 5-Figure Supplement 1-Source Data C/survival info.xlsx
- Figure 5-Figure Supplement 1-Source Data/Figure 5-Figure Supplement 1-Source Data D/
- Figure 5-Figure Supplement 1-Source Data/Figure 5-Figure Supplement 1-Source Data D/confocal images for panel d.pdf
