# Supplementary material for: Differentiated glioma cell-derived fibromodulin activates integrin-dependent Notch signaling in endothelial cells to promote tumor angiogenesis and growth
Source: eLife. 2022 Jun 1;11:e78972. doi: 10.7554/eLife.78972 (PMC9259034; doi:10.7554/eLife.78972)
Supplement: Figure 5—figure supplement 1—source data 1. [file elife-78972-fig5-figsupp1-data1.zip › Figure 5-Figure Supplement 1-Source Data/Figure 5-Figure Supplement 1-Source Data C/survival info.xlsx]

## Sheet: Sheet1
	miRFMOD-DOX	16	1
		18	1
		24	1
		30	1
		37	1
		39	1
		40	1
				miRFMOD+Dox	34	1
					42	1
					50	1
