# Supplementary material for: Differentiated glioma cell-derived fibromodulin activates integrin-dependent Notch signaling in endothelial cells to promote tumor angiogenesis and growth
Source: eLife. 2022 Jun 1;11:e78972. doi: 10.7554/eLife.78972 (PMC9259034; doi:10.7554/eLife.78972)
Supplement: Figure 6—source data 2. [file elife-78972-fig6-data2.zip › Figure 6-Source data B/SURVIVAL DATA FOR PANEL B.xlsx]

## Sheet: SURVIVAL DATA
	shNT	Days
		8	1
		11	1
		18	1
		24	1
		29	1
		30	1
	shFMOD	Days
		19	1
		26	1
		29	1
