# Supplementary material for: Differentiated glioma cell-derived fibromodulin activates integrin-dependent Notch signaling in endothelial cells to promote tumor angiogenesis and growth
Source: eLife. 2022 Jun 1;11:e78972. doi: 10.7554/eLife.78972 (PMC9259034; doi:10.7554/eLife.78972)
Supplement: Figure 6—figure supplement 1—source data 1. [file elife-78972-fig6-figsupp1-data1.zip › Figure 6-Figure Supplement 1-Source data/Figure 6-Figure Supplement 1-Source Data C/survival info for panel c.xlsx]

## Sheet: Sheet1
	shNT	11	1
		15
		18	1
	shF	30	0
