# Supplementary material for: Differentiated glioma cell-derived fibromodulin activates integrin-dependent Notch signaling in endothelial cells to promote tumor angiogenesis and growth
Source: eLife. 2022 Jun 1;11:e78972. doi: 10.7554/eLife.78972 (PMC9259034; doi:10.7554/eLife.78972)
Supplement: Figure 7—figure supplement 1—source data 1. [file elife-78972-fig7-figsupp1-data1.zip]

Archive with 13 entries (7 files):
- Figure 7-Figure Supplement 1-Source Data/.DS_Store
- Figure 7-Figure Supplement 1-Source Data/Figure 7-Figure Supplement 1-Source Data A/
- Figure 7-Figure Supplement 1-Source Data/Figure 7-Figure Supplement 1-Source Data A/images for panel a.pdf
- Figure 7-Figure Supplement 1-Source Data/Figure 7-Figure Supplement 1-Source Data B/
- Figure 7-Figure Supplement 1-Source Data/Figure 7-Figure Supplement 1-Source Data B/values for panel b.xlsx
- Figure 7-Figure Supplement 1-Source Data/Figure 7-Figure Supplement 1-Source Data C/
- Figure 7-Figure Supplement 1-Source Data/Figure 7-Figure Supplement 1-Source Data C/values for panel c.xlsx
- Figure 7-Figure Supplement 1-Source Data/Figure 7-Figure Supplement 1-Source Data D/
- Figure 7-Figure Supplement 1-Source Data/Figure 7-Figure Supplement 1-Source Data D/images for panel d.pdf
- Figure 7-Figure Supplement 1-Source Data/Figure 7-Figure Supplement 1-Source Data E/
- Figure 7-Figure Supplement 1-Source Data/Figure 7-Figure Supplement 1-Source Data E/values for panel e.xlsx
- Figure 7-Figure Supplement 1-Source Data/Figure 7-Figure Supplement 1-Source Data F/
- Figure 7-Figure Supplement 1-Source Data/Figure 7-Figure Supplement 1-Source Data F/values for panel f.xlsx
