# Supplementary material for: Differentiated glioma cell-derived fibromodulin activates integrin-dependent Notch signaling in endothelial cells to promote tumor angiogenesis and growth
Source: eLife. 2022 Jun 1;11:e78972. doi: 10.7554/eLife.78972 (PMC9259034; doi:10.7554/eLife.78972)
Supplement: Figure 7—figure supplement 3—source data 1. [file elife-78972-fig7-figsupp3-data1.zip › Figure 7-Figure Supplement 3-Source Data/Figure 7-Figure Supplement 3-Source Data F/F.xlsx]

## Sheet: Sheet1
CD113	0.12	GFAP	0.017
	0.097		0.29
	0.08		0.22
	0.12		0.25
	0.133		0.29
