# Supplementary material for: Differentiated glioma cell-derived fibromodulin activates integrin-dependent Notch signaling in endothelial cells to promote tumor angiogenesis and growth
Source: eLife. 2022 Jun 1;11:e78972. doi: 10.7554/eLife.78972 (PMC9259034; doi:10.7554/eLife.78972)
Supplement: Figure 7—figure supplement 4—source data 1. [file elife-78972-fig7-figsupp4-data1.zip]

Archive with 21 entries (12 files):
- Figure 7-Figure Supplement 4-Source Data/.DS_Store
- Figure 7-Figure Supplement 4-Source Data/Figure 7-Figure Supplement 4-Source Data A/
- Figure 7-Figure Supplement 4-Source Data/Figure 7-Figure Supplement 4-Source Data A/.DS_Store
- Figure 7-Figure Supplement 4-Source Data/Figure 7-Figure Supplement 4-Source Data A/A.pdf
- Figure 7-Figure Supplement 4-Source Data/Figure 7-Figure Supplement 4-Source Data B/
- Figure 7-Figure Supplement 4-Source Data/Figure 7-Figure Supplement 4-Source Data B/vwF calculations.xlsx
- Figure 7-Figure Supplement 4-Source Data/Figure 7-Figure Supplement 4-Source Data C/
- Figure 7-Figure Supplement 4-Source Data/Figure 7-Figure Supplement 4-Source Data C/vwF calculations.xlsx
- Figure 7-Figure Supplement 4-Source Data/Figure 7-Figure Supplement 4-Source Data D/
- Figure 7-Figure Supplement 4-Source Data/Figure 7-Figure Supplement 4-Source Data D/.DS_Store
- Figure 7-Figure Supplement 4-Source Data/Figure 7-Figure Supplement 4-Source Data D/D.pdf
- Figure 7-Figure Supplement 4-Source Data/Figure 7-Figure Supplement 4-Source Data E/
- Figure 7-Figure Supplement 4-Source Data/Figure 7-Figure Supplement 4-Source Data E/E.xlsx
- Figure 7-Figure Supplement 4-Source Data/Figure 7-Figure Supplement 4-Source Data F/
- Figure 7-Figure Supplement 4-Source Data/Figure 7-Figure Supplement 4-Source Data F/F.xlsx
- Figure 7-Figure Supplement 4-Source Data/Figure 7-Figure Supplement 4-Source Data G/
- Figure 7-Figure Supplement 4-Source Data/Figure 7-Figure Supplement 4-Source Data G/G.pdf
- Figure 7-Figure Supplement 4-Source Data/Figure 7-Figure Supplement 4-Source Data H/
- Figure 7-Figure Supplement 4-Source Data/Figure 7-Figure Supplement 4-Source Data H/H.xlsx
- Figure 7-Figure Supplement 4-Source Data/Figure 7-Figure Supplement 4-Source Data I/
- Figure 7-Figure Supplement 4-Source Data/Figure 7-Figure Supplement 4-Source Data I/I.xlsx
