# Supplementary material for: Differentiated glioma cell-derived fibromodulin activates integrin-dependent Notch signaling in endothelial cells to promote tumor angiogenesis and growth
Source: eLife. 2022 Jun 1;11:e78972. doi: 10.7554/eLife.78972 (PMC9259034; doi:10.7554/eLife.78972)
Supplement: Figure 7—figure supplement 4—source data 1. [file elife-78972-fig7-figsupp4-data1.zip › Figure 7-Figure Supplement 4-Source Data/Figure 7-Figure Supplement 4-Source Data B/vwF calculations.xlsx]

## Sheet: Sample Setup
Block Type	384-Well Block
Calibration Background is expired	No
Calibration Background performed on	07-31-2020
Calibration Pure Dye ABY is expired	No
Calibration Pure Dye ABY performed on	07-31-2020
Calibration Pure Dye CY5 is expired	No
Calibration Pure Dye CY5 performed on	07-31-2020
Calibration Pure Dye FAM is expired	No
Calibration Pure Dye FAM performed on	07-31-2020
Calibration Pure Dye JUN is expired	No
Calibration Pure Dye JUN performed on	07-31-2020
Calibration Pure Dye MUSTANG PURPLE is expired	No
Calibration Pure Dye MUSTANG PURPLE performed on	07-31-2020
Calibration Pure Dye NED is expired	No
Calibration Pure Dye NED performed on	07-31-2020
Calibration Pure Dye ROX is expired	No
Calibration Pure Dye ROX performed on	07-31-2020
Calibration Pure Dye SYBR is expired	No
Calibration Pure Dye SYBR performed on	07-31-2020
Calibration Pure Dye TAMRA is expired	No
Calibration Pure Dye TAMRA performed on	07-31-2020
Calibration Pure Dye VIC is expired	No
Calibration Pure Dye VIC performed on	07-31-2020
Calibration ROI is expired	No
Calibration ROI performed on	07-31-2020
Calibration Uniformity is expired	No
Calibration Uniformity performed on	07-31-2020
Chemistry	SYBR_GREEN
Date Created	2020-08-28 19:08:48 PM IST
Experiment Barcode
Experiment Comment
Experiment File Name	C:\Users\DELL\experiments\SSG\2020-08-28_NOTCH LIGANDS PU.eds
Experiment Name	2020-08-28_NOTCH LIGANDS PU
Experiment Run End Time	2020-08-28 19:00:55 PM IST
Experiment Type	Standard Curve
Instrument Name	272530780
Instrument Serial Number	272530780
Instrument Type	QuantStudio™ 5 System
Passive Reference	ROX
Post-read Stage/Step
Pre-read Stage/Step
Quantification Cycle Method	Ct
Signal Smoothing On	true
Stage where Melt Analysis is performed	Stage3
Stage/ Cycle where Ct Analysis is performed	Stage2, Step2
User Name
Well	Well Position	Sample Name	Sample Color	Biogroup Name	Biogroup Color	Target Name	Target Color	Task	Reporter	Quencher	Quantity	Comments
1	A1
2	A2
3	A3
4	A4
5	A5
6	A6
7	A7
8	A8
9	A9
10	A10
11	A11
12	A12
13	A13
14	A14
15	A15
16	A16
17	A17
18	A18
19	A19
20	A20
21	A21
22	A22
23	A23
24	A24
25	B1
26	B2	Sample 1	RGB(176,23,31)			Target 1	RGB(176,23,31)	UNKNOWN	SYBR	None
27	B3	Sample 1	RGB(176,23,31)			Target 1	RGB(176,23,31)	UNKNOWN	SYBR	None
28	B4	Sample 1	RGB(176,23,31)			Target 1	RGB(176,23,31)	UNKNOWN	SYBR	None
29	B5	Sample 1	RGB(176,23,31)			Target 1	RGB(176,23,31)	UNKNOWN	SYBR	None
30	B6	Sample 1	RGB(176,23,31)			Target 1	RGB(176,23,31)	UNKNOWN	SYBR	None
31	B7	Sample 1	RGB(176,23,31)			Target 1	RGB(176,23,31)	UNKNOWN	SYBR	None
32	B8	Sample 1	RGB(176,23,31)			Target 1	RGB(176,23,31)	UNKNOWN	SYBR	None
33	B9	Sample 1	RGB(176,23,31)			Target 1	RGB(176,23,31)	UNKNOWN	SYBR	None
34	B10	Sample 1	RGB(176,23,31)			Target 1	RGB(176,23,31)	UNKNOWN	SYBR	None
35	B11	Sample 1	RGB(176,23,31)			Target 1	RGB(176,23,31)	UNKNOWN	SYBR	None
36	B12	Sample 1	RGB(176,23,31)			Target 1	RGB(176,23,31)	UNKNOWN	SYBR	None
37	B13	Sample 1	RGB(176,23,31)			Target 1	RGB(176,23,31)	UNKNOWN	SYBR	None
38	B14	Sample 1	RGB(176,23,31)			Target 1	RGB(176,23,31)	UNKNOWN	SYBR	None
39	B15	Sample 1	RGB(176,23,31)			Target 1	RGB(176,23,31)	UNKNOWN	SYBR	None
40	B16	Sample 1	RGB(176,23,31)			Target 1	RGB(176,23,31)	UNKNOWN	SYBR	None
41	B17	Sample 1	RGB(176,23,31)			Target 1	RGB(176,23,31)	UNKNOWN	SYBR	None
42	B18	Sample 1	RGB(176,23,31)			Target 1	RGB(176,23,31)	UNKNOWN	SYBR	None
43	B19	Sample 1	RGB(176,23,31)			Target 1	RGB(176,23,31)	UNKNOWN	SYBR	None
44	B20	Sample 1	RGB(176,23,31)			Target 1	RGB(176,23,31)	UNKNOWN	SYBR	None
45	B21	Sample 1	RGB(176,23,31)			Target 1	RGB(176,23,31)	UNKNOWN	SYBR	None
46	B22	Sample 1	RGB(176,23,31)			Target 1	RGB(176,23,31)	UNKNOWN	SYBR	None
47	B23
48	B24
49	C1
50	C2	Sample 1	RGB(176,23,31)			Target 1	RGB(176,23,31)	UNKNOWN	SYBR	None
51	C3	Sample 1	RGB(176,23,31)			Target 1	RGB(176,23,31)	UNKNOWN	SYBR	None
52	C4	Sample 1	RGB(176,23,31)			Target 1	RGB(176,23,31)	UNKNOWN	SYBR	None
53	C5	Sample 1	RGB(176,23,31)			Target 1	RGB(176,23,31)	UNKNOWN	SYBR	None
54	C6	Sample 1	RGB(176,23,31)			Target 1	RGB(176,23,31)	UNKNOWN	SYBR	None
55	C7	Sample 1	RGB(176,23,31)			Target 1	RGB(176,23,31)	UNKNOWN	SYBR	None
56	C8	Sample 1	RGB(176,23,31)			Target 1	RGB(176,23,31)	UNKNOWN	SYBR	None
57	C9	Sample 1	RGB(176,23,31)			Target 1	RGB(176,23,31)	UNKNOWN	SYBR	None
58	C10	Sample 1	RGB(176,23,31)			Target 1	RGB(176,23,31)	UNKNOWN	SYBR	None
59	C11	Sample 1	RGB(176,23,31)			Target 1	RGB(176,23,31)	UNKNOWN	SYBR	None
60	C12	Sample 1	RGB(176,23,31)			Target 1	RGB(176,23,31)	UNKNOWN	SYBR	None
61	C13	Sample 1	RGB(176,23,31)			Target 1	RGB(176,23,31)	UNKNOWN	SYBR	None
62	C14	Sample 1	RGB(176,23,31)			Target 1	RGB(176,23,31)	UNKNOWN	SYBR	None
63	C15	Sample 1	RGB(176,23,31)			Target 1	RGB(176,23,31)	UNKNOWN	SYBR	None
64	C16	Sample 1	RGB(176,23,31)			Target 1	RGB(176,23,31)	UNKNOWN	SYBR	None
65	C17	Sample 1	RGB(176,23,31)			Target 1	RGB(176,23,31)	UNKNOWN	SYBR	None
66	C18	Sample 1	RGB(176,23,31)			Target 1	RGB(176,23,31)	UNKNOWN	SYBR	None
67	C19	Sample 1	RGB(176,23,31)			Target 1	RGB(176,23,31)	UNKNOWN	SYBR	None
68	C20	Sample 1	RGB(176,23,31)			Target 1	RGB(176,23,31)	UNKNOWN	SYBR	None
69	C21	Sample 1	RGB(176,23,31)			Target 1	RGB(176,23,31)	UNKNOWN	SYBR	None
70	C22	Sample 1	RGB(176,23,31)			Target 1	RGB(176,23,31)	UNKNOWN	SYBR	None
71	C23
72	C24
73	D1
74	D2
75	D3
76	D4
77	D5
78	D6
79	D7
80	D8
81	D9
82	D10
83	D11
84	D12
85	D13
86	D14
87	D15
88	D16
89	D17
90	D18
91	D19
92	D20
93	D21
94	D22
95	D23
96	D24
97	E1
98	E2
99	E3
100	E4
101	E5
102	E6
103	E7
104	E8
105	E9
106	E10
107	E11
108	E12
109	E13
110	E14
111	E15
112	E16
113	E17
114	E18
115	E19
116	E20
117	E21
118	E22
119	E23
120	E24
121	F1
122	F2
123	F3
124	F4
125	F5
126	F6
127	F7
128	F8
129	F9
130	F10
131	F11
132	F12
133	F13
134	F14
135	F15
136	F16
137	F17
138	F18
139	F19
140	F20
141	F21
142	F22
143	F23
144	F24
145	G1
146	G2
147	G3
148	G4
149	G5
150	G6
151	G7
152	G8
153	G9
154	G10
155	G11
156	G12
157	G13
158	G14
159	G15
160	G16
161	G17
162	G18
163	G19
164	G20
165	G21
166	G22
167	G23
168	G24
169	H1
170	H2
171	H3
172	H4
173	H5
174	H6
175	H7
176	H8
177	H9
178	H10
179	H11
180	H12
181	H13
182	H14
183	H15
184	H16
185	H17
186	H18
187	H19
188	H20
189	H21
190	H22
191	H23
192	H24
193	I1
194	I2
195	I3
196	I4
197	I5
198	I6
199	I7
200	I8
201	I9
202	I10
203	I11
204	I12
205	I13
206	I14
207	I15
208	I16
209	I17
210	I18
211	I19
212	I20
213	I21
214	I22
215	I23
216	I24
217	J1
218	J2
219	J3
220	J4
221	J5
222	J6
223	J7
224	J8
225	J9
226	J10
227	J11
228	J12
229	J13
230	J14
231	J15
232	J16
233	J17
234	J18
235	J19
236	J20
237	J21
238	J22
239	J23
240	J24
241	K1
242	K2
243	K3
244	K4
245	K5
246	K6
247	K7
248	K8
249	K9
250	K10
251	K11
252	K12
253	K13
254	K14
255	K15
256	K16
257	K17
258	K18
259	K19
260	K20
261	K21
262	K22
263	K23
264	K24
265	L1
266	L2
267	L3
268	L4
269	L5
270	L6
271	L7
272	L8
273	L9
274	L10
275	L11
276	L12
277	L13
278	L14
279	L15
280	L16
281	L17
282	L18
283	L19
284	L20
285	L21
286	L22
287	L23
288	L24
289	M1
290	M2
291	M3
292	M4
293	M5
294	M6
295	M7
296	M8
297	M9
298	M10
299	M11
300	M12
301	M13
302	M14
303	M15
304	M16
305	M17
306	M18
307	M19
308	M20
309	M21
310	M22
311	M23
312	M24
313	N1
314	N2
315	N3
316	N4
317	N5
318	N6
319	N7
320	N8
321	N9
322	N10
323	N11
324	N12
325	N13
326	N14
327	N15
328	N16
329	N17
330	N18
331	N19
332	N20
333	N21
334	N22
335	N23
336	N24
337	O1
338	O2
339	O3
340	O4
341	O5
342	O6
343	O7
344	O8
345	O9
346	O10
347	O11
348	O12
349	O13
350	O14
351	O15
352	O16
353	O17
354	O18
355	O19
356	O20
357	O21
358	O22
359	O23
360	O24
361	P1
362	P2
363	P3
364	P4
365	P5
366	P6
367	P7
368	P8
369	P9
370	P10
371	P11
372	P12
373	P13
374	P14
375	P15
376	P16
377	P17
378	P18
379	P19
380	P20
381	P21
382	P22
383	P23
384	P24

## Sheet: Amplification Data
Block Type	384-Well Block
Calibration Background is expired	No
Calibration Background performed on	07-31-2020
Calibration Pure Dye ABY is expired	No
Calibration Pure Dye ABY performed on	07-31-2020
Calibration Pure Dye CY5 is expired	No
Calibration Pure Dye CY5 performed on	07-31-2020
Calibration Pure Dye FAM is expired	No
Calibration Pure Dye FAM performed on	07-31-2020
Calibration Pure Dye JUN is expired	No
Calibration Pure Dye JUN performed on	07-31-2020
Calibration Pure Dye MUSTANG PURPLE is expired	No
Calibration Pure Dye MUSTANG PURPLE performed on	07-31-2020
Calibration Pure Dye NED is expired	No
Calibration Pure Dye NED performed on	07-31-2020
Calibration Pure Dye ROX is expired	No
Calibration Pure Dye ROX performed on	07-31-2020
Calibration Pure Dye SYBR is expired	No
Calibration Pure Dye SYBR performed on	07-31-2020
Calibration Pure Dye TAMRA is expired	No
Calibration Pure Dye TAMRA performed on	07-31-2020
Calibration Pure Dye VIC is expired	No
Calibration Pure Dye VIC performed on	07-31-2020
Calibration ROI is expired	No
Calibration ROI performed on	07-31-2020
Calibration Uniformity is expired	No
Calibration Uniformity performed on	07-31-2020
Chemistry	SYBR_GREEN
Date Created	2020-08-28 19:08:48 PM IST
Experiment Barcode
Experiment Comment
Experiment File Name	C:\Users\DELL\experiments\SSG\2020-08-28_NOTCH LIGANDS PU.eds
Experiment Name	2020-08-28_NOTCH LIGANDS PU
Experiment Run End Time	2020-08-28 19:00:55 PM IST
Experiment Type	Standard Curve
Instrument Name	272530780
Instrument Serial Number	272530780
Instrument Type	QuantStudio™ 5 System
Passive Reference	ROX
Post-read Stage/Step
Pre-read Stage/Step
Quantification Cycle Method	Ct
Signal Smoothing On	true
Stage where Melt Analysis is performed	Stage3
Stage/ Cycle where Ct Analysis is performed	Stage2, Step2
User Name
Well	Well Position	Cycle	Target Name	Rn	Delta Rn
1	A1	1
1	A1	2
1	A1	3
1	A1	4
1	A1	5
1	A1	6
1	A1	7
1	A1	8
1	A1	9
1	A1	10
1	A1	11
1	A1	12
1	A1	13
1	A1	14
1	A1	15
1	A1	16
1	A1	17
1	A1	18
1	A1	19
1	A1	20
1	A1	21
1	A1	22
1	A1	23
1	A1	24
1	A1	25
1	A1	26
1	A1	27
1	A1	28
1	A1	29
1	A1	30
1	A1	31
1	A1	32
1	A1	33
1	A1	34
1	A1	35
1	A1	36
1	A1	37
1	A1	38
1	A1	39
1	A1	40
2	A2	1
2	A2	2
2	A2	3
2	A2	4
2	A2	5
2	A2	6
2	A2	7
2	A2	8
2	A2	9
2	A2	10
2	A2	11
2	A2	12
2	A2	13
2	A2	14
2	A2	15
2	A2	16
2	A2	17
2	A2	18
2	A2	19
2	A2	20
2	A2	21
2	A2	22
2	A2	23
2	A2	24
2	A2	25
2	A2	26
2	A2	27
2	A2	28
2	A2	29
2	A2	30
2	A2	31
2	A2	32
2	A2	33
2	A2	34
2	A2	35
2	A2	36
2	A2	37
2	A2	38
2	A2	39
2	A2	40
3	A3	1
3	A3	2
3	A3	3
3	A3	4
3	A3	5
3	A3	6
3	A3	7
3	A3	8
3	A3	9
3	A3	10
3	A3	11
3	A3	12
3	A3	13
3	A3	14
3	A3	15
3	A3	16
3	A3	17
3	A3	18
3	A3	19
3	A3	20
3	A3	21
3	A3	22
3	A3	23
3	A3	24
3	A3	25
3	A3	26
3	A3	27
3	A3	28
3	A3	29
3	A3	30
3	A3	31
3	A3	32
3	A3	33
3	A3	34
3	A3	35
3	A3	36
3	A3	37
3	A3	38
3	A3	39
3	A3	40
4	A4	1
4	A4	2
4	A4	3
4	A4	4
4	A4	5
4	A4	6
4	A4	7
4	A4	8
4	A4	9
4	A4	10
4	A4	11
4	A4	12
4	A4	13
4	A4	14
4	A4	15
4	A4	16
4	A4	17
4	A4	18
4	A4	19
4	A4	20
4	A4	21
4	A4	22
4	A4	23
4	A4	24
4	A4	25
4	A4	26
4	A4	27
4	A4	28
4	A4	29
4	A4	30
4	A4	31
4	A4	32
4	A4	33
4	A4	34
4	A4	35
4	A4	36
4	A4	37
4	A4	38
4	A4	39
4	A4	40
5	A5	1
5	A5	2
5	A5	3
5	A5	4
5	A5	5
5	A5	6
5	A5	7
5	A5	8
5	A5	9
5	A5	10
5	A5	11
5	A5	12
5	A5	13
5	A5	14
5	A5	15
5	A5	16
5	A5	17
5	A5	18
5	A5	19
5	A5	20
5	A5	21
5	A5	22
5	A5	23
5	A5	24
5	A5	25
5	A5	26
5	A5	27
5	A5	28
5	A5	29
5	A5	30
5	A5	31
5	A5	32
5	A5	33
5	A5	34
5	A5	35
5	A5	36
5	A5	37
5	A5	38
5	A5	39
5	A5	40
6	A6	1
6	A6	2
6	A6	3
6	A6	4
6	A6	5
6	A6	6
6	A6	7
6	A6	8
6	A6	9
6	A6	10
6	A6	11
6	A6	12
6	A6	13
6	A6	14
6	A6	15
6	A6	16
6	A6	17
6	A6	18
6	A6	19
6	A6	20
6	A6	21
6	A6	22
6	A6	23
6	A6	24
6	A6	25
6	A6	26
6	A6	27
6	A6	28
6	A6	29
6	A6	30
6	A6	31
6	A6	32
6	A6	33
6	A6	34
6	A6	35
6	A6	36
6	A6	37
6	A6	38
6	A6	39
6	A6	40
7	A7	1
7	A7	2
7	A7	3
7	A7	4
7	A7	5
7	A7	6
7	A7	7
7	A7	8
7	A7	9
7	A7	10
7	A7	11
7	A7	12
7	A7	13
7	A7	14
7	A7	15
7	A7	16
7	A7	17
7	A7	18
7	A7	19
7	A7	20
7	A7	21
7	A7	22
7	A7	23
7	A7	24
7	A7	25
7	A7	26
7	A7	27
7	A7	28
7	A7	29
7	A7	30
7	A7	31
7	A7	32
7	A7	33
7	A7	34
7	A7	35
7	A7	36
7	A7	37
7	A7	38
7	A7	39
7	A7	40
8	A8	1
8	A8	2
8	A8	3
8	A8	4
8	A8	5
8	A8	6
8	A8	7
8	A8	8
8	A8	9
8	A8	10
8	A8	11
8	A8	12
8	A8	13
8	A8	14
8	A8	15
8	A8	16
8	A8	17
8	A8	18
8	A8	19
8	A8	20
8	A8	21
8	A8	22
8	A8	23
8	A8	24
8	A8	25
8	A8	26
8	A8	27
8	A8	28
8	A8	29
8	A8	30
8	A8	31
8	A8	32
8	A8	33
8	A8	34
8	A8	35
8	A8	36
8	A8	37
8	A8	38
8	A8	39
8	A8	40
9	A9	1
9	A9	2
9	A9	3
9	A9	4
9	A9	5
9	A9	6
9	A9	7
9	A9	8
9	A9	9
9	A9	10
9	A9	11
9	A9	12
9	A9	13
9	A9	14
9	A9	15
9	A9	16
9	A9	17
9	A9	18
9	A9	19
9	A9	20
9	A9	21
9	A9	22
9	A9	23
9	A9	24
9	A9	25
9	A9	26
9	A9	27
9	A9	28
9	A9	29
9	A9	30
9	A9	31
9	A9	32
9	A9	33
9	A9	34
9	A9	35
9	A9	36
9	A9	37
9	A9	38
9	A9	39
9	A9	40
10	A10	1
10	A10	2
10	A10	3
10	A10	4
10	A10	5
10	A10	6
10	A10	7
10	A10	8
10	A10	9
10	A10	10
10	A10	11
10	A10	12
10	A10	13
10	A10	14
10	A10	15
10	A10	16
10	A10	17
10	A10	18
10	A10	19
10	A10	20
10	A10	21
10	A10	22
10	A10	23
10	A10	24
10	A10	25
10	A10	26
10	A10	27
10	A10	28
10	A10	29
10	A10	30
10	A10	31
10	A10	32
10	A10	33
10	A10	34
10	A10	35
10	A10	36
10	A10	37
10	A10	38
10	A10	39
10	A10	40
11	A11	1
11	A11	2
11	A11	3
11	A11	4
11	A11	5
11	A11	6
11	A11	7
11	A11	8
11	A11	9
11	A11	10
11	A11	11
11	A11	12
11	A11	13
11	A11	14
11	A11	15
11	A11	16
11	A11	17
11	A11	18
11	A11	19
11	A11	20
11	A11	21
11	A11	22
11	A11	23
11	A11	24
11	A11	25
11	A11	26
11	A11	27
11	A11	28
11	A11	29
11	A11	30
11	A11	31
11	A11	32
11	A11	33
11	A11	34
11	A11	35
11	A11	36
11	A11	37
11	A11	38
11	A11	39
11	A11	40
12	A12	1
12	A12	2
12	A12	3
12	A12	4
12	A12	5
12	A12	6
12	A12	7
12	A12	8
12	A12	9
12	A12	10
12	A12	11
12	A12	12
12	A12	13
12	A12	14
12	A12	15
12	A12	16
12	A12	17
12	A12	18
12	A12	19
12	A12	20
12	A12	21
12	A12	22
12	A12	23
12	A12	24
12	A12	25
12	A12	26
12	A12	27
12	A12	28
12	A12	29
12	A12	30
12	A12	31
12	A12	32
12	A12	33
12	A12	34
12	A12	35
12	A12	36
12	A12	37
12	A12	38
12	A12	39
12	A12	40
13	A13	1
13	A13	2
13	A13	3
13	A13	4
13	A13	5
13	A13	6
13	A13	7
13	A13	8
13	A13	9
13	A13	10
13	A13	11
13	A13	12
13	A13	13
13	A13	14
13	A13	15
13	A13	16
13	A13	17
13	A13	18
13	A13	19
13	A13	20
13	A13	21
13	A13	22
13	A13	23
13	A13	24
13	A13	25
13	A13	26
13	A13	27
13	A13	28
13	A13	29
13	A13	30
13	A13	31
13	A13	32
13	A13	33
13	A13	34
13	A13	35
13	A13	36
13	A13	37
13	A13	38
13	A13	39
13	A13	40
14	A14	1
14	A14	2
14	A14	3
14	A14	4
14	A14	5
14	A14	6
14	A14	7
14	A14	8
14	A14	9
14	A14	10
14	A14	11
14	A14	12
14	A14	13
14	A14	14
14	A14	15
14	A14	16
14	A14	17
14	A14	18
14	A14	19
14	A14	20
14	A14	21
14	A14	22
14	A14	23
14	A14	24
14	A14	25
14	A14	26
14	A14	27
14	A14	28
14	A14	29
14	A14	30
14	A14	31
14	A14	32
14	A14	33
14	A14	34
14	A14	35
14	A14	36
14	A14	37
14	A14	38
14	A14	39
14	A14	40
15	A15	1
15	A15	2
15	A15	3
15	A15	4
15	A15	5
15	A15	6
15	A15	7
15	A15	8
15	A15	9
15	A15	10
15	A15	11
15	A15	12
15	A15	13
15	A15	14
15	A15	15
15	A15	16
15	A15	17
15	A15	18
15	A15	19
15	A15	20
15	A15	21
15	A15	22
15	A15	23
15	A15	24
15	A15	25
15	A15	26
15	A15	27
15	A15	28
15	A15	29
15	A15	30
15	A15	31
15	A15	32
15	A15	33
15	A15	34
15	A15	35
15	A15	36
15	A15	37
15	A15	38
15	A15	39
15	A15	40
16	A16	1
16	A16	2
16	A16	3
16	A16	4
16	A16	5
16	A16	6
16	A16	7
16	A16	8
16	A16	9
16	A16	10
16	A16	11
16	A16	12
16	A16	13
16	A16	14
16	A16	15
16	A16	16
16	A16	17
16	A16	18
16	A16	19
16	A16	20
16	A16	21
16	A16	22
16	A16	23
16	A16	24
16	A16	25
16	A16	26
16	A16	27
16	A16	28
16	A16	29
16	A16	30
16	A16	31
16	A16	32
16	A16	33
16	A16	34
16	A16	35
16	A16	36
16	A16	37
16	A16	38
16	A16	39
16	A16	40
17	A17	1
17	A17	2
17	A17	3
17	A17	4
17	A17	5
17	A17	6
17	A17	7
17	A17	8
17	A17	9
17	A17	10
17	A17	11
17	A17	12
17	A17	13
17	A17	14
17	A17	15
17	A17	16
17	A17	17
17	A17	18
17	A17	19
17	A17	20
17	A17	21
17	A17	22
17	A17	23
17	A17	24
17	A17	25
17	A17	26
17	A17	27
17	A17	28
17	A17	29
17	A17	30
17	A17	31
17	A17	32
17	A17	33
17	A17	34
17	A17	35
17	A17	36
17	A17	37
17	A17	38
17	A17	39
17	A17	40
18	A18	1
18	A18	2
18	A18	3
18	A18	4
18	A18	5
18	A18	6
18	A18	7
18	A18	8
18	A18	9
18	A18	10
18	A18	11
18	A18	12
18	A18	13
18	A18	14
18	A18	15
18	A18	16
18	A18	17
18	A18	18
18	A18	19
18	A18	20
18	A18	21
18	A18	22
18	A18	23
18	A18	24
18	A18	25
18	A18	26
18	A18	27
18	A18	28
18	A18	29
18	A18	30
18	A18	31
18	A18	32
18	A18	33
18	A18	34
18	A18	35
18	A18	36
18	A18	37
18	A18	38
18	A18	39
18	A18	40
19	A19	1
19	A19	2
19	A19	3
19	A19	4
19	A19	5
19	A19	6
19	A19	7
19	A19	8
19	A19	9
19	A19	10
19	A19	11
19	A19	12
19	A19	13
19	A19	14
19	A19	15
19	A19	16
19	A19	17
19	A19	18
19	A19	19
19	A19	20
19	A19	21
19	A19	22
19	A19	23
19	A19	24
19	A19	25
19	A19	26
19	A19	27
19	A19	28
19	A19	29
19	A19	30
19	A19	31
19	A19	32
19	A19	33
19	A19	34
19	A19	35
19	A19	36
19	A19	37
19	A19	38
19	A19	39
19	A19	40
20	A20	1
20	A20	2
20	A20	3
20	A20	4
20	A20	5
20	A20	6
20	A20	7
20	A20	8
20	A20	9
20	A20	10
20	A20	11
20	A20	12
20	A20	13
20	A20	14
20	A20	15
20	A20	16
20	A20	17
20	A20	18
20	A20	19
20	A20	20
20	A20	21
20	A20	22
20	A20	23
20	A20	24
20	A20	25
20	A20	26
20	A20	27
20	A20	28
20	A20	29
20	A20	30
20	A20	31
20	A20	32
20	A20	33
20	A20	34
20	A20	35
20	A20	36
20	A20	37
20	A20	38
20	A20	39
20	A20	40
21	A21	1
21	A21	2
21	A21	3
21	A21	4
21	A21	5
21	A21	6
21	A21	7
21	A21	8
21	A21	9
21	A21	10
21	A21	11
21	A21	12
21	A21	13
21	A21	14
21	A21	15
21	A21	16
21	A21	17
21	A21	18
21	A21	19
21	A21	20
21	A21	21
21	A21	22
21	A21	23
21	A21	24
21	A21	25
21	A21	26
21	A21	27
21	A21	28
21	A21	29
21	A21	30
21	A21	31
21	A21	32
21	A21	33
21	A21	34
21	A21	35
21	A21	36
21	A21	37
21	A21	38
21	A21	39
21	A21	40
22	A22	1
22	A22	2
22	A22	3
22	A22	4
22	A22	5
22	A22	6
22	A22	7
22	A22	8
22	A22	9
22	A22	10
22	A22	11
22	A22	12
22	A22	13
22	A22	14
22	A22	15
22	A22	16
22	A22	17
22	A22	18
22	A22	19
22	A22	20
22	A22	21
22	A22	22
22	A22	23
22	A22	24
22	A22	25
22	A22	26
22	A22	27
22	A22	28
22	A22	29
22	A22	30
22	A22	31
22	A22	32
22	A22	33
22	A22	34
22	A22	35
22	A22	36
22	A22	37
22	A22	38
22	A22	39
22	A22	40
23	A23	1
23	A23	2
23	A23	3
23	A23	4
23	A23	5
23	A23	6
23	A23	7
23	A23	8
23	A23	9
23	A23	10
23	A23	11
23	A23	12
23	A23	13
23	A23	14
23	A23	15
23	A23	16
23	A23	17
23	A23	18
23	A23	19
23	A23	20
23	A23	21
23	A23	22
23	A23	23
23	A23	24
23	A23	25
23	A23	26
23	A23	27
23	A23	28
23	A23	29
23	A23	30
23	A23	31
23	A23	32
23	A23	33
23	A23	34
23	A23	35
23	A23	36
23	A23	37
23	A23	38
23	A23	39
23	A23	40
24	A24	1
24	A24	2
24	A24	3
24	A24	4
24	A24	5
24	A24	6
24	A24	7
24	A24	8
24	A24	9
24	A24	10
24	A24	11
24	A24	12
24	A24	13
24	A24	14
24	A24	15
24	A24	16
24	A24	17
24	A24	18
24	A24	19
24	A24	20
24	A24	21
24	A24	22
24	A24	23
24	A24	24
24	A24	25
24	A24	26
24	A24	27
24	A24	28
24	A24	29
24	A24	30
24	A24	31
24	A24	32
24	A24	33
24	A24	34
24	A24	35
24	A24	36
24	A24	37
24	A24	38
24	A24	39
24	A24	40
25	B1	1
25	B1	2
25	B1	3
25	B1	4
25	B1	5
25	B1	6
25	B1	7
25	B1	8
25	B1	9
25	B1	10
25	B1	11
25	B1	12
25	B1	13
25	B1	14
25	B1	15
25	B1	16
25	B1	17
25	B1	18
25	B1	19
25	B1	20
25	B1	21
25	B1	22
25	B1	23
25	B1	24
25	B1	25
25	B1	26
25	B1	27
25	B1	28
25	B1	29
25	B1	30
25	B1	31
25	B1	32
25	B1	33
25	B1	34
25	B1	35
25	B1	36
25	B1	37
25	B1	38
25	B1	39
25	B1	40
26	B2	1	Target 1	0.407041	-0.00310949
26	B2	2	Target 1	0.40863	-0.00614477
26	B2	3	Target 1	0.415105	-0.00429324
26	B2	4	Target 1	0.423629	-0.000392924
26	B2	5	Target 1	0.432012	0.00336711
26	B2	6	Target 1	0.436533	0.00326403
26	B2	7	Target 1	0.439268	0.00137575
26	B2	8	Target 1	0.442696	0.000179989
26	B2	9	Target 1	0.444877	-0.00226246
26	B2	10	Target 1	0.451319	-0.000443687
26	B2	11	Target 1	0.456775	0.000388541
26	B2	12	Target 1	0.459487	-0.00152319
26	B2	13	Target 1	0.46463	-0.00100371
26	B2	14	Target 1	0.471601	0.00134379
26	B2	15	Target 1	0.482203	0.00732231
26	B2	16	Target 1	0.505348	0.025844
26	B2	17	Target 1	0.54526	0.0611318
26	B2	18	Target 1	0.60904	0.120289
26	B2	19	Target 1	0.713627	0.220252
26	B2	20	Target 1	0.85703	0.359032
26	B2	21	Target 1	1.01399	0.511372
26	B2	22	Target 1	1.15838	0.651129
26	B2	23	Target 1	1.27321	0.761345
26	B2	24	Target 1	1.36426	0.847766
26	B2	25	Target 1	1.43589	0.914773
26	B2	26	Target 1	1.48595	0.960212
26	B2	27	Target 1	1.52643	0.996063
26	B2	28	Target 1	1.55343	1.01845
26	B2	29	Target 1	1.5767	1.03709
26	B2	30	Target 1	1.59902	1.05478
26	B2	31	Target 1	1.60869	1.05983
26	B2	32	Target 1	1.61598	1.06249
26	B2	33	Target 1	1.62064	1.06254
26	B2	34	Target 1	1.62231	1.05958
26	B2	35	Target 1	1.62238	1.05503
26	B2	36	Target 1	1.62163	1.04965
26	B2	37	Target 1	1.62421	1.04761
26	B2	38	Target 1	1.62305	1.04183
26	B2	39	Target 1	1.62114	1.0353
26	B2	40	Target 1	1.61831	1.02784
27	B3	1	Target 1	0.345968	-0.0246791
27	B3	2	Target 1	0.361692	-0.0156772
27	B3	3	Target 1	0.38054	-0.00355018
27	B3	4	Target 1	0.390298	-0.000514213
27	B3	5	Target 1	0.398118	0.000584393
27	B3	6	Target 1	0.405672	0.0014174
27	B3	7	Target 1	0.414254	0.00327719
27	B3	8	Target 1	0.41975	0.00205232
27	B3	9	Target 1	0.424711	0.000291061
27	B3	10	Target 1	0.43012	-0.00102107
27	B3	11	Target 1	0.436719	-0.00114326
27	B3	12	Target 1	0.444333	-0.000251094
27	B3	13	Target 1	0.450208	-0.00109789
27	B3	14	Target 1	0.457982	-4.46466e-05
27	B3	15	Target 1	0.472186	0.00743696
27	B3	16	Target 1	0.498507	0.0270366
27	B3	17	Target 1	0.542895	0.0647032
27	B3	18	Target 1	0.614555	0.129642
27	B3	19	Target 1	0.724841	0.233206
27	B3	20	Target 1	0.87709	0.378734
27	B3	21	Target 1	1.0442	0.539122
27	B3	22	Target 1	1.19572	0.683924
27	B3	23	Target 1	1.31753	0.799011
27	B3	24	Target 1	1.41683	0.891588
27	B3	25	Target 1	1.48905	0.95709
27	B3	26	Target 1	1.53782	0.999138
27	B3	27	Target 1	1.58103	1.03562
27	B3	28	Target 1	1.61707	1.06494
27	B3	29	Target 1	1.64064	1.08179
27	B3	30	Target 1	1.66067	1.09509
27	B3	31	Target 1	1.68028	1.10799
27	B3	32	Target 1	1.69188	1.11286
27	B3	33	Target 1	1.69943	1.1137
27	B3	34	Target 1	1.70996	1.1175
27	B3	35	Target 1	1.71344	1.11426
27	B3	36	Target 1	1.71432	1.10842
27	B3	37	Target 1	1.71811	1.10549
27	B3	38	Target 1	1.72146	1.10211
27	B3	39	Target 1	1.72415	1.09809
27	B3	40	Target 1	1.72282	1.09003
28	B4	1	Target 1	0.355686	-0.0158673
28	B4	2	Target 1	0.365845	-0.0113164
28	B4	3	Target 1	0.382016	-0.000753866
28	B4	4	Target 1	0.389267	0.000888974
28	B4	5	Target 1	0.394324	0.000337439
28	B4	6	Target 1	0.399721	0.000125979
28	B4	7	Target 1	0.406008	0.000804893
28	B4	8	Target 1	0.409749	-0.0010625
28	B4	9	Target 1	0.415989	-0.000431124
28	B4	10	Target 1	0.421253	-0.000775682
28	B4	11	Target 1	0.428151	0.000513792
28	B4	12	Target 1	0.433617	0.000371444
28	B4	13	Target 1	0.437927	-0.000927146
28	B4	14	Target 1	0.44537	0.0009078
28	B4	15	Target 1	0.455731	0.00566033
28	B4	16	Target 1	0.478554	0.0228749
28	B4	17	Target 1	0.517398	0.0561104
28	B4	18	Target 1	0.580346	0.11345
28	B4	19	Target 1	0.676754	0.204249
28	B4	20	Target 1	0.811877	0.333764
28	B4	21	Target 1	0.961973	0.478251
28	B4	22	Target 1	1.09732	0.607991
28	B4	23	Target 1	1.20367	0.70873
28	B4	24	Target 1	1.29597	0.795422
28	B4	25	Target 1	1.36317	0.857016
28	B4	26	Target 1	1.40912	0.897355
28	B4	27	Target 1	1.44801	0.930635
28	B4	28	Target 1	1.48289	0.959905
28	B4	29	Target 1	1.5039	0.975308
28	B4	30	Target 1	1.52498	0.990779
28	B4	31	Target 1	1.53984	1.00004
28	B4	32	Target 1	1.55046	1.00504
28	B4	33	Target 1	1.55793	1.00691
28	B4	34	Target 1	1.56458	1.00795
28	B4	35	Target 1	1.56947	1.00723
28	B4	36	Target 1	1.57337	1.00553
28	B4	37	Target 1	1.5721	0.998648
28	B4	38	Target 1	1.57119	0.992122
28	B4	39	Target 1	1.57513	0.990462
28	B4	40	Target 1	1.57537	0.985091
29	B5	1	Target 1	0.280803	-0.0101366
29	B5	2	Target 1	0.292193	-0.00299818
29	B5	3	Target 1	0.30282	0.00337733
29	B5	4	Target 1	0.307476	0.00378266
29	B5	5	Target 1	0.308134	0.000189021
29	B5	6	Target 1	0.308613	-0.00358301
29	B5	7	Target 1	0.311111	-0.00533692
29	B5	8	Target 1	0.31592	-0.00477877
29	B5	9	Target 1	0.323672	-0.00127838
29	B5	10	Target 1	0.330726	0.00152443
29	B5	11	Target 1	0.339556	0.00610363
29	B5	12	Target 1	0.352554	0.0148499
29	B5	13	Target 1	0.377196	0.0352405
29	B5	14	Target 1	0.422197	0.0759899
29	B5	15	Target 1	0.496943	0.146485
29	B5	16	Target 1	0.616755	0.262046
29	B5	17	Target 1	0.782102	0.423141
29	B5	18	Target 1	0.966975	0.603763
29	B5	19	Target 1	1.13035	0.762891
29	B5	20	Target 1	1.24766	0.87594
29	B5	21	Target 1	1.32657	0.9506
29	B5	22	Target 1	1.38616	1.00594
29	B5	23	Target 1	1.43029	1.04582
29	B5	24	Target 1	1.46167	1.07295
29	B5	25	Target 1	1.48954	1.09657
29	B5	26	Target 1	1.50916	1.11193
29	B5	27	Target 1	1.52547	1.124
29	B5	28	Target 1	1.53878	1.13306
29	B5	29	Target 1	1.54707	1.1371
29	B5	30	Target 1	1.55252	1.1383
29	B5	31	Target 1	1.55603	1.13755
29	B5	32	Target 1	1.56054	1.13781
29	B5	33	Target 1	1.56329	1.13631
29	B5	34	Target 1	1.5644	1.13317
29	B5	35	Target 1	1.56989	1.1344
29	B5	36	Target 1	1.5745	1.13476
29	B5	37	Target 1	1.57704	1.13305
29	B5	38	Target 1	1.58036	1.13212
29	B5	39	Target 1	1.58243	1.12994
29	B5	40	Target 1	1.58384	1.1271
30	B6	1	Target 1	0.320036	-0.0171734
30	B6	2	Target 1	0.332158	-0.0100314
30	B6	3	Target 1	0.346343	-0.000827176
30	B6	4	Target 1	0.352601	0.000450216
30	B6	5	Target 1	0.35757	0.000438419
30	B6	6	Target 1	0.362588	0.000476421
30	B6	7	Target 1	0.367795	0.000702566
30	B6	8	Target 1	0.370973	-0.00110047
30	B6	9	Target 1	0.376138	-0.000915602
30	B6	10	Target 1	0.38281	0.000775625
30	B6	11	Target 1	0.392842	0.00582712
30	B6	12	Target 1	0.407949	0.0159537
30	B6	13	Target 1	0.434128	0.0371524
30	B6	14	Target 1	0.47869	0.0767337
30	B6	15	Target 1	0.557837	0.1509
30	B6	16	Target 1	0.681908	0.26999
30	B6	17	Target 1	0.850211	0.433313
30	B6	18	Target 1	1.03319	0.61131
30	B6	19	Target 1	1.18882	0.761962
30	B6	20	Target 1	1.30383	0.871992
30	B6	21	Target 1	1.385	0.948176
30	B6	22	Target 1	1.44766	1.00586
30	B6	23	Target 1	1.49407	1.04729
30	B6	24	Target 1	1.52959	1.07782
30	B6	25	Target 1	1.55363	1.09688
30	B6	26	Target 1	1.57124	1.10952
30	B6	27	Target 1	1.58602	1.11932
30	B6	28	Target 1	1.59756	1.12588
30	B6	29	Target 1	1.60438	1.12772
30	B6	30	Target 1	1.61335	1.1317
30	B6	31	Target 1	1.62075	1.13412
30	B6	32	Target 1	1.62313	1.13152
30	B6	33	Target 1	1.62544	1.12885
30	B6	34	Target 1	1.62523	1.12367
30	B6	35	Target 1	1.62443	1.11788
30	B6	36	Target 1	1.62832	1.11679
30	B6	37	Target 1	1.6342	1.11769
30	B6	38	Target 1	1.63412	1.11263
30	B6	39	Target 1	1.63319	1.10672
30	B6	40	Target 1	1.63443	1.10298
31	B7	1	Target 1	0.23836	-0.00426108
31	B7	2	Target 1	0.247436	0.000164157
31	B7	3	Target 1	0.254019	0.00209599
31	B7	4	Target 1	0.25762	0.00104548
31	B7	5	Target 1	0.261279	5.43161e-05
31	B7	6	Target 1	0.263789	-0.00208701
31	B7	7	Target 1	0.268601	-0.00192632
31	B7	8	Target 1	0.273793	-0.00138466
31	B7	9	Target 1	0.278818	-0.00101038
31	B7	10	Target 1	0.284383	-9.70872e-05
31	B7	11	Target 1	0.29244	0.00330967
31	B7	12	Target 1	0.304551	0.01077
31	B7	13	Target 1	0.330417	0.0319843
31	B7	14	Target 1	0.377068	0.0739844
31	B7	15	Target 1	0.453255	0.145521
31	B7	16	Target 1	0.574271	0.261886
31	B7	17	Target 1	0.741389	0.424352
31	B7	18	Target 1	0.931805	0.610118
31	B7	19	Target 1	1.09811	0.771767
31	B7	20	Target 1	1.21611	0.885119
31	B7	21	Target 1	1.29475	0.959114
31	B7	22	Target 1	1.35204	1.01175
31	B7	23	Target 1	1.39418	1.04924
31	B7	24	Target 1	1.42793	1.07833
31	B7	25	Target 1	1.45285	1.0986
31	B7	26	Target 1	1.47077	1.11188
31	B7	27	Target 1	1.48281	1.11926
31	B7	28	Target 1	1.49622	1.12802
31	B7	29	Target 1	1.50457	1.13173
31	B7	30	Target 1	1.51155	1.13405
31	B7	31	Target 1	1.51419	1.13204
31	B7	32	Target 1	1.52207	1.13527
31	B7	33	Target 1	1.52068	1.12923
31	B7	34	Target 1	1.51811	1.12201
31	B7	35	Target 1	1.52051	1.11976
31	B7	36	Target 1	1.52595	1.12055
31	B7	37	Target 1	1.53162	1.12156
31	B7	38	Target 1	1.53129	1.11658
31	B7	39	Target 1	1.53474	1.11538
31	B7	40	Target 1	1.53245	1.10844
32	B8	1	Target 1	0.19321	-0.0161783
32	B8	2	Target 1	0.202324	-0.00847836
32	B8	3	Target 1	0.209042	-0.00317387
32	B8	4	Target 1	0.210659	-0.0029711
32	B8	5	Target 1	0.214488	-0.000556353
32	B8	6	Target 1	0.216777	0.000319399
32	B8	7	Target 1	0.219626	0.00175441
32	B8	8	Target 1	0.221237	0.00195113
32	B8	9	Target 1	0.223709	0.0030093
32	B8	10	Target 1	0.224717	0.00260286
32	B8	11	Target 1	0.225991	0.00246264
32	B8	12	Target 1	0.226101	0.0011592
32	B8	13	Target 1	0.226861	0.000505362
32	B8	14	Target 1	0.228817	0.00104707
32	B8	15	Target 1	0.228459	-0.000725037
32	B8	16	Target 1	0.227253	-0.00334464
32	B8	17	Target 1	0.228857	-0.00315495
32	B8	18	Target 1	0.232825	-0.00060094
32	B8	19	Target 1	0.233496	-0.00134384
32	B8	20	Target 1	0.233515	-0.00273874
32	B8	21	Target 1	0.236484	-0.00118381
32	B8	22	Target 1	0.240616	0.00153418
32	B8	23	Target 1	0.243943	0.00344773
32	B8	24	Target 1	0.250674	0.00876399
32	B8	25	Target 1	0.262472	0.0191485
32	B8	26	Target 1	0.283955	0.039217
32	B8	27	Target 1	0.318696	0.0725443
32	B8	28	Target 1	0.376097	0.128531
32	B8	29	Target 1	0.457453	0.208474
32	B8	30	Target 1	0.562259	0.311865
32	B8	31	Target 1	0.68709	0.435283
32	B8	32	Target 1	0.821195	0.567973
32	B8	33	Target 1	0.951912	0.697276
32	B8	34	Target 1	1.06646	0.810406
32	B8	35	Target 1	1.1569	0.899432
32	B8	36	Target 1	1.22263	0.963748
32	B8	37	Target 1	1.26786	1.00757
32	B8	38	Target 1	1.29968	1.03798
32	B8	39	Target 1	1.31942	1.0563
32	B8	40	Target 1	1.33056	1.06602
33	B9	1	Target 1	0.155192	-0.0148311
33	B9	2	Target 1	0.161798	-0.00982852
33	B9	3	Target 1	0.168832	-0.00439915
33	B9	4	Target 1	0.172091	-0.00274487
33	B9	5	Target 1	0.175414	-0.00102562
33	B9	6	Target 1	0.179339	0.0012953
33	B9	7	Target 1	0.180456	0.000807449
33	B9	8	Target 1	0.182698	0.00144596
33	B9	9	Target 1	0.185528	0.00267134
33	B9	10	Target 1	0.185632	0.00117134
33	B9	11	Target 1	0.1879	0.00183478
33	B9	12	Target 1	0.190252	0.00258247
33	B9	13	Target 1	0.189937	0.000663207
33	B9	14	Target 1	0.190472	-0.000405255
33	B9	15	Target 1	0.193108	0.000626035
33	B9	16	Target 1	0.195031	0.000944974
33	B9	17	Target 1	0.19609	0.000399781
33	B9	18	Target 1	0.196672	-0.000622935
33	B9	19	Target 1	0.198097	-0.000801783
33	B9	20	Target 1	0.199022	-0.00148149
33	B9	21	Target 1	0.199206	-0.00290138
33	B9	22	Target 1	0.202192	-0.00152005
33	B9	23	Target 1	0.206776	0.00145991
33	B9	24	Target 1	0.213169	0.00624899
33	B9	25	Target 1	0.222736	0.0142118
33	B9	26	Target 1	0.239219	0.0290908
33	B9	27	Target 1	0.267695	0.055962
33	B9	28	Target 1	0.314731	0.101394
33	B9	29	Target 1	0.382107	0.167166
33	B9	30	Target 1	0.466543	0.249998
33	B9	31	Target 1	0.569913	0.351764
33	B9	32	Target 1	0.683333	0.463579
33	B9	33	Target 1	0.792727	0.571369
33	B9	34	Target 1	0.884606	0.661644
33	B9	35	Target 1	0.960617	0.73605
33	B9	36	Target 1	1.01337	0.7872
33	B9	37	Target 1	1.04832	0.820544
33	B9	38	Target 1	1.07344	0.844062
33	B9	39	Target 1	1.08977	0.858789
33	B9	40	Target 1	1.09703	0.864442
34	B10	1	Target 1	0.112604	-0.0150435
34	B10	2	Target 1	0.118451	-0.0108461
34	B10	3	Target 1	0.125925	-0.00502308
34	B10	4	Target 1	0.129741	-0.00285773
34	B10	5	Target 1	0.134318	6.85896e-05
34	B10	6	Target 1	0.137	0.00110036
34	B10	7	Target 1	0.138626	0.00107577
34	B10	8	Target 1	0.139652	0.000451594
34	B10	9	Target 1	0.141315	0.000463991
34	B10	10	Target 1	0.145155	0.00265278
34	B10	11	Target 1	0.148267	0.00411448
34	B10	12	Target 1	0.14945	0.00364695
34	B10	13	Target 1	0.151712	0.00425842
34	B10	14	Target 1	0.149597	0.000493554
34	B10	15	Target 1	0.148637	-0.00211744
34	B10	16	Target 1	0.150559	-0.00184617
34	B10	17	Target 1	0.152411	-0.00164406
34	B10	18	Target 1	0.154431	-0.00127513
34	B10	19	Target 1	0.155381	-0.00197529
34	B10	20	Target 1	0.155416	-0.0035915
34	B10	21	Target 1	0.158897	-0.00176073
34	B10	22	Target 1	0.163941	0.00163279
34	B10	23	Target 1	0.16609	0.00213183
34	B10	24	Target 1	0.171331	0.00572235
34	B10	25	Target 1	0.183971	0.0167115
34	B10	26	Target 1	0.205036	0.0361257
34	B10	27	Target 1	0.23794	0.0673789
34	B10	28	Target 1	0.292863	0.120652
34	B10	29	Target 1	0.372706	0.198844
34	B10	30	Target 1	0.475468	0.299956
34	B10	31	Target 1	0.600581	0.423418
34	B10	32	Target 1	0.732393	0.55358
34	B10	33	Target 1	0.868164	0.6877
34	B10	34	Target 1	0.97906	0.796945
34	B10	35	Target 1	1.07237	0.888603
34	B10	36	Target 1	1.13941	0.953991
34	B10	37	Target 1	1.18045	0.993385
34	B10	38	Target 1	1.20839	1.01968
34	B10	39	Target 1	1.22902	1.03865
34	B10	40	Target 1	1.24155	1.04953
35	B11	1	Target 1	0.0931464	-0.0148919
35	B11	2	Target 1	0.100788	-0.00944413
35	B11	3	Target 1	0.108898	-0.00352779
35	B11	4	Target 1	0.112685	-0.00193453
35	B11	5	Target 1	0.117468	0.000654282
35	B11	6	Target 1	0.120099	0.001092
35	B11	7	Target 1	0.122668	0.0014668
35	B11	8	Target 1	0.125222	0.00182768
35	B11	9	Target 1	0.127816	0.00222747
35	B11	10	Target 1	0.129787	0.00200456
35	B11	11	Target 1	0.130163	0.000186775
35	B11	12	Target 1	0.132385	0.000215588
35	B11	13	Target 1	0.135483	0.00112002
35	B11	14	Target 1	0.135265	-0.00129186
35	B11	15	Target 1	0.135795	-0.00295631
35	B11	16	Target 1	0.138235	-0.00270937
35	B11	17	Target 1	0.142288	-0.000850665
35	B11	18	Target 1	0.147807	0.00247534
35	B11	19	Target 1	0.157254	0.00972852
35	B11	20	Target 1	0.17222	0.0225007
35	B11	21	Target 1	0.199082	0.0471685
35	B11	22	Target 1	0.245952	0.0918446
35	B11	23	Target 1	0.323956	0.167655
35	B11	24	Target 1	0.434141	0.275646
35	B11	25	Target 1	0.569794	0.409106
35	B11	26	Target 1	0.715322	0.55244
35	B11	27	Target 1	0.856289	0.691213
35	B11	28	Target 1	0.983461	0.816192
35	B11	29	Target 1	1.08489	0.915424
35	B11	30	Target 1	1.16093	0.989269
35	B11	31	Target 1	1.21576	1.0419
35	B11	32	Target 1	1.25823	1.08218
35	B11	33	Target 1	1.28953	1.11129
35	B11	34	Target 1	1.30978	1.12935
35	B11	35	Target 1	1.32832	1.14569
35	B11	36	Target 1	1.34041	1.15559
35	B11	37	Target 1	1.34783	1.16082
35	B11	38	Target 1	1.35592	1.16671
35	B11	39	Target 1	1.3634	1.172
35	B11	40	Target 1	1.36694	1.17335
36	B12	1	Target 1	0.0832901	-0.0116838
36	B12	2	Target 1	0.0887362	-0.00747482
36	B12	3	Target 1	0.0947965	-0.00265169
36	B12	4	Target 1	0.0985166	-0.000168705
36	B12	5	Target 1	0.100787	0.000865028
36	B12	6	Target 1	0.102419	0.00125949
36	B12	7	Target 1	0.103737	0.00134026
36	B12	8	Target 1	0.106078	0.00244406
36	B12	9	Target 1	0.105875	0.00100434
36	B12	10	Target 1	0.105912	-0.000196327
36	B12	11	Target 1	0.108421	0.00107588
36	B12	12	Target 1	0.109026	0.00044357
36	B12	13	Target 1	0.107178	-0.00264192
36	B12	14	Target 1	0.107083	-0.00397384
36	B12	15	Target 1	0.109375	-0.00291863
36	B12	16	Target 1	0.111068	-0.00246283
36	B12	17	Target 1	0.116488	0.00171993
36	B12	18	Target 1	0.120867	0.00486137
36	B12	19	Target 1	0.128092	0.0108498
36	B12	20	Target 1	0.142328	0.0238489
36	B12	21	Target 1	0.167354	0.0476376
36	B12	22	Target 1	0.210097	0.0891429
36	B12	23	Target 1	0.281092	0.158901
36	B12	24	Target 1	0.381019	0.257591
36	B12	25	Target 1	0.502205	0.37754
36	B12	26	Target 1	0.637351	0.511449
36	B12	27	Target 1	0.773188	0.646049
36	B12	28	Target 1	0.897151	0.768774
36	B12	29	Target 1	0.994577	0.864964
36	B12	30	Target 1	1.07027	0.939423
36	B12	31	Target 1	1.12603	0.993946
36	B12	32	Target 1	1.1714	1.03807
36	B12	33	Target 1	1.20287	1.06831
36	B12	34	Target 1	1.22766	1.09186
36	B12	35	Target 1	1.24525	1.10821
36	B12	36	Target 1	1.2597	1.12143
36	B12	37	Target 1	1.27227	1.13276
36	B12	38	Target 1	1.28071	1.13996
36	B12	39	Target 1	1.28686	1.14487
36	B12	40	Target 1	1.29106	1.14784
37	B13	1	Target 1	0.0921231	-0.0143494
37	B13	2	Target 1	0.0975628	-0.0110338
37	B13	3	Target 1	0.10548	-0.00524048
37	B13	4	Target 1	0.111484	-0.00136115
37	B13	5	Target 1	0.115224	0.000255468
37	B13	6	Target 1	0.11801	0.000917024
37	B13	7	Target 1	0.121507	0.00229031
37	B13	8	Target 1	0.123454	0.00211232
37	B13	9	Target 1	0.125696	0.00223107
37	B13	10	Target 1	0.128008	0.00241893
37	B13	11	Target 1	0.129838	0.00212436
37	B13	12	Target 1	0.131528	0.00168992
37	B13	13	Target 1	0.131105	-0.000857061
37	B13	14	Target 1	0.131191	-0.0028951
37	B13	15	Target 1	0.134348	-0.00186162
37	B13	16	Target 1	0.1358	-0.00253459
37	B13	17	Target 1	0.139558	-0.000899948
37	B13	18	Target 1	0.144193	0.00161056
37	B13	19	Target 1	0.151933	0.00722644
37	B13	20	Target 1	0.167076	0.0202457
37	B13	21	Target 1	0.192674	0.043719
37	B13	22	Target 1	0.23808	0.0870015
37	B13	23	Target 1	0.310918	0.157715
37	B13	24	Target 1	0.414571	0.259243
37	B13	25	Target 1	0.539786	0.382335
37	B13	26	Target 1	0.676793	0.517218
37	B13	27	Target 1	0.812857	0.651157
37	B13	28	Target 1	0.935527	0.771703
37	B13	29	Target 1	1.03118	0.865231
37	B13	30	Target 1	1.10238	0.934313
37	B13	31	Target 1	1.15387	0.983674
37	B13	32	Target 1	1.19271	1.02039
37	B13	33	Target 1	1.21983	1.04539
37	B13	34	Target 1	1.24128	1.06471
37	B13	35	Target 1	1.25978	1.08109
37	B13	36	Target 1	1.27126	1.09044
37	B13	37	Target 1	1.28168	1.09874
37	B13	38	Target 1	1.2877	1.10263
37	B13	39	Target 1	1.2918	1.10461
37	B13	40	Target 1	1.29168	1.10237
38	B14	1	Target 1	0.0462672	-0.014781
38	B14	2	Target 1	0.0520679	-0.0112136
38	B14	3	Target 1	0.0603916	-0.00512326
38	B14	4	Target 1	0.0653559	-0.00239225
38	B14	5	Target 1	0.070131	0.000149588
38	B14	6	Target 1	0.0733632	0.00114843
38	B14	7	Target 1	0.0760023	0.00155421
38	B14	8	Target 1	0.0782678	0.00158639
38	B14	9	Target 1	0.0799843	0.00106967
38	B14	10	Target 1	0.0821547	0.00100673
38	B14	11	Target 1	0.086143	0.00276167
38	B14	12	Target 1	0.088642	0.00302738
38	B14	13	Target 1	0.0900799	0.00223203
38	B14	14	Target 1	0.0900321	-4.91563e-05
38	B14	15	Target 1	0.0914616	-0.000852951
38	B14	16	Target 1	0.0934495	-0.00109833
38	B14	17	Target 1	0.0958182	-0.000962938
38	B14	18	Target 1	0.0963619	-0.0026525
38	B14	19	Target 1	0.0996708	-0.00157692
38	B14	20	Target 1	0.103653	0.000172213
38	B14	21	Target 1	0.109357	0.00364229
38	B14	22	Target 1	0.119861	0.0119136
38	B14	23	Target 1	0.140944	0.0307631
38	B14	24	Target 1	0.175862	0.0634474
38	B14	25	Target 1	0.23187	0.117222
38	B14	26	Target 1	0.31687	0.199989
38	B14	27	Target 1	0.428277	0.309163
38	B14	28	Target 1	0.556533	0.435185
38	B14	29	Target 1	0.679216	0.555635
38	B14	30	Target 1	0.788123	0.662308
38	B14	31	Target 1	0.870928	0.742881
38	B14	32	Target 1	0.930032	0.799751
38	B14	33	Target 1	0.970757	0.838243
38	B14	34	Target 1	0.994011	0.859264
38	B14	35	Target 1	1.01066	0.873678
38	B14	36	Target 1	1.01999	0.880772
38	B14	37	Target 1	1.02882	0.887371
38	B14	38	Target 1	1.03374	0.890056
38	B14	39	Target 1	1.03724	0.891322
38	B14	40	Target 1	1.03891	0.890758
39	B15	1	Target 1	0.0920204	-0.0152814
39	B15	2	Target 1	0.0974248	-0.0123519
39	B15	3	Target 1	0.106429	-0.00582284
39	B15	4	Target 1	0.112675	-0.00205105
39	B15	5	Target 1	0.117519	0.000317742
39	B15	6	Target 1	0.121144	0.00146781
39	B15	7	Target 1	0.124203	0.00205219
39	B15	8	Target 1	0.127308	0.00268147
39	B15	9	Target 1	0.129863	0.00276169
39	B15	10	Target 1	0.131436	0.00186
39	B15	11	Target 1	0.132684	0.000633149
39	B15	12	Target 1	0.134873	0.000347771
39	B15	13	Target 1	0.136052	-0.00094813
39	B15	14	Target 1	0.140101	0.000625293
39	B15	15	Target 1	0.141951	7.6446e-07
39	B15	16	Target 1	0.144281	-0.000143827
39	B15	17	Target 1	0.146797	-0.000102855
39	B15	18	Target 1	0.147239	-0.00213636
39	B15	19	Target 1	0.150062	-0.00178759
39	B15	20	Target 1	0.15457	0.000244786
39	B15	21	Target 1	0.161763	0.00496355
39	B15	22	Target 1	0.172717	0.0134428
39	B15	23	Target 1	0.192556	0.030807
39	B15	24	Target 1	0.226749	0.0625247
39	B15	25	Target 1	0.281518	0.114819
39	B15	26	Target 1	0.360582	0.191408
39	B15	27	Target 1	0.471805	0.300156
39	B15	28	Target 1	0.605648	0.431524
39	B15	29	Target 1	0.739494	0.562895
39	B15	30	Target 1	0.8622	0.683127
39	B15	31	Target 1	0.957301	0.775753
39	B15	32	Target 1	1.02376	0.839737
39	B15	33	Target 1	1.07104	0.884545
39	B15	34	Target 1	1.10226	0.913287
39	B15	35	Target 1	1.1192	0.927748
39	B15	36	Target 1	1.13017	0.936249
39	B15	37	Target 1	1.14658	0.950179
39	B15	38	Target 1	1.15222	0.953343
39	B15	39	Target 1	1.1583	0.956954
39	B15	40	Target 1	1.15673	0.95291
40	B16	1	Target 1	0.0569206	-0.017732
40	B16	2	Target 1	0.0627241	-0.0138456
40	B16	3	Target 1	0.0717008	-0.00678584
40	B16	4	Target 1	0.0772058	-0.00319786
40	B16	5	Target 1	0.0808253	-0.00149534
40	B16	6	Target 1	0.085317	0.00107933
40	B16	7	Target 1	0.0887941	0.0026395
40	B16	8	Target 1	0.0904887	0.00241705
40	B16	9	Target 1	0.0932107	0.0032221
40	B16	10	Target 1	0.0957933	0.00388768
40	B16	11	Target 1	0.0982371	0.00441448
40	B16	12	Target 1	0.0981761	0.00243648
40	B16	13	Target 1	0.0980847	0.000428115
40	B16	14	Target 1	0.0988172	-0.000756387
40	B16	15	Target 1	0.100627	-0.000863349
40	B16	16	Target 1	0.102043	-0.00136462
40	B16	17	Target 1	0.104127	-0.00119711
40	B16	18	Target 1	0.104403	-0.0028382
40	B16	19	Target 1	0.106727	-0.00243118
40	B16	20	Target 1	0.111481	0.000405152
40	B16	21	Target 1	0.117342	0.00434982
40	B16	22	Target 1	0.128482	0.0135722
40	B16	23	Target 1	0.149566	0.0327398
40	B16	24	Target 1	0.183842	0.0650985
40	B16	25	Target 1	0.241852	0.121192
40	B16	26	Target 1	0.326034	0.203457
40	B16	27	Target 1	0.437064	0.312569
40	B16	28	Target 1	0.569307	0.442895
40	B16	29	Target 1	0.698921	0.570592
40	B16	30	Target 1	0.815653	0.685408
40	B16	31	Target 1	0.908782	0.776619
40	B16	32	Target 1	0.978075	0.843995
40	B16	33	Target 1	1.02564	0.889648
40	B16	34	Target 1	1.0551	0.917189
40	B16	35	Target 1	1.07304	0.933211
40	B16	36	Target 1	1.08288	0.941136
40	B16	37	Target 1	1.09268	0.949017
40	B16	38	Target 1	1.09998	0.954403
40	B16	39	Target 1	1.10263	0.95513
40	B16	40	Target 1	1.10179	0.952372
41	B17	1	Target 1	0.0591788	-0.0200807
41	B17	2	Target 1	0.0639896	-0.0176194
41	B17	3	Target 1	0.0741321	-0.00982636
41	B17	4	Target 1	0.0812427	-0.00506525
41	B17	5	Target 1	0.0867414	-0.00191601
41	B17	6	Target 1	0.0904381	-0.000568775
41	B17	7	Target 1	0.0959252	0.00256894
41	B17	8	Target 1	0.098565	0.00285925
41	B17	9	Target 1	0.100265	0.00220985
41	B17	10	Target 1	0.103033	0.00262784
41	B17	11	Target 1	0.105579	0.00282477
41	B17	12	Target 1	0.108115	0.00301094
41	B17	13	Target 1	0.111268	0.00381521
41	B17	14	Target 1	0.115314	0.00551095
41	B17	15	Target 1	0.115292	0.00314011
41	B17	16	Target 1	0.115247	0.000745335
41	B17	17	Target 1	0.11865	0.0017988
41	B17	18	Target 1	0.120364	0.00116358
41	B17	19	Target 1	0.120799	-0.00075078
41	B17	20	Target 1	0.123045	-0.000853946
41	B17	21	Target 1	0.123225	-0.0030234
41	B17	22	Target 1	0.124904	-0.00369445
41	B17	23	Target 1	0.127208	-0.00373953
41	B17	24	Target 1	0.130308	-0.00298927
41	B17	25	Target 1	0.134536	-0.00111094
41	B17	26	Target 1	0.139259	0.00126313
41	B17	27	Target 1	0.148343	0.00799722
41	B17	28	Target 1	0.167312	0.0246173
41	B17	29	Target 1	0.201866	0.056821
41	B17	30	Target 1	0.260409	0.113015
41	B17	31	Target 1	0.352362	0.202618
41	B17	32	Target 1	0.4801	0.328007
41	B17	33	Target 1	0.621809	0.467367
41	B17	34	Target 1	0.752665	0.595873
41	B17	35	Target 1	0.865131	0.70599
41	B17	36	Target 1	0.961653	0.800162
41	B17	37	Target 1	1.03743	0.873593
41	B17	38	Target 1	1.09095	0.924761
41	B17	39	Target 1	1.12321	0.954669
41	B17	40	Target 1	1.14127	0.970386
42	B18	1	Target 1	0.0501362	-0.019966
42	B18	2	Target 1	0.0550891	-0.0168192
42	B18	3	Target 1	0.0639389	-0.0097754
42	B18	4	Target 1	0.0687212	-0.00679913
42	B18	5	Target 1	0.0735816	-0.00374483
42	B18	6	Target 1	0.0778751	-0.00125736
42	B18	7	Target 1	0.0821681	0.00122965
42	B18	8	Target 1	0.0852204	0.0024759
42	B18	9	Target 1	0.0896579	0.00510734
42	B18	10	Target 1	0.0919706	0.00561399
42	B18	11	Target 1	0.0937356	0.00557297
42	B18	12	Target 1	0.096039	0.00607025
42	B18	13	Target 1	0.0972384	0.00546366
42	B18	14	Target 1	0.0973076	0.00372681
42	B18	15	Target 1	0.0978504	0.00246354
42	B18	16	Target 1	0.0972403	4.73745e-05
42	B18	17	Target 1	0.0970144	-0.00198457
42	B18	18	Target 1	0.0993728	-0.00143224
42	B18	19	Target 1	0.102659	4.74647e-05
42	B18	20	Target 1	0.102858	-0.00155894
42	B18	21	Target 1	0.103084	-0.00313909
42	B18	22	Target 1	0.104835	-0.00319428
42	B18	23	Target 1	0.107243	-0.00259224
42	B18	24	Target 1	0.110297	-0.00134394
42	B18	25	Target 1	0.11245	-0.000996926
42	B18	26	Target 1	0.118596	0.00334262
42	B18	27	Target 1	0.127236	0.0101767
42	B18	28	Target 1	0.14566	0.0267945
42	B18	29	Target 1	0.178767	0.058095
42	B18	30	Target 1	0.239129	0.116651
42	B18	31	Target 1	0.331344	0.20706
42	B18	32	Target 1	0.460487	0.334397
42	B18	33	Target 1	0.60121	0.473315
42	B18	34	Target 1	0.734314	0.604613
42	B18	35	Target 1	0.853368	0.721861
42	B18	36	Target 1	0.955476	0.822163
42	B18	37	Target 1	1.03079	0.895666
42	B18	38	Target 1	1.08538	0.948451
42	B18	39	Target 1	1.12426	0.985531
42	B18	40	Target 1	1.14489	1.00435
43	B19	1	Target 1	0.0635719	-0.0182511
43	B19	2	Target 1	0.0692231	-0.0142881
43	B19	3	Target 1	0.0756965	-0.00950292
43	B19	4	Target 1	0.0813348	-0.00555282
43	B19	5	Target 1	0.0860491	-0.00252676
43	B19	6	Target 1	0.0888248	-0.00143925
43	B19	7	Target 1	0.0929707	0.00101847
43	B19	8	Target 1	0.0960947	0.00245425
43	B19	9	Target 1	0.0992732	0.00394459
43	B19	10	Target 1	0.101591	0.00457396
43	B19	11	Target 1	0.102384	0.0036794
43	B19	12	Target 1	0.104651	0.00425722
43	B19	13	Target 1	0.105095	0.00301311
43	B19	14	Target 1	0.107281	0.00351168
43	B19	15	Target 1	0.108885	0.00342746
43	B19	16	Target 1	0.109976	0.00282943
43	B19	17	Target 1	0.110823	0.00198877
43	B19	18	Target 1	0.110923	0.000400694
43	B19	19	Target 1	0.111147	-0.00106419
43	B19	20	Target 1	0.111003	-0.0028963
43	B19	21	Target 1	0.11283	-0.00275703
43	B19	22	Target 1	0.113963	-0.00331251
43	B19	23	Target 1	0.116878	-0.00208566
43	B19	24	Target 1	0.118434	-0.00221735
43	B19	25	Target 1	0.120498	-0.00184226
43	B19	26	Target 1	0.124126	9.80263e-05
43	B19	27	Target 1	0.132672	0.0069556
43	B19	28	Target 1	0.147574	0.020169
43	B19	29	Target 1	0.175259	0.0461661
43	B19	30	Target 1	0.228365	0.0975841
43	B19	31	Target 1	0.313715	0.181246
43	B19	32	Target 1	0.434094	0.299937
43	B19	33	Target 1	0.573583	0.437737
43	B19	34	Target 1	0.705264	0.56773
43	B19	35	Target 1	0.822487	0.683265
43	B19	36	Target 1	0.923524	0.782614
43	B19	37	Target 1	1.00641	0.863811
43	B19	38	Target 1	1.06685	0.922567
43	B19	39	Target 1	1.10978	0.96381
43	B19	40	Target 1	1.13008	0.982413
44	B20	1	Target 1	0.0394493	-0.0198962
44	B20	2	Target 1	0.0450536	-0.0165016
44	B20	3	Target 1	0.0541593	-0.00960572
44	B20	4	Target 1	0.0600698	-0.00590498
44	B20	5	Target 1	0.0668057	-0.00137883
44	B20	6	Target 1	0.0713344	0.000940045
44	B20	7	Target 1	0.0739289	0.00132475
44	B20	8	Target 1	0.0767693	0.00195543
44	B20	9	Target 1	0.0797757	0.00275202
44	B20	10	Target 1	0.0831859	0.00395244
44	B20	11	Target 1	0.0856312	0.00418799
44	B20	12	Target 1	0.0876293	0.00397629
44	B20	13	Target 1	0.0897637	0.00390094
44	B20	14	Target 1	0.0914656	0.00339304
44	B20	15	Target 1	0.0920308	0.00174843
44	B20	16	Target 1	0.0928266	0.000334459
44	B20	17	Target 1	0.0969221	0.00222023
44	B20	18	Target 1	0.0977231	0.000811394
44	B20	19	Target 1	0.0977129	-0.00140855
44	B20	20	Target 1	0.0997441	-0.0015871
44	B20	21	Target 1	0.0995706	-0.00397039
44	B20	22	Target 1	0.101507	-0.00424388
44	B20	23	Target 1	0.105014	-0.00294695
44	B20	24	Target 1	0.108667	-0.00150317
44	B20	25	Target 1	0.112074	-0.000305776
44	B20	26	Target 1	0.115948	0.00135789
44	B20	27	Target 1	0.125331	0.00853104
44	B20	28	Target 1	0.143205	0.0241951
44	B20	29	Target 1	0.173317	0.0520982
44	B20	30	Target 1	0.225455	0.102026
44	B20	31	Target 1	0.302163	0.176525
44	B20	32	Target 1	0.407425	0.279577
44	B20	33	Target 1	0.526517	0.396459
44	B20	34	Target 1	0.642411	0.510143
44	B20	35	Target 1	0.738564	0.604086
44	B20	36	Target 1	0.811991	0.675304
44	B20	37	Target 1	0.855611	0.716713
44	B20	38	Target 1	0.880309	0.739202
44	B20	39	Target 1	0.894361	0.751044
44	B20	40	Target 1	0.900538	0.755011
45	B21	1	Target 1	-0.048892	-0.0194447
45	B21	2	Target 1	-0.0428755	-0.015289
45	B21	3	Target 1	-0.0364407	-0.0107151
45	B21	4	Target 1	-0.0297724	-0.00590767
45	B21	5	Target 1	-0.0237733	-0.00176942
45	B21	6	Target 1	-0.0204037	-0.000260713
45	B21	7	Target 1	-0.0166917	0.00159035
45	B21	8	Target 1	-0.0134985	0.00292274
45	B21	9	Target 1	-0.010561	0.00399938
45	B21	10	Target 1	-0.00921854	0.00348094
45	B21	11	Target 1	-0.00592644	0.00491217
45	B21	12	Target 1	-0.00473506	0.00424267
45	B21	13	Target 1	-0.00348359	0.00363328
45	B21	14	Target 1	-0.00329789	0.0019581
45	B21	15	Target 1	-0.00219958	0.00119554
45	B21	16	Target 1	-0.000288267	0.00124598
45	B21	17	Target 1	0.00226904	0.00194242
45	B21	18	Target 1	0.00339123	0.00120374
45	B21	19	Target 1	0.00451804	0.000469674
45	B21	20	Target 1	0.00521449	-0.000694742
45	B21	21	Target 1	0.00532058	-0.00244953
45	B21	22	Target 1	0.00718814	-0.00244284
45	B21	23	Target 1	0.00711317	-0.00437868
45	B21	24	Target 1	0.00931168	-0.00404104
45	B21	25	Target 1	0.0150763	-0.000137287
45	B21	26	Target 1	0.02283	0.00575558
45	B21	27	Target 1	0.0368266	0.0178913
45	B21	28	Target 1	0.0620092	0.041213
45	B21	29	Target 1	0.103238	0.0805807
45	B21	30	Target 1	0.16961	0.145092
45	B21	31	Target 1	0.267319	0.24094
45	B21	32	Target 1	0.395888	0.367649
45	B21	33	Target 1	0.526028	0.495928
45	B21	34	Target 1	0.637625	0.605663
45	B21	35	Target 1	0.719387	0.685565
45	B21	36	Target 1	0.770439	0.734756
45	B21	37	Target 1	0.796694	0.75915
45	B21	38	Target 1	0.809631	0.770226
45	B21	39	Target 1	0.817707	0.776442
45	B21	40	Target 1	0.822421	0.779295
46	B22	1	Target 1	0.0149261	-0.0197576
46	B22	2	Target 1	0.0217472	-0.0148457
46	B22	3	Target 1	0.0309451	-0.00755701
46	B22	4	Target 1	0.0356355	-0.00477581
46	B22	5	Target 1	0.039203	-0.00311763
46	B22	6	Target 1	0.0433961	-0.000833743
46	B22	7	Target 1	0.0462445	0.000105505
46	B22	8	Target 1	0.0471854	-0.000862824
46	B22	9	Target 1	0.0517303	0.00177287
46	B22	10	Target 1	0.0549944	0.00312769
46	B22	11	Target 1	0.0575971	0.00382121
46	B22	12	Target 1	0.0613248	0.00563962
46	B22	13	Target 1	0.062696	0.00510162
46	B22	14	Target 1	0.0645154	0.00501178
46	B22	15	Target 1	0.0658956	0.00448273
46	B22	16	Target 1	0.0667284	0.00340631
46	B22	17	Target 1	0.0668249	0.0015936
46	B22	18	Target 1	0.0670294	-0.000111117
46	B22	19	Target 1	0.0682543	-0.000795392
46	B22	20	Target 1	0.0681586	-0.00280039
46	B22	21	Target 1	0.0698451	-0.00302308
46	B22	22	Target 1	0.0717544	-0.00302305
46	B22	23	Target 1	0.0743349	-0.00235175
46	B22	24	Target 1	0.0748466	-0.00374926
46	B22	25	Target 1	0.0794432	-0.00106189
46	B22	26	Target 1	0.0875115	0.00509719
46	B22	27	Target 1	0.0990839	0.0147603
46	B22	28	Target 1	0.12219	0.0359573
46	B22	29	Target 1	0.161711	0.0735687
46	B22	30	Target 1	0.223348	0.133296
46	B22	31	Target 1	0.311154	0.219194
46	B22	32	Target 1	0.431215	0.337346
46	B22	33	Target 1	0.558919	0.46314
46	B22	34	Target 1	0.672813	0.575125
46	B22	35	Target 1	0.759971	0.660374
46	B22	36	Target 1	0.817139	0.715633
46	B22	37	Target 1	0.848663	0.745247
46	B22	38	Target 1	0.863461	0.758136
46	B22	39	Target 1	0.873058	0.765824
46	B22	40	Target 1	0.879876	0.770733
47	B23	1
47	B23	2
47	B23	3
47	B23	4
47	B23	5
47	B23	6
47	B23	7
47	B23	8
47	B23	9
47	B23	10
47	B23	11
47	B23	12
47	B23	13
47	B23	14
47	B23	15
47	B23	16
47	B23	17
47	B23	18
47	B23	19
47	B23	20
47	B23	21
47	B23	22
47	B23	23
47	B23	24
47	B23	25
47	B23	26
47	B23	27
47	B23	28
47	B23	29
47	B23	30
47	B23	31
47	B23	32
47	B23	33
47	B23	34
47	B23	35
47	B23	36
47	B23	37
47	B23	38
47	B23	39
47	B23	40
48	B24	1
48	B24	2
48	B24	3
48	B24	4
48	B24	5
48	B24	6
48	B24	7
48	B24	8
48	B24	9
48	B24	10
48	B24	11
48	B24	12
48	B24	13
48	B24	14
48	B24	15
48	B24	16
48	B24	17
48	B24	18
48	B24	19
48	B24	20
48	B24	21
48	B24	22
48	B24	23
48	B24	24
48	B24	25
48	B24	26
48	B24	27
48	B24	28
48	B24	29
48	B24	30
48	B24	31
48	B24	32
48	B24	33
48	B24	34
48	B24	35
48	B24	36
48	B24	37
48	B24	38
48	B24	39
48	B24	40
49	C1	1
49	C1	2
49	C1	3
49	C1	4
49	C1	5
49	C1	6
49	C1	7
49	C1	8
49	C1	9
49	C1	10
49	C1	11
49	C1	12
49	C1	13
49	C1	14
49	C1	15
49	C1	16
49	C1	17
49	C1	18
49	C1	19
49	C1	20
49	C1	21
49	C1	22
49	C1	23
49	C1	24
49	C1	25
49	C1	26
49	C1	27
49	C1	28
49	C1	29
49	C1	30
49	C1	31
49	C1	32
49	C1	33
[truncated: 13,407 more rows]

## Sheet: Results
Block Type	384-Well Block
Calibration Background is expired	No
Calibration Background performed on	07-31-2020
Calibration Pure Dye ABY is expired	No
Calibration Pure Dye ABY performed on	07-31-2020
Calibration Pure Dye CY5 is expired	No
Calibration Pure Dye CY5 performed on	07-31-2020
Calibration Pure Dye FAM is expired	No
Calibration Pure Dye FAM performed on	07-31-2020
Calibration Pure Dye JUN is expired	No
Calibration Pure Dye JUN performed on	07-31-2020
Calibration Pure Dye MUSTANG PURPLE is expired	No
Calibration Pure Dye MUSTANG PURPLE performed on	07-31-2020
Calibration Pure Dye NED is expired	No
Calibration Pure Dye NED performed on	07-31-2020
Calibration Pure Dye ROX is expired	No
Calibration Pure Dye ROX performed on	07-31-2020
Calibration Pure Dye SYBR is expired	No
Calibration Pure Dye SYBR performed on	07-31-2020
Calibration Pure Dye TAMRA is expired	No
Calibration Pure Dye TAMRA performed on	07-31-2020
Calibration Pure Dye VIC is expired	No
Calibration Pure Dye VIC performed on	07-31-2020
Calibration ROI is expired	No
Calibration ROI performed on	07-31-2020
Calibration Uniformity is expired	No
Calibration Uniformity performed on	07-31-2020
Chemistry	SYBR_GREEN
Date Created	2020-08-28 19:08:50 PM IST
Experiment Barcode
Experiment Comment
Experiment File Name	C:\Users\DELL\experiments\SSG\2020-08-28_NOTCH LIGANDS PU.eds
Experiment Name	2020-08-28_NOTCH LIGANDS PU
Experiment Run End Time	2020-08-28 19:00:55 PM IST
Experiment Type	Standard Curve
Instrument Name	272530780
Instrument Serial Number	272530780
Instrument Type	QuantStudio™ 5 System
Passive Reference	ROX
Post-read Stage/Step
Pre-read Stage/Step
Quantification Cycle Method	Ct
Signal Smoothing On	true
Stage where Melt Analysis is performed	Stage3
Stage/ Cycle where Ct Analysis is performed	Stage2, Step2
User Name
Well	Well Position	Omit	Sample Name	Target Name	Task	Reporter	Quencher	CT	Ct Mean	Ct SD	Quantity	Quantity Mean	Quantity SD	Y-Intercept	R(superscript 2)	Slope	Efficiency	Automatic Ct Threshold	Ct Threshold	Automatic Baseline	Baseline Start	Baseline End	Amp Status	Comments	Cq Conf	MTP	HIGHSD	Tm1	Tm2	Tm3	Tm4
26	B2	FALSE	Sample 1	Target 1	UNKNOWN	SYBR	None	17.5227	23.1871	5.39373								TRUE	0.0887859	TRUE	3	14	Amp		0.974434	N	Y	82.4776
27	B3	FALSE	Sample 1	Target 1	UNKNOWN	SYBR	None	17.4256	23.1871	5.39373								TRUE	0.0887859	TRUE	3	14	Amp		0.918808	N	Y	82.4776
28	B4	FALSE	Sample 1	Target 1	UNKNOWN	SYBR	None	17.6253	23.1871	5.39373								TRUE	0.0887859	TRUE	3	14	Amp		0.939429	N	Y	82.4776
29	B5	FALSE	Sample 1	Target 1	UNKNOWN	SYBR	None	14.2202	23.1871	5.39373								TRUE	0.0887859	TRUE	3	11	Amp		0.91064	Y	Y	83.1345	69.6208
30	B6	FALSE	Sample 1	Target 1	UNKNOWN	SYBR	None	14.1765	23.1871	5.39373								TRUE	0.0887859	TRUE	3	10	Amp		0.947549	Y	Y	83.249	69.9643
31	B7	FALSE	Sample 1	Target 1	UNKNOWN	SYBR	None	14.2524	23.1871	5.39373								TRUE	0.0887859	TRUE	3	11	Amp		0.937894	Y	Y	83.249	69.7353
32	B8	FALSE	Sample 1	Target 1	UNKNOWN	SYBR	None	27.3095	23.1871	5.39373								TRUE	0.0887859	TRUE	3	23	Amp		0.909634	Y	Y	78.8971	69.8498
33	B9	FALSE	Sample 1	Target 1	UNKNOWN	SYBR	None	27.7428	23.1871	5.39373								TRUE	0.0887859	TRUE	3	23	Amp		0.887908	Y	Y	78.6888	69.8606
34	B10	FALSE	Sample 1	Target 1	UNKNOWN	SYBR	None	27.4283	23.1871	5.39373								TRUE	0.0887859	TRUE	3	23	Amp		0.902386	Y	Y	78.9181	70.2045
35	B11	FALSE	Sample 1	Target 1	UNKNOWN	SYBR	None	21.9293	23.1871	5.39373								TRUE	0.0887859	TRUE	3	18	Amp		0.890064	N	Y	73.5294
36	B12	FALSE	Sample 1	Target 1	UNKNOWN	SYBR	None	21.9746	23.1871	5.39373								TRUE	0.0887859	TRUE	3	18	Amp		0.923494	N	Y	73.5294
37	B13	FALSE	Sample 1	Target 1	UNKNOWN	SYBR	None	21.9896	23.1871	5.39373								TRUE	0.0887859	TRUE	3	18	Amp		0.890434	N	Y	73.5118
38	B14	FALSE	Sample 1	Target 1	UNKNOWN	SYBR	None	24.5106	23.1871	5.39373								TRUE	0.0887859	TRUE	3	20	Amp		0.868352	Y	Y	78.7789	69.9621
39	B15	FALSE	Sample 1	Target 1	UNKNOWN	SYBR	None	24.559	23.1871	5.39373								TRUE	0.0887859	TRUE	3	20	Amp		0.866694	Y	Y	78.7789	69.7331
40	B16	FALSE	Sample 1	Target 1	UNKNOWN	SYBR	None	24.4567	23.1871	5.39373								TRUE	0.0887859	TRUE	3	20	Amp		0.877374	Y	Y	78.7789	69.6186
41	B17	FALSE	Sample 1	Target 1	UNKNOWN	SYBR	None	29.6181	23.1871	5.39373								TRUE	0.0887859	TRUE	3	26	Amp		0.866954	Y	Y	81.4203	69.3932
42	B18	FALSE	Sample 1	Target 1	UNKNOWN	SYBR	None	29.5737	23.1871	5.39373								TRUE	0.0887859	TRUE	3	25	Amp		0.886499	Y	Y	81.5348	69.3932
43	B19	FALSE	Sample 1	Target 1	UNKNOWN	SYBR	None	29.851	23.1871	5.39373								TRUE	0.0887859	TRUE	3	26	Amp		0.893351	Y	Y	81.6493	69.1641
44	B20	FALSE	Sample 1	Target 1	UNKNOWN	SYBR	None	29.7702	23.1871	5.39373								TRUE	0.0887859	TRUE	3	26	Amp		0.84076	Y	Y	80.3894	85.3147	69.0495
45	B21	FALSE	Sample 1	Target 1	UNKNOWN	SYBR	None	29.1368	23.1871	5.39373								TRUE	0.0887859	TRUE	3	25	Amp		0.85705	Y	Y	80.4198	85.2109	68.8984
46	B22	FALSE	Sample 1	Target 1	UNKNOWN	SYBR	None	29.2958	23.1871	5.39373								TRUE	0.0887859	TRUE	3	25	Amp		0.854783	Y	Y	80.4198	85.0968	68.328
50	C2	FALSE	Sample 1	Target 1	UNKNOWN	SYBR	None	17.555	23.1871	5.39373								TRUE	0.0887859	TRUE	3	14	Amp		0.953411	N	Y	82.4776
51	C3	FALSE	Sample 1	Target 1	UNKNOWN	SYBR	None	17.4376	23.1871	5.39373								TRUE	0.0887859	TRUE	3	13	Amp		0.942757	N	Y	82.4776
52	C4	FALSE	Sample 1	Target 1	UNKNOWN	SYBR	None	17.1499	23.1871	5.39373								TRUE	0.0887859	TRUE	3	12	Amp		0.924545	N	Y	82.707
53	C5	FALSE	Sample 1	Target 1	UNKNOWN	SYBR	None	14.0822	23.1871	5.39373								TRUE	0.0887859	TRUE	3	10	Amp		0.929807	Y	Y	83.3635	69.8498
54	C6	FALSE	Sample 1	Target 1	UNKNOWN	SYBR	None	14.0226	23.1871	5.39373								TRUE	0.0887859	TRUE	3	9	Amp		0.91966	Y	Y	83.3635	70.0788
55	C7	FALSE	Sample 1	Target 1	UNKNOWN	SYBR	None	14.1246	23.1871	5.39373								TRUE	0.0887859	TRUE	3	10	Amp		0.926049	Y	Y	83.3635	69.7353
56	C8	FALSE	Sample 1	Target 1	UNKNOWN	SYBR	None	26.3778	23.1871	5.39373								TRUE	0.0887859	TRUE	3	22	Amp		0.96733	Y	Y	79.0117	70.0788
57	C9	FALSE	Sample 1	Target 1	UNKNOWN	SYBR	None	26.4807	23.1871	5.39373								TRUE	0.0887859	TRUE	3	22	Amp		0.951651	Y	Y	79.0328	69.9752
58	C10	FALSE	Sample 1	Target 1	UNKNOWN	SYBR	None	26.6823	23.1871	5.39373								TRUE	0.0887859	TRUE	3	22	Amp		0.942271	Y	Y	78.9181	69.9752
59	C11	FALSE	Sample 1	Target 1	UNKNOWN	SYBR	None	21.6183	23.1871	5.39373								TRUE	0.0887859	TRUE	3	17	Amp		0.951948	N	Y	73.5294
60	C12	FALSE	Sample 1	Target 1	UNKNOWN	SYBR	None	21.568	23.1871	5.39373								TRUE	0.0887859	TRUE	3	17	Amp		0.952378	N	Y	73.6441
61	C13	FALSE	Sample 1	Target 1	UNKNOWN	SYBR	None	21.8573	23.1871	5.39373								TRUE	0.0887859	TRUE	3	18	Amp		0.927726	N	Y	73.6263
62	C14	FALSE	Sample 1	Target 1	UNKNOWN	SYBR	None	23.5999	23.1871	5.39373								TRUE	0.0887859	TRUE	3	19	Amp		0.935153	Y	Y	78.8934	70.0766
63	C15	FALSE	Sample 1	Target 1	UNKNOWN	SYBR	None	23.6526	23.1871	5.39373								TRUE	0.0887859	TRUE	3	19	Amp		0.940565	Y	Y	78.8934	69.8476
64	C16	FALSE	Sample 1	Target 1	UNKNOWN	SYBR	None	23.8243	23.1871	5.39373								TRUE	0.0887859	TRUE	3	19	Amp		0.904861	Y	Y	78.8934	69.9621
65	C17	FALSE	Sample 1	Target 1	UNKNOWN	SYBR	None	27.3807	23.1871	5.39373								TRUE	0.0887859	TRUE	3	23	Amp		0.938362	Y	Y	81.6493	69.5077
66	C18	FALSE	Sample 1	Target 1	UNKNOWN	SYBR	None	27.5014	23.1871	5.39373								TRUE	0.0887859	TRUE	3	23	Amp		0.920419	Y	Y	81.7639	69.6223
67	C19	FALSE	Sample 1	Target 1	UNKNOWN	SYBR	None	28.0267	23.1871	5.39373								TRUE	0.0887859	TRUE	3	24	Amp		0.914503	Y	Y	81.5348	69.7368
68	C20	FALSE	Sample 1	Target 1	UNKNOWN	SYBR	None	28.5535	23.1871	5.39373								TRUE	0.0887859	TRUE	3	24	Amp		0.892674	Y	Y	80.6184	85.6584	69.8513
69	C21	FALSE	Sample 1	Target 1	UNKNOWN	SYBR	None	29.0464	23.1871	5.39373								TRUE	0.0887859	TRUE	3	25	Amp		0.901744	Y	Y	80.4198	85.2109	69.1265
70	C22	FALSE	Sample 1	Target 1	UNKNOWN	SYBR	None	28.9478	23.1871	5.39373								TRUE	0.0887859	TRUE	3	25	Amp		0.907005	Y	Y	80.4198	85.3249	68.8984

## Sheet: Melt Curve Raw Data
Block Type	384-Well Block
Calibration Background is expired	No
Calibration Background performed on	07-31-2020
Calibration Pure Dye ABY is expired	No
Calibration Pure Dye ABY performed on	07-31-2020
Calibration Pure Dye CY5 is expired	No
Calibration Pure Dye CY5 performed on	07-31-2020
Calibration Pure Dye FAM is expired	No
Calibration Pure Dye FAM performed on	07-31-2020
Calibration Pure Dye JUN is expired	No
Calibration Pure Dye JUN performed on	07-31-2020
Calibration Pure Dye MUSTANG PURPLE is expired	No
Calibration Pure Dye MUSTANG PURPLE performed on	07-31-2020
Calibration Pure Dye NED is expired	No
Calibration Pure Dye NED performed on	07-31-2020
Calibration Pure Dye ROX is expired	No
Calibration Pure Dye ROX performed on	07-31-2020
Calibration Pure Dye SYBR is expired	No
Calibration Pure Dye SYBR performed on	07-31-2020
Calibration Pure Dye TAMRA is expired	No
Calibration Pure Dye TAMRA performed on	07-31-2020
Calibration Pure Dye VIC is expired	No
Calibration Pure Dye VIC performed on	07-31-2020
Calibration ROI is expired	No
Calibration ROI performed on	07-31-2020
Calibration Uniformity is expired	No
Calibration Uniformity performed on	07-31-2020
Chemistry	SYBR_GREEN
Date Created	2020-08-28 19:08:52 PM IST
Experiment Barcode
Experiment Comment
Experiment File Name	C:\Users\DELL\experiments\SSG\2020-08-28_NOTCH LIGANDS PU.eds
Experiment Name	2020-08-28_NOTCH LIGANDS PU
Experiment Run End Time	2020-08-28 19:00:55 PM IST
Experiment Type	Standard Curve
Instrument Name	272530780
Instrument Serial Number	272530780
Instrument Type	QuantStudio™ 5 System
Passive Reference	ROX
Post-read Stage/Step
Pre-read Stage/Step
Quantification Cycle Method	Ct
Signal Smoothing On	true
Stage where Melt Analysis is performed	Stage3
Stage/ Cycle where Ct Analysis is performed	Stage2, Step2
User Name
Well	Well Position	Reading	Temperature	Fluorescence	Derivative	Target Name
26	B2	1	60.001	924158	27926.6	Target 1
26	B2	2	60.2304	921268	27146.9	Target 1
26	B2	3	60.4597	912738	26385.5	Target 1
26	B2	4	60.6891	910403	25574.1	Target 1
26	B2	5	60.9184	904550	24661.9	Target 1
26	B2	6	61.1478	897963	23633.7	Target 1
26	B2	7	61.3771	892204	22509.1	Target 1
26	B2	8	61.6065	886853	21331.2	Target 1
26	B2	9	61.8358	881395	20150.8	Target 1
26	B2	10	62.0652	876161	19014.2	Target 1
26	B2	11	62.2945	870686	17955.7	Target 1
26	B2	12	62.5239	868424	16996.9	Target 1
26	B2	13	62.7532	861568	16152.8	Target 1
26	B2	14	62.9826	861436	15439.9	Target 1
26	B2	15	63.2119	853078	14878.4	Target 1
26	B2	16	63.4413	852810	14483.9	Target 1
26	B2	17	63.6707	848552	14245.5	Target 1
26	B2	18	63.9	844910	14141.8	Target 1
26	B2	19	64.1294	843464	14112.2	Target 1
26	B2	20	64.3587	838115	14084.9	Target 1
26	B2	21	64.5881	834226	13998.1	Target 1
26	B2	22	64.8174	831501	13813.7	Target 1
26	B2	23	65.0468	828014	13523.6	Target 1
26	B2	24	65.2761	824093	13152.3	Target 1
26	B2	25	65.5055	820911	12752.2	Target 1
26	B2	26	65.7348	816973	12389	Target 1
26	B2	27	65.9642	814507	12119.5	Target 1
26	B2	28	66.1935	812680	11967.1	Target 1
26	B2	29	66.4229	810021	11910.4	Target 1
26	B2	30	66.6523	805966	11892.6	Target 1
26	B2	31	66.8816	802913	11848.2	Target 1
26	B2	32	67.111	801147	11732.7	Target 1
26	B2	33	67.3403	796332	11547.8	Target 1
26	B2	34	67.5697	793118	11351.2	Target 1
26	B2	35	67.799	791902	11251.8	Target 1
26	B2	36	68.0284	788241	11386.5	Target 1
26	B2	37	68.2577	785904	11880.9	Target 1
26	B2	38	68.4871	784667	12802.2	Target 1
26	B2	39	68.7164	781187	14114.3	Target 1
26	B2	40	68.9458	779470	15623.8	Target 1
26	B2	41	69.1751	777521	17105.9	Target 1
26	B2	42	69.4045	767398	18295.5	Target 1
26	B2	43	69.6339	766412	18961.6	Target 1
26	B2	44	69.8632	757184	18985.9	Target 1
26	B2	45	70.0926	753411	18396.8	Target 1
26	B2	46	70.3219	748045	17360.7	Target 1
26	B2	47	70.5513	743264	16134.7	Target 1
26	B2	48	70.7806	739610	14995.6	Target 1
26	B2	49	71.01	737741	14150.6	Target 1
26	B2	50	71.2393	737159	13710.1	Target 1
26	B2	51	71.4687	732596	13665	Target 1
26	B2	52	71.698	727283	13887.8	Target 1
26	B2	53	71.9274	728016	14212.6	Target 1
26	B2	54	72.1567	721488	14499.3	Target 1
26	B2	55	72.3861	716510	14670.1	Target 1
26	B2	56	72.6154	713193	14729.5	Target 1
26	B2	57	72.8448	711452	14713.7	Target 1
26	B2	58	73.0742	708871	14664.1	Target 1
26	B2	59	73.3035	700991	14604.6	Target 1
26	B2	60	73.5329	701041	14540.2	Target 1
26	B2	61	73.7622	696917	14470.5	Target 1
26	B2	62	73.9916	693247	14403.3	Target 1
26	B2	63	74.2209	687807	14366.2	Target 1
26	B2	64	74.4503	687159	14390.5	Target 1
26	B2	65	74.6796	683103	14496.2	Target 1
26	B2	66	74.909	679408	14672.1	Target 1
26	B2	67	75.1383	676026	14885.6	Target 1
26	B2	68	75.3677	672224	15082.9	Target 1
26	B2	69	75.597	667834	15211.8	Target 1
26	B2	70	75.8264	663666	15239.6	Target 1
26	B2	71	76.0557	660454	15164.2	Target 1
26	B2	72	76.2851	656462	15014.6	Target 1
26	B2	73	76.5145	651474	14841.5	Target 1
26	B2	74	76.7438	649989	14702.2	Target 1
26	B2	75	76.9732	645679	14641.1	Target 1
26	B2	76	77.2025	642812	14678.7	Target 1
26	B2	77	77.4319	638762	14810.9	Target 1
26	B2	78	77.6612	636014	15025.8	Target 1
26	B2	79	77.8906	629968	15323	Target 1
26	B2	80	78.1199	627053	15722.1	Target 1
26	B2	81	78.3493	626284	16256.6	Target 1
26	B2	82	78.5786	619676	16958.4	Target 1
26	B2	83	78.808	616562	17852.4	Target 1
26	B2	84	79.0373	610992	18965	Target 1
26	B2	85	79.2667	607211	20342.7	Target 1
26	B2	86	79.496	602000	22070.8	Target 1
26	B2	87	79.7254	598316	24288.3	Target 1
26	B2	88	79.9548	590879	27204.2	Target 1
26	B2	89	80.1841	582930	31114.1	Target 1
26	B2	90	80.4135	578380	36396.8	Target 1
26	B2	91	80.6428	568447	43465.9	Target 1
26	B2	92	80.8722	560424	52656.7	Target 1
26	B2	93	81.1015	547322	64057.9	Target 1
26	B2	94	81.3309	530549	77326.2	Target 1
26	B2	95	81.5602	511580	91553.2	Target 1
26	B2	96	81.7896	482617	105265	Target 1
26	B2	97	82.0189	446945	116616	Target 1
26	B2	98	82.2483	403480	123760	Target 1
26	B2	99	82.4776	364707	125323	Target 1
26	B2	100	82.707	326140	120793	Target 1
26	B2	101	82.9363	293853	110702	Target 1
26	B2	102	83.1657	272006	96501.4	Target 1
26	B2	103	83.3951	259414	80190.9	Target 1
26	B2	104	83.6244	249545	63827.3	Target 1
26	B2	105	83.8538	244773	49078.4	Target 1
26	B2	106	84.0831	241538	36957.9	Target 1
26	B2	107	84.3125	238824	27784	Target 1
26	B2	108	84.5418	234876	21326.7	Target 1
26	B2	109	84.7712	230652	17047.8	Target 1
26	B2	110	85.0005	229376	14329.5	Target 1
26	B2	111	85.2299	224654	12594.7	Target 1
26	B2	112	85.4592	224897	11529.7	Target 1
26	B2	113	85.6886	221896	10874.4	Target 1
26	B2	114	85.9179	217452	10472.2	Target 1
26	B2	115	86.1473	215837	10235	Target 1
26	B2	116	86.3766	214404	10119.3	Target 1
26	B2	117	86.606	211331	10104.6	Target 1
26	B2	118	86.8354	209344	10171.1	Target 1
26	B2	119	87.0647	206333	10283.9	Target 1
26	B2	120	87.2941	205692	10393.3	Target 1
26	B2	121	87.5234	198361	10454	Target 1
26	B2	122	87.7528	199157	10448.1	Target 1
26	B2	123	87.9821	194228	10396.1	Target 1
26	B2	124	88.2115	191909	10348.4	Target 1
26	B2	125	88.4408	189821	10360	Target 1
26	B2	126	88.6702	186302	10463.5	Target 1
26	B2	127	88.8995	186113	10652.8	Target 1
26	B2	128	89.1289	181091	10881.9	Target 1
26	B2	129	89.3582	178188	11081.2	Target 1
26	B2	130	89.5876	175207	11186.7	Target 1
26	B2	131	89.817	172064	11168.1	Target 1
26	B2	132	90.0463	171467	11040.8	Target 1
26	B2	133	90.2757	167732	10854.6	Target 1
26	B2	134	90.505	165160	10668.2	Target 1
26	B2	135	90.7344	162721	10525.2	Target 1
26	B2	136	90.9637	161008	10443.4	Target 1
26	B2	137	91.1931	158003	10418.9	Target 1
26	B2	138	91.4224	155109	10435.2	Target 1
26	B2	139	91.6518	152140	10473.2	Target 1
26	B2	140	91.8811	150534	10515.6	Target 1
26	B2	141	92.1105	148666	10546.4	Target 1
26	B2	142	92.3398	143166	10547.9	Target 1
26	B2	143	92.5692	143023	10500.1	Target 1
26	B2	144	92.7985	138712	10386.3	Target 1
26	B2	145	93.0279	137662	10201.2	Target 1
26	B2	146	93.2572	134058	9957.76	Target 1
26	B2	147	93.4866	131583	9687.97	Target 1
26	B2	148	93.716	130063	9435.28	Target 1
26	B2	149	93.9453	129508	9239.46	Target 1
26	B2	150	94.1747	123610	9118.82	Target 1
26	B2	151	94.404	124096	9060.82	Target 1
26	B2	152	94.6334	120399	9028.97	Target 1
26	B2	153	94.8627	121320	8983.41	Target 1
27	B3	1	60.001	1.27601e+06	33611.6	Target 1
27	B3	2	60.2304	1.26994e+06	33412.3	Target 1
27	B3	3	60.4597	1.26389e+06	33138.2	Target 1
27	B3	4	60.6891	1.25603e+06	32697.6	Target 1
27	B3	5	60.9184	1.24951e+06	32068.5	Target 1
27	B3	6	61.1478	1.24133e+06	31305.7	Target 1
27	B3	7	61.3771	1.23549e+06	30505.7	Target 1
27	B3	8	61.6065	1.22547e+06	29756.3	Target 1
27	B3	9	61.8358	1.22148e+06	29099.8	Target 1
27	B3	10	62.0652	1.21531e+06	28534.3	Target 1
27	B3	11	62.2945	1.20509e+06	28026.4	Target 1
27	B3	12	62.5239	1.19915e+06	27581.1	Target 1
27	B3	13	62.7532	1.19464e+06	27231.9	Target 1
27	B3	14	62.9826	1.18683e+06	27025.2	Target 1
27	B3	15	63.2119	1177779	26993.1	Target 1
27	B3	16	63.4413	1.1759e+06	27116.8	Target 1
27	B3	17	63.6707	1.16951e+06	27312.9	Target 1
27	B3	18	63.9	1161023	27453.4	Target 1
27	B3	19	64.1294	1156065	27414	Target 1
27	B3	20	64.3587	1146429	27127.8	Target 1
27	B3	21	64.5881	1.14144e+06	26615	Target 1
27	B3	22	64.8174	1.13235e+06	25977.7	Target 1
27	B3	23	65.0468	1.12821e+06	25364.5	Target 1
27	B3	24	65.2761	1.12138e+06	24912.7	Target 1
27	B3	25	65.5055	1115986	24701.5	Target 1
27	B3	26	65.7348	1.11143e+06	24726.6	Target 1
27	B3	27	65.9642	1.10636e+06	24909.6	Target 1
27	B3	28	66.1935	1.09914e+06	25140.4	Target 1
27	B3	29	66.4229	1092970	25327	Target 1
27	B3	30	66.6523	1085915	25435.5	Target 1
27	B3	31	66.8816	1080079	25496.3	Target 1
27	B3	32	67.111	1.07362e+06	25584.5	Target 1
27	B3	33	67.3403	1.06723e+06	25785.3	Target 1
27	B3	34	67.5697	1.06244e+06	26174.1	Target 1
27	B3	35	67.799	1.0568e+06	26816.2	Target 1
27	B3	36	68.0284	1.05007e+06	27779.1	Target 1
27	B3	37	68.2577	1.04103e+06	29095	Target 1
27	B3	38	68.4871	1.03637e+06	30768.4	Target 1
27	B3	39	68.7164	1.03291e+06	32723.5	Target 1
27	B3	40	68.9458	1.02323e+06	34711	Target 1
27	B3	41	69.1751	1.01637e+06	36370.2	Target 1
27	B3	42	69.4045	1.00578e+06	37346.5	Target 1
27	B3	43	69.6339	991262	37435.7	Target 1
27	B3	44	69.8632	981632	36673.6	Target 1
27	B3	45	70.0926	971777	35317.6	Target 1
27	B3	46	70.3219	965528	33732.4	Target 1
27	B3	47	70.5513	960480	32248.2	Target 1
27	B3	48	70.7806	951653	31065.1	Target 1
27	B3	49	71.01	944192	30234.2	Target 1
27	B3	50	71.2393	938645	29701.6	Target 1
27	B3	51	71.4687	929809	29365.5	Target 1
27	B3	52	71.698	924111	29121.6	Target 1
27	B3	53	71.9274	916921	28887.6	Target 1
27	B3	54	72.1567	910248	28621.1	Target 1
27	B3	55	72.3861	902820	28328.8	Target 1
27	B3	56	72.6154	894100	28062.9	Target 1
27	B3	57	72.8448	889680	27923.9	Target 1
27	B3	58	73.0742	884660	27983	Target 1
27	B3	59	73.3035	877586	28253.6	Target 1
27	B3	60	73.5329	872189	28664.4	Target 1
27	B3	61	73.7622	862097	29115.8	Target 1
27	B3	62	73.9916	857429	29504.4	Target 1
27	B3	63	74.2209	849426	29751.4	Target 1
27	B3	64	74.4503	842114	29825.3	Target 1
27	B3	65	74.6796	834947	29744.9	Target 1
27	B3	66	74.909	826969	29569.3	Target 1
27	B3	67	75.1383	819905	29380.8	Target 1
27	B3	68	75.3677	815245	29257.4	Target 1
27	B3	69	75.597	807141	29246.2	Target 1
27	B3	70	75.8264	798773	29347.1	Target 1
27	B3	71	76.0557	794636	29514.1	Target 1
27	B3	72	76.2851	785972	29679.1	Target 1
27	B3	73	76.5145	777141	29786.9	Target 1
27	B3	74	76.7438	770757	29826.1	Target 1
27	B3	75	76.9732	763233	29834.9	Target 1
27	B3	76	77.2025	755925	29874.5	Target 1
27	B3	77	77.4319	751653	29983.3	Target 1
27	B3	78	77.6612	744161	30146.9	Target 1
27	B3	79	77.8906	734430	30306.6	Target 1
27	B3	80	78.1199	727731	30408	Target 1
27	B3	81	78.3493	719841	30456.8	Target 1
27	B3	82	78.5786	712142	30541.2	Target 1
27	B3	83	78.808	708417	30809.7	Target 1
27	B3	84	79.0373	699579	31420.7	Target 1
27	B3	85	79.2667	694406	32502.9	Target 1
27	B3	86	79.496	685822	34154.6	Target 1
27	B3	87	79.7254	676223	36481.6	Target 1
27	B3	88	79.9548	669710	39650.6	Target 1
27	B3	89	80.1841	659660	43933.3	Target 1
27	B3	90	80.4135	648822	49716.5	Target 1
27	B3	91	80.6428	638264	57468.7	Target 1
27	B3	92	80.8722	624636	67640.9	Target 1
27	B3	93	81.1015	607491	80492.8	Target 1
27	B3	94	81.3309	591825	95860.8	Target 1
27	B3	95	81.5602	565932	112933	Target 1
27	B3	96	81.7896	533775	130157	Target 1
27	B3	97	82.0189	490249	145373	Target 1
27	B3	98	82.2483	437486	156221	Target 1
27	B3	99	82.4776	386746	160713	Target 1
27	B3	100	82.707	334575	157787	Target 1
27	B3	101	82.9363	291260	147630	Target 1
27	B3	102	83.1657	258483	131642	Target 1
27	B3	103	83.3951	238101	112065	Target 1
27	B3	104	83.6244	221809	91420.4	Target 1
27	B3	105	83.8538	212178	71936.8	Target 1
27	B3	106	84.0831	208166	55167	Target 1
27	B3	107	84.3125	203058	41845.8	Target 1
27	B3	108	84.5418	197765	31983.6	Target 1
27	B3	109	84.7712	194667	24966.6	Target 1
27	B3	110	85.0005	190739	20179.6	Target 1
27	B3	111	85.2299	186188	17053.6	Target 1
27	B3	112	85.4592	184532	15007.3	Target 1
27	B3	113	85.6886	180616	13629.9	Target 1
27	B3	114	85.9179	178907	12651.5	Target 1
27	B3	115	86.1473	176229	11895.4	Target 1
27	B3	116	86.3766	173155	11247.6	Target 1
27	B3	117	86.606	168121	10650.4	Target 1
27	B3	118	86.8354	167631	10100.8	Target 1
27	B3	119	87.0647	167345	9634.06	Target 1
27	B3	120	87.2941	164017	9285.88	Target 1
27	B3	121	87.5234	162284	9055.8	Target 1
27	B3	122	87.7528	160297	8896.3	Target 1
27	B3	123	87.9821	154588	8735.79	Target 1
27	B3	124	88.2115	154161	8518.74	Target 1
27	B3	125	88.4408	152196	8236.52	Target 1
27	B3	126	88.6702	149386	7930.79	Target 1
27	B3	127	88.8995	149399	7671.26	Target 1
27	B3	128	89.1289	146969	7520.81	Target 1
27	B3	129	89.3582	146163	7505.71	Target 1
27	B3	130	89.5876	142940	7603.88	Target 1
27	B3	131	89.817	140685	7755.22	Target 1
27	B3	132	90.0463	139491	7888.42	Target 1
27	B3	133	90.2757	136700	7948.93	Target 1
27	B3	134	90.505	135527	7914.47	Target 1
27	B3	135	90.7344	132448	7793.45	Target 1
27	B3	136	90.9637	133266	7612.41	Target 1
27	B3	137	91.1931	128010	7403.03	Target 1
27	B3	138	91.4224	128501	7194.26	Target 1
27	B3	139	91.6518	127151	7007.47	Target 1
27	B3	140	91.8811	124669	6852	Target 1
27	B3	141	92.1105	123604	6722.77	Target 1
27	B3	142	92.3398	121288	6605.75	Target 1
27	B3	143	92.5692	119397	6492.14	Target 1
27	B3	144	92.7985	118097	6391.44	Target 1
27	B3	145	93.0279	117793	6330.01	Target 1
27	B3	146	93.2572	116234	6330.46	Target 1
27	B3	147	93.4866	113151	6386	Target 1
27	B3	148	93.716	112299	6452.29	Target 1
27	B3	149	93.9453	108418	6467.63	Target 1
27	B3	150	94.1747	108223	6389.64	Target 1
27	B3	151	94.404	107451	6221.66	Target 1
27	B3	152	94.6334	106775	6009.75	Target 1
27	B3	153	94.8627	106192	5813.91	Target 1
28	B4	1	60.001	1.02293e+06	26683.1	Target 1
28	B4	2	60.2304	1.01891e+06	26258.4	Target 1
28	B4	3	60.4597	1.01152e+06	25875.8	Target 1
28	B4	4	60.6891	1.0088e+06	25515	Target 1
28	B4	5	60.9184	1.00151e+06	25152.3	Target 1
28	B4	6	61.1478	998004	24760.1	Target 1
28	B4	7	61.3771	991376	24313.6	Target 1
28	B4	8	61.6065	985116	23800.5	Target 1
28	B4	9	61.8358	978514	23231.1	Target 1
28	B4	10	62.0652	971896	22635.5	Target 1
28	B4	11	62.2945	965942	22047.4	Target 1
28	B4	12	62.5239	962854	21453.2	Target 1
28	B4	13	62.7532	956205	20879.1	Target 1
28	B4	14	62.9826	951509	20323.8	Target 1
28	B4	15	63.2119	943966	19782.7	Target 1
28	B4	16	63.4413	943085	19265.4	Target 1
28	B4	17	63.6707	935775	18792.5	Target 1
28	B4	18	63.9	930008	18381.4	Target 1
28	B4	19	64.1294	927978	18035	Target 1
28	B4	20	64.3587	923550	17741.3	Target 1
28	B4	21	64.5881	918192	17484.6	Target 1
28	B4	22	64.8174	912581	17264	Target 1
28	B4	23	65.0468	910803	17104.8	Target 1
28	B4	24	65.2761	904689	17053.2	Target 1
28	B4	25	65.5055	901301	17152.4	Target 1
28	B4	26	65.7348	897257	17412.4	Target 1
28	B4	27	65.9642	892875	17787	Target 1
28	B4	28	66.1935	890808	18181.2	Target 1
28	B4	29	66.4229	885939	18486.9	Target 1
28	B4	30	66.6523	877171	18632.4	Target 1
28	B4	31	66.8816	873328	18618	Target 1
28	B4	32	67.111	870404	18517	Target 1
28	B4	33	67.3403	864173	18456	Target 1
28	B4	34	67.5697	860953	18584.9	Target 1
28	B4	35	67.799	854857	19051.5	Target 1
28	B4	36	68.0284	852478	19974.1	Target 1
28	B4	37	68.2577	848096	21403.6	Target 1
28	B4	38	68.4871	843189	23189	Target 1
28	B4	39	68.7164	838827	25182.7	Target 1
28	B4	40	68.9458	832717	27138.4	Target 1
28	B4	41	69.1751	826195	28729.2	Target 1
28	B4	42	69.4045	815382	29680.6	Target 1
28	B4	43	69.6339	806146	29862.5	Target 1
28	B4	44	69.8632	796478	29332.8	Target 1
28	B4	45	70.0926	790691	28311	Target 1
28	B4	46	70.3219	782542	27094.2	Target 1
28	B4	47	70.5513	777662	25955.7	Target 1
28	B4	48	70.7806	772994	25066.1	Target 1
28	B4	49	71.01	766014	24467.8	Target 1
28	B4	50	71.2393	760720	24098.2	Target 1
28	B4	51	71.4687	755537	23844.7	Target 1
28	B4	52	71.698	746963	23602.3	Target 1
28	B4	53	71.9274	741487	23311.6	Target 1
28	B4	54	72.1567	737688	22971.5	Target 1
28	B4	55	72.3861	731067	22628	Target 1
28	B4	56	72.6154	723158	22348.6	Target 1
28	B4	57	72.8448	721197	22192.1	Target 1
28	B4	58	73.0742	716163	22182.2	Target 1
28	B4	59	73.3035	710331	22294	Target 1
28	B4	60	73.5329	703223	22464.2	Target 1
28	B4	61	73.7622	700345	22619.3	Target 1
28	B4	62	73.9916	693382	22709.7	Target 1
28	B4	63	74.2209	685700	22730.5	Target 1
28	B4	64	74.4503	681854	22715.7	Target 1
28	B4	65	74.6796	676217	22708.5	Target 1
28	B4	66	74.909	672288	22727.1	Target 1
28	B4	67	75.1383	666339	22748.5	Target 1
28	B4	68	75.3677	658261	22724.8	Target 1
28	B4	69	75.597	653999	22617.9	Target 1
28	B4	70	75.8264	647218	22428.4	Target 1
28	B4	71	76.0557	641216	22198.4	Target 1
28	B4	72	76.2851	637651	21988.7	Target 1
28	B4	73	76.5145	632603	21841.7	Target 1
28	B4	74	76.7438	625724	21784.1	Target 1
28	B4	75	76.9732	621402	21813.7	Target 1
28	B4	76	77.2025	614961	21913.1	Target 1
28	B4	77	77.4319	610376	22057.7	Target 1
28	B4	78	77.6612	605605	22244.6	Target 1
28	B4	79	77.8906	599511	22467	Target 1
28	B4	80	78.1199	592252	22713.7	Target 1
28	B4	81	78.3493	590152	22972.2	Target 1
28	B4	82	78.5786	581998	23239.3	Target 1
28	B4	83	78.808	576509	23536.3	Target 1
28	B4	84	79.0373	570958	23926	Target 1
28	B4	85	79.2667	564794	24522.7	Target 1
28	B4	86	79.496	559876	25490.2	Target 1
28	B4	87	79.7254	554144	27029.8	Target 1
28	B4	88	79.9548	548524	29365.9	Target 1
28	B4	89	80.1841	540477	32741.1	Target 1
28	B4	90	80.4135	533613	37418.7	Target 1
28	B4	91	80.6428	523344	43675.2	Target 1
28	B4	92	80.8722	512818	51752.8	Target 1
28	B4	93	81.1015	499953	61750.1	Target 1
28	B4	94	81.3309	483387	73458.5	Target 1
28	B4	95	81.5602	465668	86198.2	Target 1
28	B4	96	81.7896	437333	98747.5	Target 1
28	B4	97	82.0189	402500	109456	Target 1
28	B4	98	82.2483	360691	116564	Target 1
28	B4	99	82.4776	317535	118656	Target 1
28	B4	100	82.707	279413	115088	Target 1
28	B4	101	82.9363	245963	106213	Target 1
28	B4	102	83.1657	221595	93309.6	Target 1
28	B4	103	83.3951	209764	78230.9	Target 1
28	B4	104	83.6244	199689	62918.4	Target 1
28	B4	105	83.8538	193987	48956.2	Target 1
28	B4	106	84.0831	189417	37312.9	Target 1
28	B4	107	84.3125	186111	28315.5	Target 1
28	B4	108	84.5418	181760	21794.6	Target 1
28	B4	109	84.7712	179777	17011.6	Target 1
28	B4	110	85.0005	176294	13919.3	Target 1
28	B4	111	85.2299	176348	12039.3	Target 1
28	B4	112	85.4592	173798	10977.6	Target 1
28	B4	113	85.6886	169237	10415.6	Target 1
28	B4	114	85.9179	168035	10096.9	Target 1
28	B4	115	86.1473	165945	9827.78	Target 1
28	B4	116	86.3766	161344	9488.38	Target 1
28	B4	117	86.606	159311	9037.87	Target 1
28	B4	118	86.8354	158818	8503.88	Target 1
28	B4	119	87.0647	157083	7954.49	Target 1
28	B4	120	87.2941	153878	7463.95	Target 1
28	B4	121	87.5234	153906	7084.99	Target 1
28	B4	122	87.7528	152423	6838.05	Target 1
28	B4	123	87.9821	148825	6718.52	Target 1
28	B4	124	88.2115	146965	6713.4	Target 1
28	B4	125	88.4408	146019	6813.34	Target 1
28	B4	126	88.6702	144547	7009.43	Target 1
28	B4	127	88.8995	143893	7276.71	Target 1
28	B4	128	89.1289	140283	7561.23	Target 1
28	B4	129	89.3582	135703	7789.02	Target 1
28	B4	130	89.5876	136758	7897.62	Target 1
28	B4	131	89.817	133087	7867.14	Target 1
28	B4	132	90.0463	132602	7726.06	Target 1
28	B4	133	90.2757	131849	7526.49	Target 1
28	B4	134	90.505	127857	7310.77	Target 1
28	B4	135	90.7344	125555	7095.07	Target 1
28	B4	136	90.9637	126713	6877.68	Target 1
28	B4	137	91.1931	124138	6657.61	Target 1
28	B4	138	91.4224	120380	6445.63	Target 1
28	B4	139	91.6518	122220	6260.58	Target 1
28	B4	140	91.8811	119190	6117.5	Target 1
28	B4	141	92.1105	118190	6018.56	Target 1
28	B4	142	92.3398	116482	5952.84	Target 1
28	B4	143	92.5692	113253	5905.49	Target 1
28	B4	144	92.7985	114476	5867.14	Target 1
28	B4	145	93.0279	113127	5836.65	Target 1
28	B4	146	93.2572	108723	5815.98	Target 1
28	B4	147	93.4866	109279	5804.83	Target 1
28	B4	148	93.716	107431	5800.86	Target 1
28	B4	149	93.9453	106239	5803.26	Target 1
28	B4	150	94.1747	104165	5813.43	Target 1
28	B4	151	94.404	102772	5831.37	Target 1
28	B4	152	94.6334	101689	5852.74	Target 1
28	B4	153	94.8627	101827	5871.1	Target 1
29	B5	1	60.0008	1.21784e+06	26831.4	Target 1
29	B5	2	60.2298	1.21417e+06	27021.7	Target 1
29	B5	3	60.4589	1.20753e+06	27218.4	Target 1
29	B5	4	60.6879	1.20398e+06	27367.1	Target 1
29	B5	5	60.917	1.19841e+06	27434.8	Target 1
29	B5	6	61.146	1.19108e+06	27424.3	Target 1
29	B5	7	61.3751	1.18558e+06	27369.6	Target 1
29	B5	8	61.6041	1178458	27313.9	Target 1
29	B5	9	61.8332	1.172e+06	27288.8	Target 1
29	B5	10	62.0622	1167010	27299.4	Target 1
29	B5	11	62.2913	1.15974e+06	27331.3	Target 1
29	B5	12	62.5203	1.15251e+06	27364.1	Target 1
29	B5	13	62.7494	1.14697e+06	27391.4	Target 1
29	B5	14	62.9784	1140112	27428.4	Target 1
29	B5	15	63.2075	1.13409e+06	27502.6	Target 1
29	B5	16	63.4365	1.12586e+06	27631.8	Target 1
29	B5	17	63.6655	1.12206e+06	27798.9	Target 1
29	B5	18	63.8946	1113472	27943.2	Target 1
29	B5	19	64.1236	1.11066e+06	27983.3	Target 1
29	B5	20	64.3527	1.09981e+06	27858.6	Target 1
29	B5	21	64.5817	1.09309e+06	27565.3	Target 1
29	B5	22	64.8108	1.08598e+06	27161.5	Target 1
29	B5	23	65.0398	1.08063e+06	26737.4	Target 1
29	B5	24	65.2689	1.07565e+06	26376.5	Target 1
29	B5	25	65.4979	1068066	26129.3	Target 1
29	B5	26	65.727	1.06249e+06	26010.2	Target 1
29	B5	27	65.956	1.05629e+06	26007.8	Target 1
29	B5	28	66.1851	1.05068e+06	26096.2	Target 1
29	B5	29	66.4141	1.0445e+06	26242.4	Target 1
29	B5	30	66.6432	1.03783e+06	26413.9	Target 1
29	B5	31	66.8722	1.0322e+06	26590	Target 1
29	B5	32	67.1012	1.02403e+06	26774.9	Target 1
29	B5	33	67.3303	1.01833e+06	27010.9	Target 1
29	B5	34	67.5593	1.01435e+06	27388.9	Target 1
29	B5	35	67.7884	1.004e+06	28051.1	Target 1
29	B5	36	68.0174	999932	28951.9	Target 1
29	B5	37	68.2465	993484	30243.4	Target 1
29	B5	38	68.4755	988132	32016.4	Target 1
29	B5	39	68.7046	980410	34155.8	Target 1
29	B5	40	68.9336	975594	36384.9	Target 1
29	B5	41	69.1627	964576	38320.1	Target 1
29	B5	42	69.3917	952430	39589.3	Target 1
29	B5	43	69.6208	938588	39968.6	Target 1
29	B5	44	69.8498	923251	39464	Target 1
29	B5	45	70.0788	914732	38295.1	Target 1
29	B5	46	70.3079	907370	36793.8	Target 1
29	B5	47	70.5369	898577	35276.2	Target 1
29	B5	48	70.766	891829	33954.8	Target 1
29	B5	49	70.995	881699	32920.6	Target 1
29	B5	50	71.2241	875045	32171.6	Target 1
29	B5	51	71.4531	865662	31654.6	Target 1
29	B5	52	71.6822	862553	31294.9	Target 1
29	B5	53	71.9112	852191	31013	Target 1
29	B5	54	72.1403	844892	30741	Target 1
29	B5	55	72.3693	836604	30439.1	Target 1
29	B5	56	72.5984	829840	30105.9	Target 1
29	B5	57	72.8274	823282	29772.5	Target 1
29	B5	58	73.0564	816434	29485.7	Target 1
29	B5	59	73.2855	808596	29285.9	Target 1
29	B5	60	73.5145	803497	29190.1	Target 1
29	B5	61	73.7436	796661	29182.9	Target 1
29	B5	62	73.9726	789346	29217.9	Target 1
29	B5	63	74.2017	783242	29232.5	Target 1
29	B5	64	74.4307	776465	29171.3	Target 1
29	B5	65	74.6598	766605	29011.4	Target 1
29	B5	66	74.8888	761650	28773.6	Target 1
29	B5	67	75.1179	754880	28513.7	Target 1
29	B5	68	75.3469	747593	28294.2	Target 1
29	B5	69	75.576	743376	28118.1	Target 1
29	B5	70	75.805	734770	28069	Target 1
29	B5	71	76.0341	729188	28117.4	Target 1
29	B5	72	76.2631	721400	28215.4	Target 1
29	B5	73	76.4921	715326	28314.2	Target 1
29	B5	74	76.7212	708841	28378.7	Target 1
29	B5	75	76.9502	701718	28429.7	Target 1
29	B5	76	77.1793	694056	28478.3	Target 1
29	B5	77	77.4083	689210	28538	Target 1
29	B5	78	77.6374	681607	28614.5	Target 1
29	B5	79	77.8664	676280	28703.7	Target 1
29	B5	80	78.0955	667131	28796.7	Target 1
29	B5	81	78.3245	662034	28892	Target 1
29	B5	82	78.5536	654795	29003.2	Target 1
29	B5	83	78.7826	647734	29152.8	Target 1
29	B5	84	79.0117	642216	29357.4	Target 1
29	B5	85	79.2407	634683	29611.3	Target 1
29	B5	86	79.4698	629359	29884.4	Target 1
29	B5	87	79.6988	620380	30142.1	Target 1
29	B5	88	79.9278	612699	30381	Target 1
29	B5	89	80.1569	604959	30662.8	Target 1
29	B5	90	80.3859	598465	31129.8	Target 1
29	B5	91	80.615	592540	31999.6	Target 1
29	B5	92	80.844	584388	33548.5	Target 1
29	B5	93	81.0731	578271	36098.3	Target 1
29	B5	94	81.3021	568725	40001.5	Target 1
29	B5	95	81.5312	561157	45606	Target 1
29	B5	96	81.7602	550039	53164.5	Target 1
29	B5	97	81.9893	537668	62680.8	Target 1
29	B5	98	82.2183	521576	73723.9	Target 1
29	B5	99	82.4474	501413	85299.7	Target 1
29	B5	100	82.6764	472097	95893.7	Target 1
29	B5	101	82.9055	433260	103761	Target 1
29	B5	102	83.1345	382531	107418	Target 1
29	B5	103	83.3635	337405	106152	Target 1
29	B5	104	83.5926	300651	100316	Target 1
29	B5	105	83.8216	279227	91248	Target 1
29	B5	106	84.0507	263190	80822.6	Target 1
29	B5	107	84.2797	252247	70860.3	Target 1
29	B5	108	84.5088	239514	62627.8	Target 1
29	B5	109	84.7378	227897	56608.4	Target 1
29	B5	110	84.9669	217297	52563.9	Target 1
29	B5	111	85.1959	201808	49794.3	Target 1
29	B5	112	85.425	187913	47466.9	Target 1
29	B5	113	85.654	172729	44898.8	Target 1
29	B5	114	85.8831	158185	41725.7	Target 1
29	B5	115	86.1121	149572	37929.5	Target 1
29	B5	116	86.3411	145264	33747.3	Target 1
29	B5	117	86.5702	138410	29522.4	Target 1
29	B5	118	86.7992	133751	24655	Target 1
29	B5	119	87.0283	129192	20020.9	Target 1
29	B5	120	87.2573	127951	16157.5	Target 1
29	B5	121	87.4864	124558	13081.3	Target 1
29	B5	122	87.7154	124327	10743.9	Target 1
29	B5	123	87.9445	120379	9067.72	Target 1
29	B5	124	88.1735	119679	7963.59	Target 1
29	B5	125	88.4026	117843	7335.06	Target 1
29	B5	126	88.6316	117640	7072.7	Target 1
29	B5	127	88.8607	115856	7048.01	Target 1
29	B5	128	89.0897	112961	7119.42	Target 1
29	B5	129	89.3188	109916	7157	Target 1
29	B5	130	89.5478	110121	7077.13	Target 1
29	B5	131	89.7768	106736	6866.22	Target 1
29	B5	132	90.0059	106027	6575.56	Target 1
29	B5	133	90.2349	105517	6287.8	Target 1
29	B5	134	90.464	104622	6071.23	Target 1
29	B5	135	90.693	101852	5944.93	Target 1
29	B5	136	90.9221	101481	5870.53	Target 1
29	B5	137	91.1511	99674.3	5773.47	Target 1
29	B5	138	91.3802	98169.8	5584.44	Target 1
29	B5	139	91.6092	95348.5	5281.57	Target 1
29	B5	140	91.8383	93918.4	4909.92	Target 1
29	B5	141	92.0673	96738.8	4563.08	Target 1
29	B5	142	92.2964	94167.2	4332.52	Target 1
29	B5	143	92.5254	93520.9	4255.12	Target 1
29	B5	144	92.7545	92389.5	4294.45	Target 1
29	B5	145	92.9835	90135.9	4369.26	Target 1
29	B5	146	93.2125	87869	4407.29	Target 1
29	B5	147	93.4416	89226.2	4384.69	Target 1
29	B5	148	93.6706	87133.6	4324.48	Target 1
29	B5	149	93.8997	87636.7	4261.93	Target 1
29	B5	150	94.1287	85191.9	4209.29	Target 1
29	B5	151	94.3578	83470.6	4148.3	Target 1
29	B5	152	94.5868	82756	4051.4	Target 1
29	B5	153	94.8159	82751.4	3909.13	Target 1
30	B6	1	60.0008	1.20593e+06	23021	Target 1
30	B6	2	60.2298	1.2036e+06	23370.4	Target 1
30	B6	3	60.4589	1200245	23692.7	Target 1
30	B6	4	60.6879	1.19586e+06	23894	Target 1
30	B6	5	60.917	1.1872e+06	23925	Target 1
30	B6	6	61.146	1184594	23807.7	Target 1
30	B6	7	61.3751	1.17698e+06	23629.8	Target 1
30	B6	8	61.6041	1.17136e+06	23504.1	Target 1
30	B6	9	61.8332	1.16653e+06	23516	Target 1
30	B6	10	62.0622	1162104	23689.2	Target 1
30	B6	11	62.2913	1155364	23981.3	Target 1
30	B6	12	62.5203	1.15172e+06	24308.3	Target 1
30	B6	13	62.7494	1.14308e+06	24583.1	Target 1
30	B6	14	62.9784	1139422	24747.1	Target 1
30	B6	15	63.2075	1.13116e+06	24784.5	Target 1
30	B6	16	63.4365	1.12545e+06	24716.6	Target 1
30	B6	17	63.6655	1.12135e+06	24586.3	Target 1
30	B6	18	63.8946	1.11289e+06	24438.4	Target 1
30	B6	19	64.1236	1107800	24307.1	Target 1
30	B6	20	64.3527	1.10322e+06	24211.6	Target 1
30	B6	21	64.5817	1.09682e+06	24159.8	Target 1
30	B6	22	64.8108	1.08988e+06	24156.9	Target 1
30	B6	23	65.0398	1084803	24210.1	Target 1
30	B6	24	65.2689	1.07999e+06	24325.9	Target 1
30	B6	25	65.4979	1.07355e+06	24500.1	Target 1
30	B6	26	65.727	1.06673e+06	24706.6	Target 1
30	B6	27	65.956	1.06221e+06	24894.7	Target 1
30	B6	28	66.1851	1.05716e+06	25004.9	Target 1
30	B6	29	66.4141	1.05004e+06	24996.9	Target 1
30	B6	30	66.6432	1.04066e+06	24875.8	Target 1
30	B6	31	66.8722	1.03697e+06	24695.3	Target 1
30	B6	32	67.1012	1.03183e+06	24530.7	Target 1
30	B6	33	67.3303	1.02358e+06	24443.8	Target 1
30	B6	34	67.5593	1.02129e+06	24464.4	Target 1
30	B6	35	67.7884	1.01368e+06	24612.8	Target 1
30	B6	36	68.0174	1.00802e+06	24948.1	Target 1
30	B6	37	68.2465	1.00182e+06	25607.7	Target 1
30	B6	38	68.4755	994540	26785.9	Target 1
30	B6	39	68.7046	989739	28379.7	Target 1
30	B6	40	68.9336	987854	30483.7	Target 1
30	B6	41	69.1627	980248	32923.9	Target 1
30	B6	42	69.3917	974322	35291.7	Target 1
30	B6	43	69.6208	963063	37123.4	Target 1
30	B6	44	69.8498	945368	38075.6	Target 1
30	B6	45	70.0788	934107	38050.2	Target 1
30	B6	46	70.3079	926849	37203.4	Target 1
30	B6	47	70.5369	916280	35849.4	Target 1
30	B6	48	70.766	909363	34325.7	Target 1
30	B6	49	70.995	899482	32893.4	Target 1
30	B6	50	71.2241	894539	31701.1	Target 1
30	B6	51	71.4531	885379	30802.4	Target 1
30	B6	52	71.6822	877379	30187.9	Target 1
30	B6	53	71.9112	872076	29808.8	Target 1
30	B6	54	72.1403	866384	29590.7	Target 1
30	B6	55	72.3693	857394	29446.3	Target 1
30	B6	56	72.5984	849945	29297.2	Target 1
30	B6	57	72.8274	841808	29094.6	Target 1
30	B6	58	73.0564	837312	28833.8	Target 1
30	B6	59	73.2855	828280	28548.6	Target 1
30	B6	60	73.5145	822257	28294.6	Target 1
30	B6	61	73.7436	815705	28124.4	Target 1
30	B6	62	73.9726	810564	28065.2	Target 1
30	B6	63	74.2017	802425	28106.6	Target 1
30	B6	64	74.4307	798083	28202.5	Target 1
30	B6	65	74.6598	789463	28285.2	Target 1
30	B6	66	74.8888	781810	28291.1	Target 1
30	B6	67	75.1179	775889	28181.9	Target 1
30	B6	68	75.3469	769087	27960.9	Target 1
30	B6	69	75.576	761880	27676.5	Target 1
30	B6	70	75.805	752999	27409.9	Target 1
30	B6	71	76.0341	748820	27247.4	Target 1
30	B6	72	76.2631	744178	27246.1	Target 1
30	B6	73	76.4921	737606	27407	Target 1
30	B6	74	76.7212	728503	27677.9	Target 1
30	B6	75	76.9502	723314	27978.8	Target 1
30	B6	76	77.1793	715480	28237.9	Target 1
30	B6	77	77.4083	709118	28414.5	Target 1
30	B6	78	77.6374	700864	28501.2	Target 1
30	B6	79	77.8664	696032	28512.2	Target 1
30	B6	80	78.0955	688127	28471.9	Target 1
30	B6	81	78.3245	681237	28410.1	Target 1
30	B6	82	78.5536	674338	28362.2	Target 1
30	B6	83	78.7826	669044	28367.1	Target 1
30	B6	84	79.0117	659857	28457.7	Target 1
30	B6	85	79.2407	657251	28648.9	Target 1
30	B6	86	79.4698	648361	28934.2	Target 1
30	B6	87	79.6988	641659	29299.4	Target 1
30	B6	88	79.9278	634170	29748.5	Target 1
30	B6	89	80.1569	625536	30328.9	Target 1
30	B6	90	80.3859	620040	31142.8	Target 1
30	B6	91	80.615	614424	32347.6	Target 1
30	B6	92	80.844	604253	34159.9	Target 1
30	B6	93	81.0731	596521	36872.9	Target 1
30	B6	94	81.3021	587740	40867.6	Target 1
30	B6	95	81.5312	580199	46583.3	Target 1
30	B6	96	81.7602	567970	54407.9	Target 1
30	B6	97	81.9893	557646	64480.8	Target 1
30	B6	98	82.2183	542016	76455.3	Target 1
30	B6	99	82.4474	521845	89326	Target 1
30	B6	100	82.6764	493806	101453	Target 1
30	B6	101	82.9055	453734	110864	Target 1
30	B6	102	83.1345	403912	115789	Target 1
30	B6	103	83.3635	354614	115252	Target 1
30	B6	104	83.5926	318522	109435	Target 1
30	B6	105	83.8216	290886	99654	Target 1
30	B6	106	84.0507	274814	87930.2	Target 1
30	B6	107	84.2797	261250	76354.4	Target 1
30	B6	108	84.5088	250968	66510.4	Target 1
30	B6	109	84.7378	239136	59151.8	Target 1
30	B6	110	84.9669	228430	54190.8	Target 1
30	B6	111	85.1959	216563	50929.5	Target 1
30	B6	112	85.425	200004	48411.4	Target 1
30	B6	113	85.654	185529	45768.8	Target 1
30	B6	114	85.8831	169669	42468.7	Target 1
30	B6	115	86.1121	160949	38402.2	Target 1
30	B6	116	86.3411	154687	33814.8	Target 1
30	B6	117	86.5702	149847	29134.6	Target 1
30	B6	118	86.7992	146192	24331.3	Target 1
30	B6	119	87.0283	140842	19869	Target 1
30	B6	120	87.2573	140721	16320.4	Target 1
30	B6	121	87.4864	136281	13690	Target 1
30	B6	122	87.7154	134335	11888.6	Target 1
30	B6	123	87.9445	132879	10779.9	Target 1
30	B6	124	88.1735	130084	10200.4	Target 1
30	B6	125	88.4026	127160	9969.52	Target 1
30	B6	126	88.6316	124804	9904.87	Target 1
30	B6	127	88.8607	123296	9847.41	Target 1
30	B6	128	89.0897	119149	9689.36	Target 1
30	B6	129	89.3188	117285	9392.07	Target 1
30	B6	130	89.5478	115740	8985.56	Target 1
30	B6	131	89.7768	113288	8546.01	Target 1
30	B6	132	90.0059	113740	8157.03	Target 1
30	B6	133	90.2349	110686	7870.16	Target 1
30	B6	134	90.464	109470	7683.68	Target 1
30	B6	135	90.693	107313	7550.29	Target 1
30	B6	136	90.9221	104886	7408.17	Target 1
30	B6	137	91.1511	103435	7215.8	Target 1
30	B6	138	91.3802	102640	6971.41	Target 1
30	B6	139	91.6092	100029	6708.62	Target 1
30	B6	140	91.8383	99690.2	6474.7	Target 1
30	B6	141	92.0673	98479.3	6305.74	Target 1
30	B6	142	92.2964	97022.5	6210.76	Target 1
30	B6	143	92.5254	94309.4	6170.41	Target 1
30	B6	144	92.7545	94374.5	6146.61	Target 1
30	B6	145	92.9835	92260.9	6096.47	Target 1
30	B6	146	93.2125	90081.4	5985.59	Target 1
30	B6	147	93.4416	89370.6	5797.7	Target 1
30	B6	148	93.6706	87858.8	5540.12	Target 1
30	B6	149	93.8997	86426.4	5241.6	Target 1
30	B6	150	94.1287	85975.5	4941.99	Target 1
30	B6	151	94.3578	85690.3	4676.54	Target 1
30	B6	152	94.5868	83130.9	4462.85	Target 1
30	B6	153	94.8159	83836.4	4297.37	Target 1
31	B7	1	60.0008	1277699	31025.8	Target 1
31	B7	2	60.2298	1274424	30881.6	Target 1
31	B7	3	60.4589	1.26484e+06	30722.9	Target 1
31	B7	4	60.6879	1.26243e+06	30483.4	Target 1
31	B7	5	60.917	1.25473e+06	30124.2	Target 1
31	B7	6	61.146	1.24765e+06	29633.2	Target 1
31	B7	7	61.3751	1.24026e+06	28958	Target 1
31	B7	8	61.6041	1.23413e+06	28294.7	Target 1
31	B7	9	61.8332	1.22664e+06	27714.9	Target 1
31	B7	10	62.0622	1.22058e+06	27242.6	Target 1
31	B7	11	62.2913	1.21486e+06	26855	Target 1
31	B7	12	62.5203	1.20999e+06	26510.8	Target 1
31	B7	13	62.7494	1.20099e+06	26188.9	Target 1
31	B7	14	62.9784	1.19458e+06	25909.1	Target 1
31	B7	15	63.2075	1.18855e+06	25717.9	Target 1
31	B7	16	63.4365	1.18474e+06	25650.2	Target 1
31	B7	17	63.6655	1.1778e+06	25697.5	Target 1
31	B7	18	63.8946	1.17212e+06	25800.7	Target 1
31	B7	19	64.1236	1.16578e+06	25876.5	Target 1
31	B7	20	64.3527	1159156	25855.4	Target 1
31	B7	21	64.5817	1.15367e+06	25715.7	Target 1
31	B7	22	64.8108	1.14572e+06	25491.7	Target 1
31	B7	23	65.0398	1.13858e+06	25259.7	Target 1
31	B7	24	65.2689	1.13666e+06	25105.1	Target 1
31	B7	25	65.4979	1.1286e+06	25093.5	Target 1
31	B7	26	65.727	1122731	25256.1	Target 1
31	B7	27	65.956	1.11777e+06	25587.3	Target 1
31	B7	28	66.1851	1.11161e+06	26050.2	Target 1
31	B7	29	66.4141	1.10598e+06	26586.5	Target 1
31	B7	30	66.6432	1.09834e+06	27125.8	Target 1
31	B7	31	66.8722	1.0928e+06	27602.2	Target 1
31	B7	32	67.1012	1.08525e+06	27979.2	Target 1
31	B7	33	67.3303	1.0798e+06	28280.6	Target 1
31	B7	34	67.5593	1.06885e+06	28619.1	Target 1
31	B7	35	67.7884	1.06685e+06	29206.8	Target 1
31	B7	36	68.0174	1.05688e+06	30201.4	Target 1
31	B7	37	68.2465	1.05288e+06	31728.6	Target 1
31	B7	38	68.4755	1.04597e+06	34033.6	Target 1
31	B7	39	68.7046	1.03932e+06	37057	Target 1
31	B7	40	68.9336	1.03405e+06	40490	Target 1
31	B7	41	69.1627	1.02457e+06	43808.4	Target 1
31	B7	42	69.3917	1.01127e+06	46415.6	Target 1
31	B7	43	69.6208	992598	47846.4	Target 1
31	B7	44	69.8498	975249	47935.7	Target 1
31	B7	45	70.0788	962568	46865.8	Target 1
31	B7	46	70.3079	951161	45066.4	Target 1
31	B7	47	70.5369	942827	43030.6	Target 1
31	B7	48	70.766	931739	41141.6	Target 1
31	B7	49	70.995	925298	39588	Target 1
31	B7	50	71.2241	913746	38381.2	Target 1
31	B7	51	71.4531	903665	37430.3	Target 1
31	B7	52	71.6822	894266	36621	Target 1
31	B7	53	71.9112	887241	35862.1	Target 1
31	B7	54	72.1403	879282	35102.5	Target 1
31	B7	55	72.3693	869190	34336.2	Target 1
31	B7	56	72.5984	858465	33601.1	Target 1
31	B7	57	72.8274	854894	32967.1	Target 1
31	B7	58	73.0564	845531	32502.6	Target 1
31	B7	59	73.2855	838464	32233.3	Target 1
31	B7	60	73.5145	833944	32117.5	Target 1
31	B7	61	73.7436	825002	32058.2	Target 1
31	B7	62	73.9726	816109	31949.8	Target 1
31	B7	63	74.2017	806393	31730	Target 1
31	B7	64	74.4307	801159	31402	Target 1
31	B7	65	74.6598	794214	31018.7	Target 1
31	B7	66	74.8888	785863	30641	Target 1
31	B7	67	75.1179	781313	30306.8	Target 1
31	B7	68	75.3469	772437	30025	Target 1
31	B7	69	75.576	765054	29793.9	Target 1
31	B7	70	75.805	756917	29587.5	Target 1
31	B7	71	76.0341	752097	29450.2	Target 1
31	B7	72	76.2631	746585	29409.7	Target 1
31	B7	73	76.4921	737081	29454.9	Target 1
31	B7	74	76.7212	730158	29555	Target 1
31	B7	75	76.9502	724879	29672.8	Target 1
31	B7	76	77.1793	715994	29766.6	Target 1
31	B7	77	77.4083	710356	29818.1	Target 1
31	B7	78	77.6374	703213	29827.2	Target 1
31	B7	79	77.8664	696502	29791.3	Target 1
31	B7	80	78.0955	686891	29723.4	Target 1
31	B7	81	78.3245	682168	29642.6	Target 1
31	B7	82	78.5536	676462	29617.1	Target 1
31	B7	83	78.7826	669387	29684	Target 1
31	B7	84	79.0117	661302	29823.5	Target 1
31	B7	85	79.2407	655482	30010.9	Target 1
31	B7	86	79.4698	649516	30229.2	Target 1
31	B7	87	79.6988	640020	30467.1	Target 1
31	B7	88	79.9278	633895	30748.1	Target 1
31	B7	89	80.1569	627742	31144.9	Target 1
31	B7	90	80.3859	618220	31785.4	Target 1
31	B7	91	80.615	613555	32855.6	Target 1
31	B7	92	80.844	604474	34603.6	Target 1
31	B7	93	81.0731	598435	37344.1	Target 1
31	B7	94	81.3021	589875	41455.5	Target 1
31	B7	95	81.5312	579595	47340.9	Target 1
31	B7	96	81.7602	568844	55321.7	Target 1
31	B7	97	81.9893	559391	65453.7	Target 1
31	B7	98	82.2183	542121	77307.1	Target 1
31	B7	99	82.4474	521368	89818.3	Target 1
31	B7	100	82.6764	493751	101346	Target 1
31	B7	101	82.9055	452902	110007	Target 1
31	B7	102	83.1345	401611	114225	Target 1
31	B7	103	83.3635	356704	113283	Target 1
31	B7	104	83.5926	322063	107617	Target 1
31	B7	105	83.8216	298507	98692.5	Target 1
31	B7	106	84.0507	283422	88502.3	Target 1
31	B7	107	84.2797	268576	78929.9	Target 1
31	B7	108	84.5088	255635	71232	Target 1
31	B7	109	84.7378	242350	65818.3	Target 1
31	B7	110	84.9669	226150	62337.3	Target 1
31	B7	111	85.1959	210847	59963.3	Target 1
31	B7	112	85.425	192839	57750.4	Target 1
31	B7	113	85.654	174068	54935.8	Target 1
31	B7	114	85.8831	157786	51124.1	Target 1
31	B7	115	86.1121	145940	46322.9	Target 1
31	B7	116	86.3411	139370	40850.8	Target 1
31	B7	117	86.5702	131303	35174	Target 1
31	B7	118	86.7992	125564	29748.4	Target 1
31	B7	119	87.0283	121567	23604.5	Target 1
31	B7	120	87.2573	119033	18471.3	Target 1
31	B7	121	87.4864	117135	14449.5	Target 1
31	B7	122	87.7154	114851	11510.5	Target 1
31	B7	123	87.9445	113236	9530.53	Target 1
31	B7	124	88.1735	112199	8315.58	Target 1
31	B7	125	88.4026	109191	7630.17	Target 1
31	B7	126	88.6316	105879	7237.86	Target 1
31	B7	127	88.8607	107815	6946.04	Target 1
31	B7	128	89.0897	102240	6639.15	Target 1
31	B7	129	89.3188	100847	6287.14	Target 1
31	B7	130	89.5478	102632	5923.94	Target 1
31	B7	131	89.7768	99400.8	5605.9	Target 1
31	B7	132	90.0059	98461.9	5369.56	Target 1
31	B7	133	90.2349	97808.7	5210.6	Target 1
31	B7	134	90.464	95309.9	5092.57	Target 1
31	B7	135	90.693	93300.9	4974.5	Target 1
31	B7	136	90.9221	93125.1	4836.02	Target 1
31	B7	137	91.1511	93310.7	4683.76	Target 1
31	B7	138	91.3802	89501.2	4540.19	Target 1
31	B7	139	91.6092	89491.7	4426.26	Target 1
31	B7	140	91.8383	88656.7	4348.47	Target 1
31	B7	141	92.0673	87624.6	4294.54	Target 1
31	B7	142	92.2964	86666.2	4239.53	Target 1
31	B7	143	92.5254	84211.2	4162.05	Target 1
31	B7	144	92.7545	82152.6	4063.15	Target 1
31	B7	145	92.9835	83393.2	3971.81	Target 1
31	B7	146	93.2125	82754	3927.28	Target 1
31	B7	147	93.4416	80755.7	3947.03	Target 1
31	B7	148	93.6706	79192.2	4006.67	Target 1
31	B7	149	93.8997	78343.3	4051.22	Target 1
31	B7	150	94.1287	75833.8	4031.1	Target 1
31	B7	151	94.3578	75335.9	3935.26	Target 1
31	B7	152	94.5868	75799.5	3796.35	Target 1
31	B7	153	94.8159	74639.1	3666.91	Target 1
32	B8	1	60.0008	1.38726e+06	37987.8	Target 1
32	B8	2	60.2298	1.38064e+06	37980.3	Target 1
32	B8	3	60.4589	1.37378e+06	38027.9	Target 1
32	B8	4	60.6879	1.36986e+06	38069.5	Target 1
32	B8	5	60.917	1.35952e+06	38061.2	Target 1
32	B8	6	61.146	1.35167e+06	37995.9	Target 1
32	B8	7	61.3751	1340848	37895.7	Target 1
32	B8	8	61.6041	1332390	37782.5	Target 1
32	B8	9	61.8332	1.32721e+06	37658.4	Target 1
32	B8	10	62.0622	1.31596e+06	37505.2	Target 1
32	B8	11	62.2913	1.30401e+06	37301.1	Target 1
32	B8	12	62.5203	1.29786e+06	37030.4	Target 1
32	B8	13	62.7494	1.28901e+06	36680.8	Target 1
32	B8	14	62.9784	1.27897e+06	36239.1	Target 1
32	B8	15	63.2075	1.27177e+06	35699.3	Target 1
32	B8	16	63.4365	1.26328e+06	35084.2	Target 1
32	B8	17	63.6655	1.25235e+06	34457.2	Target 1
32	B8	18	63.8946	1.24487e+06	33914.1	Target 1
32	B8	19	64.1236	1.23668e+06	33547.2	Target 1
32	B8	20	64.3527	1.23159e+06	33410.2	Target 1
32	B8	21	64.5817	1.22327e+06	33502.7	Target 1
32	B8	22	64.8108	1.21265e+06	33781	Target 1
32	B8	23	65.0398	1.20669e+06	34186.6	Target 1
32	B8	24	65.2689	1.20049e+06	34668.5	Target 1
32	B8	25	65.4979	1.18955e+06	35192.5	Target 1
32	B8	26	65.727	1.17977e+06	35735.2	Target 1
32	B8	27	65.956	1.175e+06	36267.7	Target 1
32	B8	28	66.1851	1.16578e+06	36746.8	Target 1
32	B8	29	66.4141	1.15559e+06	37122.4	Target 1
32	B8	30	66.6432	1.14598e+06	37356.3	Target 1
32	B8	31	66.8722	1.13703e+06	37440.8	Target 1
32	B8	32	67.1012	1.128e+06	37406.5	Target 1
32	B8	33	67.3303	1118789	37326.1	Target 1
32	B8	34	67.5593	1111035	37327.6	Target 1
32	B8	35	67.7884	1.10008e+06	37612.2	Target 1
32	B8	36	68.0174	1.09255e+06	38460.6	Target 1
32	B8	37	68.2465	1084161	40197.7	Target 1
32	B8	38	68.4755	1.07768e+06	43094.5	Target 1
32	B8	39	68.7046	1.06673e+06	47223.2	Target 1
32	B8	40	68.9336	1.06093e+06	52317.6	Target 1
32	B8	41	69.1627	1.04988e+06	57729	Target 1
32	B8	42	69.3917	1.03803e+06	62541.4	Target 1
32	B8	43	69.6208	1.01706e+06	65843.3	Target 1
32	B8	44	69.8498	992058	67046.6	Target 1
32	B8	45	70.0788	972880	66093.6	Target 1
32	B8	46	70.3079	955997	63447.2	Target 1
32	B8	47	70.5369	945029	59876.2	Target 1
32	B8	48	70.766	932557	56163.8	Target 1
32	B8	49	70.995	920276	52879	Target 1
32	B8	50	71.2241	908572	50289.6	Target 1
32	B8	51	71.4531	898936	48399.9	Target 1
32	B8	52	71.6822	887211	47053	Target 1
32	B8	53	71.9112	877656	46043.9	Target 1
32	B8	54	72.1403	864665	45202.3	Target 1
32	B8	55	72.3693	854772	44437.8	Target 1
32	B8	56	72.5984	843288	43738.9	Target 1
32	B8	57	72.8274	835814	43138.8	Target 1
32	B8	58	73.0564	824829	42669.7	Target 1
32	B8	59	73.2855	814969	42330.5	Target 1
32	B8	60	73.5145	806416	42089.4	Target 1
32	B8	61	73.7436	795786	41907.2	Target 1
32	B8	62	73.9726	784593	41774.7	Target 1
32	B8	63	74.2017	776585	41735.4	Target 1
32	B8	64	74.4307	767089	41895.2	Target 1
32	B8	65	74.6598	757319	42413.1	Target 1
32	B8	66	74.8888	746511	43483.8	Target 1
32	B8	67	75.1179	738328	45314.8	Target 1
32	B8	68	75.3469	729857	48109.6	Target 1
32	B8	69	75.576	718248	52051	Target 1
32	B8	70	75.805	703514	57280.1	Target 1
32	B8	71	76.0341	691515	63849.2	Target 1
32	B8	72	76.2631	680147	71655.3	Target 1
32	B8	73	76.4921	662256	80387.6	Target 1
32	B8	74	76.7212	639122	89542.2	Target 1
32	B8	75	76.9502	615946	98529.9	Target 1
32	B8	76	77.1793	586196	106857	Target 1
32	B8	77	77.4083	559130	114302	Target 1
32	B8	78	77.6374	528454	120995	Target 1
32	B8	79	77.8664	498271	127343	Target 1
32	B8	80	78.0955	469722	133766	Target 1
32	B8	81	78.3245	443760	140341	Target 1
32	B8	82	78.5536	413590	146482	Target 1
32	B8	83	78.7826	374609	150867	Target 1
32	B8	84	79.0117	333281	151720	Target 1
32	B8	85	79.2407	283165	147408	Target 1
32	B8	86	79.4698	238415	137123	Target 1
32	B8	87	79.6988	200549	121321	Target 1
32	B8	88	79.9278	178495	101707	Target 1
32	B8	89	80.1569	167209	80747.6	Target 1
32	B8	90	80.3859	161921	60937.7	Target 1
32	B8	91	80.615	159267	44145.9	Target 1
32	B8	92	80.844	156755	31285.1	Target 1
32	B8	93	81.0731	153646	22337.9	Target 1
32	B8	94	81.3021	150870	16647	Target 1
32	B8	95	81.5312	150604	13306.8	Target 1
32	B8	96	81.7602	147089	11449.4	Target 1
32	B8	97	81.9893	143401	10413.1	Target 1
32	B8	98	82.2183	139819	9787.92	Target 1
32	B8	99	82.4474	140458	9376.7	Target 1
32	B8	100	82.6764	138979	9113.8	Target 1
32	B8	101	82.9055	133907	8982.34	Target 1
32	B8	102	83.1345	135113	8957.4	Target 1
32	B8	103	83.3635	131053	8986.3	Target 1
32	B8	104	83.5926	129266	8998.74	Target 1
32	B8	105	83.8216	126604	8931.72	Target 1
32	B8	106	84.0507	124699	8754.63	Target 1
32	B8	107	84.2797	121760	8482.4	Target 1
32	B8	108	84.5088	119333	8169.03	Target 1
32	B8	109	84.7378	118837	7881.62	Target 1
32	B8	110	84.9669	117906	7666.24	Target 1
32	B8	111	85.1959	115243	7524.87	Target 1
32	B8	112	85.425	113207	7417.43	Target 1
32	B8	113	85.654	110878	7287.13	Target 1
32	B8	114	85.8831	109477	7092.73	Target 1
32	B8	115	86.1121	107626	6827.49	Target 1
32	B8	116	86.3411	106000	6516.39	Target 1
32	B8	117	86.5702	103834	6197.2	Target 1
32	B8	118	86.7992	104939	5900.33	Target 1
32	B8	119	87.0283	102221	5639.81	Target 1
32	B8	120	87.2573	99702.5	5416.84	Target 1
32	B8	121	87.4864	98496.3	5227.28	Target 1
32	B8	122	87.7154	99402.1	5064.2	Target 1
32	B8	123	87.9445	96658.8	4916.33	Target 1
32	B8	124	88.1735	93996.8	4770.42	Target 1
32	B8	125	88.4026	93045.6	4620.95	Target 1
32	B8	126	88.6316	93379.7	4478.19	Target 1
32	B8	127	88.8607	92670.2	4363.93	Target 1
32	B8	128	89.0897	90792.1	4295.61	Target 1
32	B8	129	89.3188	88853.5	4272.4	Target 1
32	B8	130	89.5478	89052.3	4275.04	Target 1
32	B8	131	89.7768	88303.6	4279.25	Target 1
32	B8	132	90.0059	85658.7	4272.31	Target 1
32	B8	133	90.2349	84622.7	4261.46	Target 1
32	B8	134	90.464	84778.5	4267.92	Target 1
32	B8	135	90.693	83962	4309.25	Target 1
32	B8	136	90.9221	83104.5	4382.21	Target 1
32	B8	137	91.1511	80341.7	4460.42	Target 1
32	B8	138	91.3802	79420.2	4510.64	Target 1
32	B8	139	91.6092	78001.2	4514.13	Target 1
32	B8	140	91.8383	78222.5	4474.03	Target 1
32	B8	141	92.0673	76984.2	4404.29	Target 1
32	B8	142	92.2964	75602.6	4314.88	Target 1
32	B8	143	92.5254	73602.5	4210.66	Target 1
32	B8	144	92.7545	71812.3	4103.08	Target 1
32	B8	145	92.9835	73044.8	4015.45	Target 1
32	B8	146	93.2125	72870.2	3969.62	Target 1
32	B8	147	93.4416	70042.5	3964.22	Target 1
32	B8	148	93.6706	68719.5	3968.23	Target 1
32	B8	149	93.8997	67022.8	3940.44	Target 1
32	B8	150	94.1287	67359.6	3858.16	Target 1
32	B8	151	94.3578	66679.7	3730.35	Target 1
32	B8	152	94.5868	65111.5	3586.1	Target 1
32	B8	153	94.8159	64448.1	3452.56	Target 1
33	B9	1	60.0005	1.11474e+06	27162.8	Target 1
33	B9	2	60.2298	1.1106e+06	27780.7	Target 1
33	B9	3	60.4591	1.10666e+06	28312	Target 1
33	B9	4	60.6884	1.10201e+06	28670.1	Target 1
33	B9	5	60.9177	1.09337e+06	28849.4	Target 1
33	B9	6	61.147	1.08594e+06	28930.5	Target 1
33	B9	7	61.3763	1.08146e+06	29034.6	Target 1
33	B9	8	61.6056	1.07364e+06	29255.9	Target 1
33	B9	9	61.8349	1.06816e+06	29623.7	Target 1
33	B9	10	62.0642	1.06192e+06	30103.4	Target 1
33	B9	11	62.2935	1.05433e+06	30632.3	Target 1
33	B9	12	62.5228	1.0455e+06	31155.5	Target 1
33	B9	13	62.7522	1.03837e+06	31638.7	Target 1
33	B9	14	62.9815	1.03266e+06	32064.2	Target 1
33	B9	15	63.2108	1024248	32420.6	Target 1
33	B9	16	63.4401	1.01576e+06	32697.2	Target 1
33	B9	17	63.6694	1.00801e+06	32881.7	Target 1
33	B9	18	63.8987	1.00086e+06	32962.7	Target 1
33	B9	19	64.128	992472	32933.1	Target 1
33	B9	20	64.3573	984272	32801	Target 1
33	B9	21	64.5866	976747	32594.4	Target 1
33	B9	22	64.8159	967397	32358.4	Target 1
33	B9	23	65.0452	960606	32138.9	Target 1
33	B9	24	65.2745	953535	31960.3	Target 1
33	B9	25	65.5038	945841	31813.9	Target 1
33	B9	26	65.7331	938445	31661.9	Target 1
33	B9	27	65.9624	930734	31458	Target 1
33	B9	28	66.1917	923139	31169.5	Target 1
33	B9	29	66.421	914750	30790.7	Target 1
33	B9	30	66.6503	907217	30338.7	Target 1
33	B9	31	66.8796	900737	29841.1	Target 1
33	B9	32	67.1089	892445	29327.8	Target 1
33	B9	33	67.3382	886218	28839.7	Target 1
33	B9	34	67.5675	879208	28450.1	Target 1
33	B9	35	67.7968	872333	28305.3	Target 1
33	B9	36	68.0261	864463	28637.1	Target 1
33	B9	37	68.2555	859943	29731.9	Target 1
33	B9	38	68.4848	853790	31838.5	Target 1
33	B9	39	68.7141	848204	35016.9	Target 1
33	B9	40	68.9434	841007	39022.9	Target 1
33	B9	41	69.1727	837262	43278.5	Target 1
33	B9	42	69.402	828284	46997.4	Target 1
33	B9	43	69.6313	809792	49442.8	Target 1
33	B9	44	69.8606	791916	50199.4	Target 1
33	B9	45	70.0899	777048	49318.4	Target 1
33	B9	46	70.3192	765840	47257.3	Target 1
33	B9	47	70.5485	756237	44663.1	Target 1
33	B9	48	70.7778	748014	42119.2	Target 1
33	B9	49	71.0071	738786	39982.9	Target 1
33	B9	50	71.2364	730594	38359.6	Target 1
33	B9	51	71.4657	720465	37178.1	Target 1
33	B9	52	71.695	712849	36295.8	Target 1
33	B9	53	71.9243	702732	35578.5	Target 1
33	B9	54	72.1536	696759	34936.8	Target 1
33	B9	55	72.3829	688030	34332.5	Target 1
33	B9	56	72.6122	677692	33769.6	Target 1
33	B9	57	72.8415	671408	33278.2	Target 1
33	B9	58	73.0708	664561	32894.8	Target 1
33	B9	59	73.3001	656350	32643	Target 1
33	B9	60	73.5294	650355	32524.6	Target 1
33	B9	61	73.7588	639685	32527.3	Target 1
33	B9	62	73.9881	635685	32639.1	Target 1
33	B9	63	74.2174	625574	32871.7	Target 1
33	B9	64	74.4467	620104	33279.6	Target 1
33	B9	65	74.676	610440	33976.6	Target 1
33	B9	66	74.9053	602947	35137.7	Target 1
33	B9	67	75.1346	595469	36981.4	Target 1
33	B9	68	75.3639	588701	39730.3	Target 1
33	B9	69	75.5932	579156	43561.2	Target 1
33	B9	70	75.8225	570715	48553.8	Target 1
33	B9	71	76.0518	556314	54648	Target 1
33	B9	72	76.2811	547984	61617.7	Target 1
33	B9	73	76.5104	530224	69081.4	Target 1
33	B9	74	76.7397	512902	76566.9	Target 1
33	B9	75	76.969	491369	83636	Target 1
33	B9	76	77.1983	466025	90026.7	Target 1
33	B9	77	77.4276	443827	95744	Target 1
33	B9	78	77.6569	420460	101027	Target 1
33	B9	79	77.8862	396678	106164	Target 1
33	B9	80	78.1155	373846	111210	Target 1
33	B9	81	78.3448	352181	115732	Target 1
33	B9	82	78.5741	321650	118737	Target 1
33	B9	83	78.8035	289830	118881	Target 1
33	B9	84	79.0328	250454	114942	Target 1
33	B9	85	79.2621	214493	106360	Target 1
33	B9	86	79.4914	186355	93586.1	Target 1
33	B9	87	79.7207	170340	78057.2	Target 1
33	B9	88	79.95	162069	61773.8	Target 1
33	B9	89	80.1793	160882	46693.4	Target 1
33	B9	90	80.4086	155873	34206.3	Target 1
33	B9	91	80.6379	153896	24916.4	Target 1
33	B9	92	80.8672	152797	18666.8	Target 1
33	B9	93	81.0965	148088	14836.8	Target 1
33	B9	94	81.3258	146396	12680.4	Target 1
33	B9	95	81.5551	143225	11526.7	Target 1
33	B9	96	81.7844	140843	10881.8	Target 1
33	B9	97	82.0137	139356	10437	Target 1
33	B9	98	82.243	134292	10034.6	Target 1
33	B9	99	82.4723	133742	9627.09	Target 1
33	B9	100	82.7016	130210	9239.61	Target 1
33	B9	101	82.9309	129753	8935.47	Target 1
33	B9	102	83.1602	127011	8779.93	Target 1
33	B9	103	83.3895	125363	8806.98	Target 1
33	B9	104	83.6188	124052	8998.06	Target 1
33	B9	105	83.8481	121062	9280.61	Target 1
33	B9	106	84.0774	118833	9547.85	Target 1
33	B9	107	84.3067	115942	9693.99	Target 1
33	B9	108	84.5361	112100	9650.24	Target 1
33	B9	109	84.7654	110497	9405.41	Target 1
33	B9	110	84.9947	107629	9000.2	Target 1
33	B9	111	85.224	106395	8498.44	Target 1
33	B9	112	85.4533	104544	7953.12	Target 1
33	B9	113	85.6826	103866	7389.14	Target 1
33	B9	114	85.9119	99203.2	6812.61	Target 1
33	B9	115	86.1412	98646.4	6235.87	Target 1
33	B9	116	86.3705	97927.5	5694.4	Target 1
33	B9	117	86.5998	96161.3	5238.47	Target 1
33	B9	118	86.8291	96920.7	4903.84	Target 1
33	B9	119	87.0584	95269.3	4684.94	Target 1
33	B9	120	87.2877	93074.4	4532.41	Target 1
33	B9	121	87.517	91092.4	4378.86	Target 1
33	B9	122	87.7463	91628	4176.27	Target 1
33	B9	123	87.9756	88650.4	3922.72	Target 1
33	B9	124	88.2049	87585.1	3663.69	Target 1
33	B9	125	88.4342	88206.5	3467.91	Target 1
33	B9	126	88.6635	88309	3390.34	Target 1
33	B9	127	88.8928	85748.8	3441.73	Target 1
33	B9	128	89.1221	85326.5	3582.01	Target 1
33	B9	129	89.3514	82548.7	3741.06	Target 1
33	B9	130	89.5807	84324.2	3853.87	Target 1
33	B9	131	89.8101	79405.7	3887.69	Target 1
33	B9	132	90.0394	81655.2	3846.85	Target 1
33	B9	133	90.2687	79644	3756.38	Target 1
33	B9	134	90.498	79131.4	3639.01	Target 1
33	B9	135	90.7273	76605.6	3501.42	Target 1
33	B9	136	90.9566	77650.1	3337.49	Target 1
33	B9	137	91.1859	76036.8	3144.72	Target 1
33	B9	138	91.4152	73649.7	2941.11	Target 1
33	B9	139	91.6445	74792.5	2768.79	Target 1
33	B9	140	91.8738	75033.1	2677.66	Target 1
33	B9	141	92.1031	73448.3	2696.59	Target 1
33	B9	142	92.3324	72435.3	2811.68	Target 1
33	B9	143	92.5617	71394.2	2969.12	Target 1
33	B9	144	92.791	69285.3	3103.8	Target 1
33	B9	145	93.0203	69259.5	3174.96	Target 1
33	B9	146	93.2496	69077.5	3185.26	Target 1
33	B9	147	93.4789	67417.6	3172.52	Target 1
33	B9	148	93.7082	66741.2	3182.87	Target 1
33	B9	149	93.9375	66541.9	3244.66	Target 1
33	B9	150	94.1668	64554.3	3356.92	Target 1
33	B9	151	94.3961	63901.3	3495.56	Target 1
33	B9	152	94.6254	63009.5	3629.46	Target 1
33	B9	153	94.8548	62115	3736.3	Target 1
34	B10	1	60.0005	1.33901e+06	30055.5	Target 1
34	B10	2	60.2298	1.33788e+06	30812.9	Target 1
34	B10	3	60.4591	1.33215e+06	31667.5	Target 1
34	B10	4	60.6884	1.32266e+06	32511	Target 1
34	B10	5	60.9177	1.31813e+06	33225.5	Target 1
34	B10	6	61.147	1.31266e+06	33721	Target 1
34	B10	7	61.3763	1.30132e+06	33932.7	Target 1
34	B10	8	61.6056	1292007	33921.7	Target 1
34	B10	9	61.8349	1.28351e+06	33832.1	Target 1
34	B10	10	62.0642	1.27451e+06	33845.6	Target 1
34	B10	11	62.2935	1.26455e+06	34114	Target 1
34	B10	12	62.5228	1.25893e+06	34703.3	Target 1
34	B10	13	62.7522	1.25113e+06	35574.5	Target 1
34	B10	14	62.9815	1.24114e+06	36611.8	Target 1
34	B10	15	63.2108	1234759	37681.8	Target 1
34	B10	16	63.4401	1.22165e+06	38686.6	Target 1
34	B10	17	63.6694	1.21359e+06	39580.9	Target 1
34	B10	18	63.8987	1.20153e+06	40351.6	Target 1
34	B10	19	64.128	1193825	40978.4	Target 1
34	B10	20	64.3573	1.18208e+06	41412.7	Target 1
34	B10	21	64.5866	1.17298e+06	41590.3	Target 1
34	B10	22	64.8159	1.16162e+06	41466.8	Target 1
34	B10	23	65.0452	1.14836e+06	41041.6	Target 1
34	B10	24	65.2745	1138081	40347.8	Target 1
34	B10	25	65.5038	1.12862e+06	39417.8	Target 1
34	B10	26	65.7331	1.12145e+06	38255.2	Target 1
34	B10	27	65.9624	1107838	36840.2	Target 1
34	B10	28	66.1917	1.09912e+06	35166	Target 1
34	B10	29	66.421	1.08985e+06	33273.7	Target 1
34	B10	30	66.6503	1079447	31358.9	Target 1
34	B10	31	66.8796	1.07166e+06	29475.1	Target 1
34	B10	32	67.1089	1.06599e+06	27749.5	Target 1
34	B10	33	67.3382	1.05861e+06	26312.8	Target 1
34	B10	34	67.5675	1.05166e+06	25297	Target 1
34	B10	35	67.7968	1.04609e+06	24858.5	Target 1
34	B10	36	68.0261	1.03942e+06	25192.4	Target 1
34	B10	37	68.2555	1.03573e+06	26524.1	Target 1
34	B10	38	68.4848	1.03019e+06	29068.6	Target 1
34	B10	39	68.7141	1.02543e+06	32954.7	Target 1
34	B10	40	68.9434	1.01721e+06	38396.6	Target 1
34	B10	41	69.1727	1.00802e+06	44802.7	Target 1
34	B10	42	69.402	1.00378e+06	51424.8	Target 1
34	B10	43	69.6313	993531	57284.8	Target 1
34	B10	44	69.8606	971571	61441.8	Target 1
34	B10	45	70.0899	946172	63309.5	Target 1
34	B10	46	70.3192	925339	62848	Target 1
34	B10	47	70.5485	911656	60528.5	Target 1
34	B10	48	70.7778	899030	57106.5	Target 1
34	B10	49	71.0071	884226	53343.4	Target 1
34	B10	50	71.2364	871972	49810.2	Target 1
34	B10	51	71.4657	860896	46822.8	Target 1
34	B10	52	71.695	850472	44475	Target 1
34	B10	53	71.9243	841737	42713.2	Target 1
34	B10	54	72.1536	830094	41413.6	Target 1
34	B10	55	72.3829	820605	40445.2	Target 1
34	B10	56	72.6122	808620	39708.6	Target 1
34	B10	57	72.8415	801055	39145.9	Target 1
34	B10	58	73.0708	791960	38728.1	Target 1
34	B10	59	73.3001	780859	38433.9	Target 1
34	B10	60	73.5294	771683	38238.4	Target 1
34	B10	61	73.7588	765011	38121.7	Target 1
34	B10	62	73.9881	752767	38089.1	Target 1
34	B10	63	74.2174	743108	38194.6	Target 1
34	B10	64	74.4467	734861	38547.8	Target 1
34	B10	65	74.676	725704	39303.4	Target 1
34	B10	66	74.9053	716589	40639.8	Target 1
34	B10	67	75.1346	707093	42740.1	Target 1
34	B10	68	75.3639	697000	45785.5	Target 1
34	B10	69	75.5932	685567	49950.6	Target 1
34	B10	70	75.8225	673954	55381.4	Target 1
34	B10	71	76.0518	660998	62143	Target 1
34	B10	72	76.2811	645660	70146.4	Target 1
34	B10	73	76.5104	629752	79091.2	Target 1
34	B10	74	76.7397	609448	88475.4	Target 1
34	B10	75	76.969	584173	97706.6	Target 1
34	B10	76	77.1983	552891	106294	Target 1
34	B10	77	77.4276	524852	114042	Target 1
34	B10	78	77.6569	493405	121130	Target 1
34	B10	79	77.8862	463289	128004	Target 1
34	B10	80	78.1155	436855	135063	Target 1
34	B10	81	78.3448	407076	142266	Target 1
34	B10	82	78.5741	374597	148846	Target 1
34	B10	83	78.8035	334731	153302	Target 1
34	B10	84	79.0328	288930	153769	Target 1
34	B10	85	79.2621	238391	148656	Target 1
34	B10	86	79.4914	192200	137305	Target 1
34	B10	87	79.7207	155951	120374	Target 1
34	B10	88	79.95	132554	99743.3	Target 1
34	B10	89	80.1793	120600	77982.2	Target 1
34	B10	90	80.4086	118335	57604.4	Target 1
34	B10	91	80.6379	114325	40430.9	Target 1
34	B10	92	80.8672	112813	27593.5	Target 1
34	B10	93	81.0965	111044	18881	Target 1
34	B10	94	81.3258	106250	13269.1	Target 1
34	B10	95	81.5551	106684	9927.82	Target 1
34	B10	96	81.7844	105243	8093.94	Target 1
34	B10	97	82.0137	104442	7186.41	Target 1
34	B10	98	82.243	100824	6810.87	Target 1
34	B10	99	82.4723	99859	6714.92	Target 1
34	B10	100	82.7016	98841.8	6739.12	Target 1
34	B10	101	82.9309	95573.9	6781.02	Target 1
34	B10	102	83.1602	94825.6	6775.07	Target 1
34	B10	103	83.3895	92868.8	6685.77	Target 1
34	B10	104	83.6188	89753.9	6508.53	Target 1
34	B10	105	83.8481	87400.8	6267.76	Target 1
34	B10	106	84.0774	87851	6004.17	Target 1
34	B10	107	84.3067	86958.6	5754.12	Target 1
34	B10	108	84.5361	84227.8	5534.47	Target 1
34	B10	109	84.7654	82198.9	5344.54	Target 1
34	B10	110	84.9947	81187	5181.69	Target 1
34	B10	111	85.224	79565.1	5054.59	Target 1
34	B10	112	85.4533	79476.2	4980.98	Target 1
34	B10	113	85.6826	78040	4971.52	Target 1
34	B10	114	85.9119	75491.7	5013.31	Target 1
34	B10	115	86.1412	75541.8	5065.9	Target 1
34	B10	116	86.3705	72988.5	5073.18	Target 1
34	B10	117	86.5998	71921.6	4985.86	Target 1
34	B10	118	86.8291	69527.7	4783.92	Target 1
34	B10	119	87.0584	68914.6	4488.81	Target 1
34	B10	120	87.2877	66637.3	4157.08	Target 1
34	B10	121	87.517	67477.4	3856.01	Target 1
34	B10	122	87.7463	67350.2	3633.22	Target 1
34	B10	123	87.9756	64164.8	3498.9	Target 1
34	B10	124	88.2049	63201.1	3431.96	Target 1
34	B10	125	88.4342	62352	3403.61	Target 1
34	B10	126	88.6635	61336.8	3398.3	Target 1
34	B10	127	88.8928	61951.4	3415.7	Target 1
34	B10	128	89.1221	59379.1	3455.46	Target 1
34	B10	129	89.3514	58760.3	3502.24	Target 1
34	B10	130	89.5807	57958.7	3526.15	Target 1
34	B10	131	89.8101	54932.6	3498.91	Target 1
34	B10	132	90.0394	56091.3	3411.56	Target 1
34	B10	133	90.2687	54950.5	3279.67	Target 1
34	B10	134	90.498	53872.8	3134.66	Target 1
34	B10	135	90.7273	52706.5	3010.02	Target 1
34	B10	136	90.9566	51744.1	2931.63	Target 1
34	B10	137	91.1859	52233.4	2912.64	Target 1
34	B10	138	91.4152	50556.5	2949.4	Target 1
34	B10	139	91.6445	50198.6	3018.76	Target 1
34	B10	140	91.8738	47999.8	3082.86	Target 1
34	B10	141	92.1031	47847.2	3104.45	Target 1
34	B10	142	92.3324	45641.6	3066.16	Target 1
34	B10	143	92.5617	46007.5	2980.01	Target 1
34	B10	144	92.791	45209.5	2879.15	Target 1
34	B10	145	93.0203	45161.2	2797.33	Target 1
34	B10	146	93.2496	41934	2751.46	Target 1
34	B10	147	93.4789	43656.1	2739.28	Target 1
34	B10	148	93.7082	40076.3	2750.59	Target 1
34	B10	149	93.9375	42372.5	2778.96	Target 1
34	B10	150	94.1668	39462.5	2823.19	Target 1
34	B10	151	94.3961	39621.9	2879.65	Target 1
34	B10	152	94.6254	37856.7	2936.06	Target 1
34	B10	153	94.8548	37363.7	2975.01	Target 1
35	B11	1	60.0005	1.32927e+06	34872.1	Target 1
35	B11	2	60.2298	1.32658e+06	35098.9	Target 1
35	B11	3	60.4591	1.31977e+06	35364.7	Target 1
35	B11	4	60.6884	1.31337e+06	35578	Target 1
35	B11	5	60.9177	1.30792e+06	35675.6	Target 1
35	B11	6	61.147	1.29994e+06	35651.4	Target 1
35	B11	7	61.3763	1.28948e+06	35555.6	Target 1
35	B11	8	61.6056	1.28378e+06	35458.9	Target 1
35	B11	9	61.8349	1.27454e+06	35410.3	Target 1
35	B11	10	62.0642	1.26731e+06	35417.8	Target 1
35	B11	11	62.2935	1.26032e+06	35454.2	Target 1
35	B11	12	62.5228	1.2505e+06	35483.4	Target 1
35	B11	13	62.7522	1.24243e+06	35486.7	Target 1
35	B11	14	62.9815	1.23471e+06	35469.5	Target 1
35	B11	15	63.2108	1226730	35454.1	Target 1
35	B11	16	63.4401	1.21866e+06	35460.4	Target 1
35	B11	17	63.6694	1.20986e+06	35484.6	Target 1
35	B11	18	63.8987	1.20287e+06	35494.1	Target 1
35	B11	19	64.128	1.19456e+06	35435.5	Target 1
35	B11	20	64.3573	1.1869e+06	35262.5	Target 1
35	B11	21	64.5866	1.17763e+06	34961.3	Target 1
35	B11	22	64.8159	1.16779e+06	34563.7	Target 1
35	B11	23	65.0452	1.16196e+06	34137.7	Target 1
35	B11	24	65.2745	1.15387e+06	33765.3	Target 1
35	B11	25	65.5038	1.14614e+06	33519.9	Target 1
35	B11	26	65.7331	1.13902e+06	33449.2	Target 1
35	B11	27	65.9624	1130002	33563.5	Target 1
35	B11	28	66.1917	1.12534e+06	33832	Target 1
35	B11	29	66.421	1.1165e+06	34188.5	Target 1
35	B11	30	66.6503	1.10853e+06	34552.6	Target 1
35	B11	31	66.8796	1.10015e+06	34859	Target 1
35	B11	32	67.1089	1.09257e+06	35081.4	Target 1
35	B11	33	67.3382	1.08146e+06	35244.6	Target 1
35	B11	34	67.5675	1.07673e+06	35431.4	Target 1
35	B11	35	67.7968	1.06831e+06	35795.7	Target 1
35	B11	36	68.0261	1.05934e+06	36581.9	Target 1
35	B11	37	68.2555	1.05098e+06	38122.9	Target 1
35	B11	38	68.4848	1.04343e+06	40774.1	Target 1
35	B11	39	68.7141	1.03779e+06	44767	Target 1
35	B11	40	68.9434	1.02839e+06	50020.5	Target 1
35	B11	41	69.1727	1.0201e+06	56016.5	Target 1
35	B11	42	69.402	1.01552e+06	61858.7	Target 1
35	B11	43	69.6313	996994	66547.9	Target 1
35	B11	44	69.8606	968777	69376.7	Target 1
35	B11	45	70.0899	948660	70252.6	Target 1
35	B11	46	70.3192	932288	69787	Target 1
35	B11	47	70.5485	918578	69127	Target 1
35	B11	48	70.7778	905526	69647.4	Target 1
35	B11	49	71.0071	891843	72666.1	Target 1
35	B11	50	71.2364	881943	79269.9	Target 1
35	B11	51	71.4657	866158	90236.9	Target 1
35	B11	52	71.695	850184	105972	Target 1
35	B11	53	71.9243	830302	126399	Target 1
35	B11	54	72.1536	807903	150815	Target 1
35	B11	55	72.3829	776020	177789	Target 1
35	B11	56	72.6122	732087	205196	Target 1
35	B11	57	72.8415	679052	230435	Target 1
35	B11	58	73.0708	616832	250793	Target 1
35	B11	59	73.3001	542723	263838	Target 1
35	B11	60	73.5294	474261	267774	Target 1
35	B11	61	73.7588	404603	261677	Target 1
35	B11	62	73.9881	333092	245662	Target 1
35	B11	63	74.2174	269872	220950	Target 1
35	B11	64	74.4467	214031	189811	Target 1
35	B11	65	74.676	173170	155299	Target 1
35	B11	66	74.9053	147972	120767	Target 1
35	B11	67	75.1346	137315	89240.6	Target 1
35	B11	68	75.3639	133786	62865.1	Target 1
35	B11	69	75.5932	131018	42617	Target 1
35	B11	70	75.8225	128994	28358.2	Target 1
35	B11	71	76.0518	126903	19163.3	Target 1
35	B11	72	76.2811	126175	13750	Target 1
35	B11	73	76.5104	123799	10847.6	Target 1
35	B11	74	76.7397	122284	9420.41	Target 1
35	B11	75	76.969	119599	8744.42	Target 1
35	B11	76	77.1983	116636	8384.32	Target 1
35	B11	77	77.4276	116211	8123.64	Target 1
35	B11	78	77.6569	114907	7864.16	Target 1
35	B11	79	77.8862	111162	7593.04	Target 1
35	B11	80	78.1155	110303	7359.74	Target 1
35	B11	81	78.3448	110123	7174.93	Target 1
35	B11	82	78.5741	108194	7030.23	Target 1
35	B11	83	78.8035	105938	6906.65	Target 1
35	B11	84	79.0328	102324	6790.87	Target 1
35	B11	85	79.2621	104128	6685.71	Target 1
35	B11	86	79.4914	101726	6606.68	Target 1
35	B11	87	79.7207	99885.1	6568.75	Target 1
35	B11	88	79.95	97939.2	6573.75	Target 1
35	B11	89	80.1793	96655.2	6606.11	Target 1
35	B11	90	80.4086	96373.7	6637.03	Target 1
35	B11	91	80.6379	93617.1	6635.97	Target 1
35	B11	92	80.8672	91475	6586.13	Target 1
35	B11	93	81.0965	90216.2	6495.35	Target 1
35	B11	94	81.3258	88681.1	6391.87	Target 1
35	B11	95	81.5551	87574.9	6303.26	Target 1
35	B11	96	81.7844	87557.9	6233.75	Target 1
35	B11	97	82.0137	84916.6	6160.65	Target 1
35	B11	98	82.243	82448.5	6056.12	Target 1
35	B11	99	82.4723	80299	5917.24	Target 1
35	B11	100	82.7016	80757.1	5777.37	Target 1
35	B11	101	82.9309	80339.2	5688.73	Target 1
35	B11	102	83.1602	77634.5	5690.97	Target 1
35	B11	103	83.3895	76034.6	5788.79	Target 1
35	B11	104	83.6188	75898.3	5950.75	Target 1
35	B11	105	83.8481	73353.9	6121.83	Target 1
35	B11	106	84.0774	72251	6239.57	Target 1
35	B11	107	84.3067	71035.7	6248.39	Target 1
35	B11	108	84.5361	68059.4	6114.15	Target 1
35	B11	109	84.7654	67411.2	5837.29	Target 1
35	B11	110	84.9947	65195.3	5458.61	Target 1
35	B11	111	85.224	65191.3	5051.05	Target 1
35	B11	112	85.4533	63431.2	4697.44	Target 1
35	B11	113	85.6826	62832.3	4462.35	Target 1
35	B11	114	85.9119	62109.6	4369.13	Target 1
35	B11	115	86.1412	60593.7	4391.04	Target 1
35	B11	116	86.3705	60729.2	4460.73	Target 1
35	B11	117	86.5998	57051	4495.21	Target 1
35	B11	118	86.8291	56914.9	4426.95	Target 1
35	B11	119	87.0584	56458.9	4227.72	Target 1
35	B11	120	87.2877	53063.6	3914.33	Target 1
35	B11	121	87.517	53903.4	3534.95	Target 1
35	B11	122	87.7463	54022.5	3147.58	Target 1
35	B11	123	87.9756	51175.8	2805.89	Target 1
35	B11	124	88.2049	50329.6	2559.13	Target 1
35	B11	125	88.4342	50767.6	2455.85	Target 1
35	B11	126	88.6635	49414.1	2533.65	Target 1
35	B11	127	88.8928	51333.4	2791	Target 1
35	B11	128	89.1221	47685.4	3161.84	Target 1
35	B11	129	89.3514	46528.8	3522.85	Target 1
35	B11	130	89.5807	44586.7	3743.01	Target 1
35	B11	131	89.8101	43750	3748.97	Target 1
35	B11	132	90.0394	43222	3561.3	Target 1
35	B11	133	90.2687	42833.7	3275.25	Target 1
35	B11	134	90.498	42924.7	2998.87	Target 1
35	B11	135	90.7273	41095.8	2791.1	Target 1
35	B11	136	90.9566	40706.1	2639.19	Target 1
35	B11	137	91.1859	38689.1	2484.85	Target 1
35	B11	138	91.4152	38720.1	2275.48	Target 1
35	B11	139	91.6445	37424.2	2003.18	Target 1
35	B11	140	91.8738	38029.9	1708.63	Target 1
35	B11	141	92.1031	37994.9	1454.21	Target 1
35	B11	142	92.3324	35982.9	1291.75	Target 1
35	B11	143	92.5617	35981.2	1247.15	Target 1
35	B11	144	92.791	35368.6	1324.29	Target 1
35	B11	145	93.0203	36002.9	1513.37	Target 1
35	B11	146	93.2496	34072.4	1790.18	Target 1
35	B11	147	93.4789	33334.7	2109.29	Target 1
35	B11	148	93.7082	32720.4	2405.83	Target 1
35	B11	149	93.9375	30770.7	2614.66	Target 1
35	B11	150	94.1668	29636.6	2698.68	Target 1
35	B11	151	94.3961	30398.6	2666.89	Target 1
35	B11	152	94.6254	30390.4	2568.26	Target 1
35	B11	153	94.8548	28006.5	2465.24	Target 1
36	B12	1	60.0005	1.26021e+06	33130.6	Target 1
36	B12	2	60.2298	1.25728e+06	33265.4	Target 1
36	B12	3	60.4591	1.25106e+06	33403.8	Target 1
36	B12	4	60.6884	1.2467e+06	33458.9	Target 1
36	B12	5	60.9177	1.23768e+06	33386.1	Target 1
36	B12	6	61.147	1.23104e+06	33200	Target 1
36	B12	7	61.3763	1.22316e+06	32957.9	Target 1
36	B12	8	61.6056	1.21678e+06	32723.5	Target 1
36	B12	9	61.8349	1.20866e+06	32538.5	Target 1
36	B12	10	62.0642	1.20279e+06	32415.7	Target 1
36	B12	11	62.2935	1191665	32345.2	Target 1
36	B12	12	62.5228	1.18778e+06	32314	Target 1
36	B12	13	62.7522	1.17995e+06	32316.1	Target 1
36	B12	14	62.9815	1.17047e+06	32358.6	Target 1
36	B12	15	63.2108	1.16491e+06	32455.2	Target 1
36	B12	16	63.4401	1.15658e+06	32609.9	Target 1
36	B12	17	63.6694	1.15007e+06	32802.8	Target 1
36	B12	18	63.8987	1.14184e+06	32992.1	Target 1
36	B12	19	64.128	1.13605e+06	33136.4	Target 1
36	B12	20	64.3573	1.12724e+06	33226.6	Target 1
36	B12	21	64.5866	1.11702e+06	33300.4	Target 1
36	B12	22	64.8159	1.11149e+06	33431.4	Target 1
36	B12	23	65.0452	1.10328e+06	33690.9	Target 1
36	B12	24	65.2745	1097137	34111.6	Target 1
36	B12	25	65.5038	1.08978e+06	34670.6	Target 1
36	B12	26	65.7331	1.07987e+06	35297.9	Target 1
36	B12	27	65.9624	1.07337e+06	35910	Target 1
36	B12	28	66.1917	1.06665e+06	36444.8	Target 1
36	B12	29	66.421	1.05475e+06	36892.3	Target 1
36	B12	30	66.6503	1.04654e+06	37292.7	Target 1
36	B12	31	66.8796	1.03742e+06	37708.7	Target 1
36	B12	32	67.1089	1030280	38190.8	Target 1
36	B12	33	67.3382	1.02222e+06	38771.4	Target 1
36	B12	34	67.5675	1.01349e+06	39506.9	Target 1
36	B12	35	67.7968	1.00194e+06	40541.8	Target 1
36	B12	36	68.0261	991763	42133.2	Target 1
36	B12	37	68.2555	985180	44588.1	Target 1
36	B12	38	68.4848	977470	48108.8	Target 1
36	B12	39	68.7141	967865	52613.9	Target 1
36	B12	40	68.9434	958128	57634.2	Target 1
36	B12	41	69.1727	948998	62377.3	Target 1
36	B12	42	69.402	933950	65968.7	Target 1
36	B12	43	69.6313	907153	67779.8	Target 1
36	B12	44	69.8606	886681	67687.6	Target 1
36	B12	45	70.0899	870727	66139.3	Target 1
36	B12	46	70.3192	856855	64014	Target 1
36	B12	47	70.5485	846197	62386.9	Target 1
36	B12	48	70.7778	831755	62329.7	Target 1
36	B12	49	71.0071	820006	64810.7	Target 1
36	B12	50	71.2364	809398	70673.4	Target 1
36	B12	51	71.4657	796019	80607.6	Target 1
36	B12	52	71.695	783853	95058	Target 1
36	B12	53	71.9243	765059	114060	Target 1
36	B12	54	72.1536	744872	137057	Target 1
36	B12	55	72.3829	716134	162774	Target 1
36	B12	56	72.6122	675036	189224	Target 1
36	B12	57	72.8415	627386	213877	Target 1
36	B12	58	73.0708	568318	233991	Target 1
36	B12	59	73.3001	500143	247012	Target 1
36	B12	60	73.5294	430275	250993	Target 1
36	B12	61	73.7588	362381	244928	Target 1
36	B12	62	73.9881	294450	228969	Target 1
36	B12	63	74.2174	233967	204497	Target 1
36	B12	64	74.4467	182850	173985	Target 1
36	B12	65	74.676	146479	140636	Target 1
36	B12	66	74.9053	124606	107823	Target 1
36	B12	67	75.1346	117070	78451.9	Target 1
36	B12	68	75.3639	115704	54441.4	Target 1
36	B12	69	75.5932	114439	36497.5	Target 1
36	B12	70	75.8225	112016	24238.4	Target 1
36	B12	71	76.0518	110004	16575.8	Target 1
36	B12	72	76.2811	108216	12171.7	Target 1
36	B12	73	76.5104	107021	9804.4	Target 1
36	B12	74	76.7397	103752	8561.66	Target 1
36	B12	75	76.969	102836	7873.08	Target 1
36	B12	76	77.1983	100222	7442.97	Target 1
36	B12	77	77.4276	100468	7149.16	Target 1
36	B12	78	77.6569	98015.2	6952.46	Target 1
36	B12	79	77.8862	96802.8	6835.07	Target 1
36	B12	80	78.1155	95171.8	6768.23	Target 1
36	B12	81	78.3448	94430.2	6739.1	Target 1
36	B12	82	78.5741	91938.6	6711.23	Target 1
36	B12	83	78.8035	91214.1	6658.68	Target 1
36	B12	84	79.0328	88653.5	6572.54	Target 1
36	B12	85	79.2621	88170.7	6458.99	Target 1
36	B12	86	79.4914	86778.9	6330.09	Target 1
36	B12	87	79.7207	85126.5	6194.16	Target 1
36	B12	88	79.95	84046	6051.27	Target 1
36	B12	89	80.1793	82471	5896.27	Target 1
36	B12	90	80.4086	80673	5726.32	Target 1
36	B12	91	80.6379	80528	5547.42	Target 1
36	B12	92	80.8672	78254	5377.62	Target 1
36	B12	93	81.0965	77671.9	5245.82	Target 1
36	B12	94	81.3258	76305.8	5186.77	Target 1
36	B12	95	81.5551	74953.3	5230.46	Target 1
36	B12	96	81.7844	75292	5387.8	Target 1
36	B12	97	82.0137	72674.4	5637.64	Target 1
36	B12	98	82.243	72140.9	5923.8	Target 1
36	B12	99	82.4723	70806.9	6168.51	Target 1
36	B12	100	82.7016	68825.8	6299.41	Target 1
36	B12	101	82.9309	65845.3	6278.31	Target 1
36	B12	102	83.1602	65638.4	6116.62	Target 1
36	B12	103	83.3895	65162.3	5868.57	Target 1
36	B12	104	83.6188	62488.9	5605.46	Target 1
36	B12	105	83.8481	61512.2	5384.38	Target 1
36	B12	106	84.0774	62160.6	5226.61	Target 1
36	B12	107	84.3067	60195.6	5116.15	Target 1
36	B12	108	84.5361	58201.3	5017.86	Target 1
36	B12	109	84.7654	56302.7	4903.62	Target 1
36	B12	110	84.9947	56785.4	4770.07	Target 1
36	B12	111	85.224	55317	4637.72	Target 1
36	B12	112	85.4533	54140.5	4534.67	Target 1
36	B12	113	85.6826	53654.3	4477.29	Target 1
36	B12	114	85.9119	51036.7	4458.46	Target 1
36	B12	115	86.1412	52173.9	4447.33	Target 1
36	B12	116	86.3705	50679.2	4400.55	Target 1
36	B12	117	86.5998	48211.7	4282.76	Target 1
36	B12	118	86.8291	46771.3	4089.58	Target 1
36	B12	119	87.0584	47380.6	3859.35	Target 1
36	B12	120	87.2877	45644.8	3660.52	Target 1
36	B12	121	87.517	46124.6	3556.23	Target 1
36	B12	122	87.7463	44673.5	3565.87	Target 1
36	B12	123	87.9756	44222.6	3649.8	Target 1
36	B12	124	88.2049	40793.3	3730.73	Target 1
36	B12	125	88.4342	40988	3738.97	Target 1
36	B12	126	88.6635	39452.9	3651.01	Target 1
36	B12	127	88.8928	40765.9	3496.65	Target 1
36	B12	128	89.1221	38689.2	3333.9	Target 1
36	B12	129	89.3514	37284.4	3214.15	Target 1
36	B12	130	89.5807	37760.8	3160.54	Target 1
36	B12	131	89.8101	36028.8	3165.06	Target 1
36	B12	132	90.0394	36079	3195.48	Target 1
36	B12	133	90.2687	35341.4	3204.92	Target 1
36	B12	134	90.498	32890.3	3145.13	Target 1
36	B12	135	90.7273	32746.9	2986.13	Target 1
36	B12	136	90.9566	32233.4	2734.48	Target 1
36	B12	137	91.1859	31341.4	2436.39	Target 1
36	B12	138	91.4152	32306	2160.31	Target 1
36	B12	139	91.6445	30843.4	1968.85	Target 1
36	B12	140	91.8738	29610.5	1897.29	Target 1
36	B12	141	92.1031	30574.5	1947.97	Target 1
36	B12	142	92.3324	29150.9	2096.98	Target 1
36	B12	143	92.5617	28570.4	2304.05	Target 1
36	B12	144	92.791	27352.4	2521.33	Target 1
36	B12	145	93.0203	26538.7	2701.47	Target 1
36	B12	146	93.2496	26136.6	2805.93	Target 1
36	B12	147	93.4789	25267.1	2813.6	Target 1
36	B12	148	93.7082	23774	2728.53	Target 1
36	B12	149	93.9375	22941.3	2584.39	Target 1
36	B12	150	94.1668	23683.1	2439.56	Target 1
36	B12	151	94.3961	23692	2357.93	Target 1
36	B12	152	94.6254	22293.9	2381.03	Target 1
36	B12	153	94.8548	21626.6	2507.78	Target 1
37	B13	1	60.0003	1.18005e+06	30082.1	Target 1
37	B13	2	60.2293	1.17547e+06	30365.4	Target 1
37	B13	3	60.4583	1172715	30733.4	Target 1
37	B13	4	60.6873	1166633	31127.8	Target 1
37	B13	5	60.9163	1.15953e+06	31491.2	Target 1
37	B13	6	61.1453	1.1544e+06	31787.1	Target 1
37	B13	7	61.3743	1.14783e+06	32004.9	Target 1
37	B13	8	61.6034	1.13976e+06	32150.1	Target 1
37	B13	9	61.8324	1.13234e+06	32228.8	Target 1
37	B13	10	62.0614	1.12709e+06	32240.2	Target 1
37	B13	11	62.2904	1.12011e+06	32184	Target 1
37	B13	12	62.5194	1.11044e+06	32075.7	Target 1
37	B13	13	62.7484	1105701	31952.7	Target 1
37	B13	14	62.9774	1.09689e+06	31862.3	Target 1
37	B13	15	63.2064	1091880	31834.1	Target 1
37	B13	16	63.4354	1.08437e+06	31858.4	Target 1
37	B13	17	63.6644	1.07907e+06	31885	Target 1
37	B13	18	63.8934	1.06993e+06	31847.2	Target 1
37	B13	19	64.1224	1.06487e+06	31695.2	Target 1
37	B13	20	64.3514	1.05504e+06	31421.6	Target 1
37	B13	21	64.5805	1.04942e+06	31068.6	Target 1
37	B13	22	64.8095	1.04369e+06	30712.8	Target 1
37	B13	23	65.0385	1.03473e+06	30444	Target 1
37	B13	24	65.2675	1.0303e+06	30335.6	Target 1
37	B13	25	65.4965	1.02323e+06	30419.8	Target 1
37	B13	26	65.7255	1.018e+06	30670.4	Target 1
37	B13	27	65.9545	1.00977e+06	31002.2	Target 1
37	B13	28	66.1835	1.00583e+06	31296.7	Target 1
37	B13	29	66.4125	996361	31446.7	Target 1
37	B13	30	66.6415	990200	31409	Target 1
37	B13	31	66.8705	980383	31235.8	Target 1
37	B13	32	67.0995	974952	31075.9	Target 1
37	B13	33	67.3286	969054	31151.5	Target 1
37	B13	34	67.5576	963274	31730.6	Target 1
37	B13	35	67.7866	955739	33099.2	Target 1
37	B13	36	68.0156	949287	35516.1	Target 1
37	B13	37	68.2446	944058	39122.9	Target 1
37	B13	38	68.4736	936494	43817.8	Target 1
37	B13	39	68.7026	930249	49157.2	Target 1
37	B13	40	68.9316	922478	54377.1	Target 1
37	B13	41	69.1606	909049	58584	Target 1
37	B13	42	69.3896	887213	61062.2	Target 1
37	B13	43	69.6186	869402	61554	Target 1
37	B13	44	69.8476	854351	60367.8	Target 1
37	B13	45	70.0766	843258	58268.3	Target 1
37	B13	46	70.3057	833589	56235.9	Target 1
37	B13	47	70.5347	823740	55238.4	Target 1
37	B13	48	70.7637	813306	56118.2	Target 1
37	B13	49	70.9927	801798	59597.7	Target 1
37	B13	50	71.2217	794152	66326.4	Target 1
37	B13	51	71.4507	781423	76886.2	Target 1
37	B13	52	71.6797	768440	91706.6	Target 1
37	B13	53	71.9087	754144	110904	Target 1
37	B13	54	72.1377	732322	134091	Target 1
37	B13	55	72.3667	706006	160230	Target 1
37	B13	56	72.5957	668320	187577	Target 1
37	B13	57	72.8247	626497	213778	Target 1
37	B13	58	73.0537	570701	236120	Target 1
37	B13	59	73.2828	507853	251900	Target 1
37	B13	60	73.5118	442012	258851	Target 1
37	B13	61	73.7408	376812	255548	Target 1
37	B13	62	73.9698	308668	241723	Target 1
37	B13	63	74.1988	252955	218419	Target 1
37	B13	64	74.4278	199390	187941	Target 1
37	B13	65	74.6568	162136	153525	Target 1
37	B13	66	74.8858	139944	118773	Target 1
37	B13	67	75.1148	131686	86952	Target 1
37	B13	68	75.3438	130029	60388.8	Target 1
37	B13	69	75.5728	128108	40146.7	Target 1
37	B13	70	75.8018	126195	26083.4	Target 1
37	B13	71	76.0309	125633	17207.3	Target 1
37	B13	72	76.2599	123818	12147.7	Target 1
37	B13	73	76.4889	121790	9557.35	Target 1
37	B13	74	76.7179	120364	8350.36	Target 1
37	B13	75	76.9469	119042	7778.8	Target 1
37	B13	76	77.1759	114907	7404.94	Target 1
37	B13	77	77.4049	115039	7028.64	Target 1
37	B13	78	77.6339	112695	6584.96	Target 1
37	B13	79	77.8629	110722	6098.79	Target 1
37	B13	80	78.0919	110786	5653.72	Target 1
37	B13	81	78.3209	111241	5280.45	Target 1
37	B13	82	78.5499	107077	4976.27	Target 1
37	B13	83	78.7789	106527	4723.15	Target 1
37	B13	84	79.0079	105879	4510.62	Target 1
37	B13	85	79.237	104824	4344.58	Target 1
37	B13	86	79.466	104803	4239.34	Target 1
37	B13	87	79.695	102760	4203.82	Target 1
37	B13	88	79.924	101281	4234.33	Target 1
37	B13	89	80.153	101847	4315.29	Target 1
37	B13	90	80.382	98772.1	4423.59	Target 1
37	B13	91	80.611	100298	4533.78	Target 1
37	B13	92	80.84	96485.8	4625.29	Target 1
37	B13	93	81.069	96195.7	4690.88	Target 1
37	B13	94	81.298	95520.5	4739.77	Target 1
37	B13	95	81.527	93193.5	4789.89	Target 1
37	B13	96	81.7561	93191.4	4851.89	Target 1
37	B13	97	81.9851	92996.5	4918.2	Target 1
37	B13	98	82.2141	90435.4	4968.45	Target 1
37	B13	99	82.4431	87766.7	4988.72	Target 1
37	B13	100	82.6721	88533.9	4987.56	Target 1
37	B13	101	82.9011	86353.7	4992.97	Target 1
37	B13	102	83.1301	86329.6	5031.22	Target 1
37	B13	103	83.3591	85540.7	5105.29	Target 1
37	B13	104	83.5881	82740.7	5190.12	Target 1
37	B13	105	83.8171	81411.6	5245.87	Target 1
37	B13	106	84.0461	80849.1	5236.61	Target 1
37	B13	107	84.2751	80189.2	5142.09	Target 1
37	B13	108	84.5041	77437.7	4961.38	Target 1
37	B13	109	84.7332	76819.1	4713.62	Target 1
37	B13	110	84.9622	75095.2	4438.1	Target 1
37	B13	111	85.1912	75265.4	4189.83	Target 1
37	B13	112	85.4202	74669	4025.4	Target 1
37	B13	113	85.6492	70674.2	3979.26	Target 1
37	B13	114	85.8782	73790.4	4040.08	Target 1
37	B13	115	86.1072	72322.2	4142.99	Target 1
37	B13	116	86.3362	69932.3	4190.93	Target 1
37	B13	117	86.5652	67982	4100.99	Target 1
37	B13	118	86.7942	65568.6	3850.1	Target 1
37	B13	119	87.0232	66828.5	3488.98	Target 1
37	B13	120	87.2522	66664.2	3114.06	Target 1
37	B13	121	87.4812	64923.4	2817.56	Target 1
37	B13	122	87.7103	64774.5	2648.63	Target 1
37	B13	123	87.9393	63554.7	2605.04	Target 1
37	B13	124	88.1683	62136.1	2648.89	Target 1
37	B13	125	88.3973	62630.5	2727.65	Target 1
37	B13	126	88.6263	60343.2	2788.6	Target 1
37	B13	127	88.8553	61097.3	2789.21	Target 1
37	B13	128	89.0843	59100	2710.48	Target 1
37	B13	129	89.3133	56753.9	2570.31	Target 1
37	B13	130	89.5423	58329.8	2424.22	Target 1
37	B13	131	89.7713	58636.9	2343.3	Target 1
37	B13	132	90.0003	57307.2	2378.82	Target 1
37	B13	133	90.2293	55494.5	2536.56	Target 1
37	B13	134	90.4583	55439.2	2777.31	Target 1
37	B13	135	90.6874	54146.2	3039.13	Target 1
37	B13	136	90.9164	54259.9	3262.07	Target 1
37	B13	137	91.1454	52244.6	3402.35	Target 1
37	B13	138	91.3744	51148.1	3435.47	Target 1
37	B13	139	91.6034	50106.6	3354.15	Target 1
37	B13	140	91.8324	50235.6	3165.44	Target 1
37	B13	141	92.0614	48841	2889.26	Target 1
37	B13	142	92.2904	47700.5	2561	Target 1
37	B13	143	92.5194	47298.4	2235.62	Target 1
37	B13	144	92.7484	45910.1	1983.04	Target 1
37	B13	145	92.9774	47936.2	1865.17	Target 1
37	B13	146	93.2064	47102.5	1901.88	Target 1
37	B13	147	93.4355	45223.1	2050.65	Target 1
37	B13	148	93.6645	44074.6	2221.54	Target 1
37	B13	149	93.8935	42705.1	2322.18	Target 1
37	B13	150	94.1225	43158	2302.27	Target 1
37	B13	151	94.3515	42474.1	2168.44	Target 1
37	B13	152	94.5805	41479.6	1965.65	Target 1
37	B13	153	94.8095	40985	1745.73	Target 1
38	B14	1	60.0003	1.07888e+06	33042.7	Target 1
38	B14	2	60.2293	1.07292e+06	33042.3	Target 1
38	B14	3	60.4583	1.06841e+06	33012.5	Target 1
38	B14	4	60.6873	1.05889e+06	32872.8	Target 1
38	B14	5	60.9163	1.05346e+06	32592.5	Target 1
38	B14	6	61.1453	1.04489e+06	32204.6	Target 1
38	B14	7	61.3743	1.03641e+06	31783.3	Target 1
38	B14	8	61.6034	1.03057e+06	31401.3	Target 1
38	B14	9	61.8324	1.0222e+06	31093.3	Target 1
38	B14	10	62.0614	1.01537e+06	30849.8	Target 1
38	B14	11	62.2904	1.00846e+06	30637.2	Target 1
38	B14	12	62.5194	999712	30432.1	Target 1
38	B14	13	62.7484	992518	30243.5	Target 1
38	B14	14	62.9774	984760	30108.7	Target 1
38	B14	15	63.2064	977793	30066.3	Target 1
38	B14	16	63.4354	971614	30124.2	Target 1
38	B14	17	63.6644	965702	30245	Target 1
38	B14	18	63.8934	955700	30360	Target 1
38	B14	19	64.1224	951429	30402.2	Target 1
38	B14	20	64.3514	940531	30338.6	Target 1
38	B14	21	64.5805	933681	30182.5	Target 1
38	B14	22	64.8095	926744	29982.2	Target 1
38	B14	23	65.0385	919536	29778.5	Target 1
38	B14	24	65.2675	913212	29630.4	Target 1
38	B14	25	65.4965	905838	29562.3	Target 1
38	B14	26	65.7255	897237	29561.4	Target 1
38	B14	27	65.9545	893966	29597.8	Target 1
38	B14	28	66.1835	882624	29639.9	Target 1
38	B14	29	66.4125	878984	29669.8	Target 1
38	B14	30	66.6415	868143	29686.7	Target 1
38	B14	31	66.8705	862113	29699.6	Target 1
38	B14	32	67.0995	855970	29713.3	Target 1
38	B14	33	67.3286	848708	29729.3	Target 1
38	B14	34	67.5576	840891	29772.4	Target 1
38	B14	35	67.7866	833072	29935.7	Target 1
38	B14	36	68.0156	826056	30365.4	Target 1
38	B14	37	68.2446	818846	31333.2	Target 1
38	B14	38	68.4736	813220	33095.8	Target 1
38	B14	39	68.7026	806842	35785.6	Target 1
38	B14	40	68.9316	800927	39285.1	Target 1
38	B14	41	69.1606	793398	43173.5	Target 1
38	B14	42	69.3896	784142	46798.2	Target 1
38	B14	43	69.6186	768228	49470.9	Target 1
38	B14	44	69.8476	748303	50704.8	Target 1
38	B14	45	70.0766	731290	50382.3	Target 1
38	B14	46	70.3057	718758	48767	Target 1
38	B14	47	70.5347	708683	46368.6	Target 1
38	B14	48	70.7637	699343	43743.9	Target 1
38	B14	49	70.9927	686592	41333	Target 1
38	B14	50	71.2217	679201	39379.5	Target 1
38	B14	51	71.4507	670794	37936	Target 1
38	B14	52	71.6797	663196	36916.9	Target 1
38	B14	53	71.9087	651812	36171.6	Target 1
38	B14	54	72.1377	645011	35555.4	Target 1
38	B14	55	72.3667	635343	34980	Target 1
38	B14	56	72.5957	624410	34428.8	Target 1
38	B14	57	72.8247	619402	33935	Target 1
38	B14	58	73.0537	612509	33536	Target 1
38	B14	59	73.2828	601988	33235.1	Target 1
38	B14	60	73.5118	596890	32990.2	Target 1
38	B14	61	73.7408	587492	32733.7	Target 1
38	B14	62	73.9698	579030	32408.5	Target 1
38	B14	63	74.1988	571434	31997.8	Target 1
38	B14	64	74.4278	564255	31533.9	Target 1
38	B14	65	74.6568	556634	31085.3	Target 1
38	B14	66	74.8858	548476	30733.1	Target 1
38	B14	67	75.1148	543757	30551.4	Target 1
38	B14	68	75.3438	536491	30605.5	Target 1
38	B14	69	75.5728	526545	30968	Target 1
38	B14	70	75.8018	521067	31746.3	Target 1
38	B14	71	76.0309	514303	33109.2	Target 1
38	B14	72	76.2599	505225	35303.8	Target 1
38	B14	73	76.4889	499073	38658.7	Target 1
38	B14	74	76.7179	488773	43571.7	Target 1
38	B14	75	76.9469	480603	50467.5	Target 1
38	B14	76	77.1759	470083	59715.5	Target 1
38	B14	77	77.4049	454595	71493.9	Target 1
38	B14	78	77.6339	439885	85609.4	Target 1
38	B14	79	77.8629	415425	101310	Target 1
38	B14	80	78.0919	388750	117173	Target 1
38	B14	81	78.3209	353906	131161	Target 1
38	B14	82	78.5499	305945	140942	Target 1
38	B14	83	78.7789	253737	144432	Target 1
38	B14	84	79.0079	197870	140424	Target 1
38	B14	85	79.237	151284	129043	Target 1
38	B14	86	79.466	118686	111812	Target 1
38	B14	87	79.695	98499	91268.5	Target 1
38	B14	88	79.924	90261.1	70266	Target 1
38	B14	89	80.153	87821.1	51251.3	Target 1
38	B14	90	80.382	84772.4	35775.5	Target 1
38	B14	91	80.611	84769.1	23652	Target 1
38	B14	92	80.84	84697.4	15030.2	Target 1
38	B14	93	81.069	82056.4	9786.87	Target 1
38	B14	94	81.298	81516.5	6894.59	Target 1
38	B14	95	81.527	80699.4	5442.55	Target 1
38	B14	96	81.7561	79673	4756.88	Target 1
38	B14	97	81.9851	77595.3	4411.3	Target 1
38	B14	98	82.2141	76226.7	4181.88	Target 1
38	B14	99	82.4431	75140.7	3984.54	Target 1
38	B14	100	82.6721	75532.7	3816.08	Target 1
38	B14	101	82.9011	73592.1	3706.28	Target 1
38	B14	102	83.1301	72695.5	3684.05	Target 1
38	B14	103	83.3591	72137.3	3757.4	Target 1
38	B14	104	83.5881	71329	3905.42	Target 1
38	B14	105	83.8171	70513.5	4081.35	Target 1
38	B14	106	84.0461	69148.2	4226.24	Target 1
38	B14	107	84.2751	66536.7	4288.89	Target 1
38	B14	108	84.5041	66032.4	4243.01	Target 1
38	B14	109	84.7332	64635.4	4093.21	Target 1
38	B14	110	84.9622	64642.7	3868.7	Target 1
38	B14	111	85.1912	62517.1	3611.47	Target 1
38	B14	112	85.4202	61332.9	3365.33	Target 1
38	B14	113	85.6492	61184.8	3166.79	Target 1
38	B14	114	85.8782	61025.1	3035.76	Target 1
38	B14	115	86.1072	59977.3	2967.55	Target 1
38	B14	116	86.3362	58975.2	2932.91	Target 1
38	B14	117	86.5652	57948.2	2890.11	Target 1
[truncated: 4,473 more rows]

## Sheet: Sheet1
	100	11
	35	8

## Sheet: Melt Curve Result
Block Type	384-Well Block
Calibration Background is expired	No
Calibration Background performed on	07-31-2020
Calibration Pure Dye ABY is expired	No
Calibration Pure Dye ABY performed on	07-31-2020
Calibration Pure Dye CY5 is expired	No
Calibration Pure Dye CY5 performed on	07-31-2020
Calibration Pure Dye FAM is expired	No
Calibration Pure Dye FAM performed on	07-31-2020
Calibration Pure Dye JUN is expired	No
Calibration Pure Dye JUN performed on	07-31-2020
Calibration Pure Dye MUSTANG PURPLE is expired	No
Calibration Pure Dye MUSTANG PURPLE performed on	07-31-2020
Calibration Pure Dye NED is expired	No
Calibration Pure Dye NED performed on	07-31-2020
Calibration Pure Dye ROX is expired	No
Calibration Pure Dye ROX performed on	07-31-2020
Calibration Pure Dye SYBR is expired	No
Calibration Pure Dye SYBR performed on	07-31-2020
Calibration Pure Dye TAMRA is expired	No
Calibration Pure Dye TAMRA performed on	07-31-2020
Calibration Pure Dye VIC is expired	No
Calibration Pure Dye VIC performed on	07-31-2020
Calibration ROI is expired	No
Calibration ROI performed on	07-31-2020
Calibration Uniformity is expired	No
Calibration Uniformity performed on	07-31-2020
Chemistry	SYBR_GREEN
Date Created	2020-08-28 19:08:53 PM IST
Experiment Barcode
Experiment Comment
Experiment File Name	C:\Users\DELL\experiments\SSG\2020-08-28_NOTCH LIGANDS PU.eds
Experiment Name	2020-08-28_NOTCH LIGANDS PU
Experiment Run End Time	2020-08-28 19:00:55 PM IST
Experiment Type	Standard Curve
Instrument Name	272530780
Instrument Serial Number	272530780
Instrument Type	QuantStudio™ 5 System
Passive Reference	ROX
Post-read Stage/Step
Pre-read Stage/Step
Quantification Cycle Method	Ct
Signal Smoothing On	true
Stage where Melt Analysis is performed	Stage3
Stage/ Cycle where Ct Analysis is performed	Stage2, Step2
User Name
Well	Well Position	Sample	Target Name	Tm	Melt Peak Height
26	B2	Sample 1	Target 1	82.4776	125323
27	B3	Sample 1	Target 1	82.4776	160713
28	B4	Sample 1	Target 1	82.4776	118656
29	B5	Sample 1	Target 1	83.1345	107418
29	B5	Sample 1	Target 1	69.6208	39968.6
30	B6	Sample 1	Target 1	83.249	116221
30	B6	Sample 1	Target 1	69.9643	38180.5
31	B7	Sample 1	Target 1	83.249	114399
31	B7	Sample 1	Target 1	69.7353	48055
32	B8	Sample 1	Target 1	78.8971	151849
32	B8	Sample 1	Target 1	69.8498	67046.6
33	B9	Sample 1	Target 1	78.6888	119253
33	B9	Sample 1	Target 1	69.8606	50199.4
34	B10	Sample 1	Target 1	78.9181	154149
34	B10	Sample 1	Target 1	70.2045	63350.5
35	B11	Sample 1	Target 1	73.5294	267774
36	B12	Sample 1	Target 1	73.5294	250993
37	B13	Sample 1	Target 1	73.5118	258851
38	B14	Sample 1	Target 1	78.7789	144432
38	B14	Sample 1	Target 1	69.9621	50729.6
39	B15	Sample 1	Target 1	78.7789	124987
39	B15	Sample 1	Target 1	69.7331	41040
40	B16	Sample 1	Target 1	78.7789	121577
40	B16	Sample 1	Target 1	69.6186	40184.7
41	B17	Sample 1	Target 1	81.4203	88075
41	B17	Sample 1	Target 1	69.3932	35712.3
42	B18	Sample 1	Target 1	81.5348	81120.6
42	B18	Sample 1	Target 1	69.3932	27031.4
43	B19	Sample 1	Target 1	81.6493	79723.5
43	B19	Sample 1	Target 1	69.1641	25287.7
44	B20	Sample 1	Target 1	80.3894	49296.1
44	B20	Sample 1	Target 1	85.3147	34214
44	B20	Sample 1	Target 1	69.0495	31803.3
45	B21	Sample 1	Target 1	80.4198	37921.5
45	B21	Sample 1	Target 1	85.2109	24925.6
45	B21	Sample 1	Target 1	68.8984	22441.9
46	B22	Sample 1	Target 1	80.4198	39507.8
46	B22	Sample 1	Target 1	85.0968	26381.8
46	B22	Sample 1	Target 1	68.328	21906.3
50	C2	Sample 1	Target 1	82.4776	118387
51	C3	Sample 1	Target 1	82.4776	167254
52	C4	Sample 1	Target 1	82.707	177464
53	C5	Sample 1	Target 1	83.3635	160201
53	C5	Sample 1	Target 1	69.8498	58784.4
54	C6	Sample 1	Target 1	83.3635	146094
54	C6	Sample 1	Target 1	70.0788	52527.4
55	C7	Sample 1	Target 1	83.3635	154272
55	C7	Sample 1	Target 1	69.7353	56790.7
56	C8	Sample 1	Target 1	79.0117	162338
56	C8	Sample 1	Target 1	70.0788	73728.5
57	C9	Sample 1	Target 1	79.0328	156109
57	C9	Sample 1	Target 1	69.9752	68989.1
58	C10	Sample 1	Target 1	78.9181	169243
58	C10	Sample 1	Target 1	69.9752	79720.6
59	C11	Sample 1	Target 1	73.5294	308219
60	C12	Sample 1	Target 1	73.6441	322008
61	C13	Sample 1	Target 1	73.6263	262234
62	C14	Sample 1	Target 1	78.8934	156850
62	C14	Sample 1	Target 1	70.0766	54906.7
63	C15	Sample 1	Target 1	78.8934	146545
63	C15	Sample 1	Target 1	69.8476	50462.7
64	C16	Sample 1	Target 1	78.8934	142143
64	C16	Sample 1	Target 1	69.9621	47450.9
65	C17	Sample 1	Target 1	81.6493	106243
65	C17	Sample 1	Target 1	69.5077	45956.8
66	C18	Sample 1	Target 1	81.7639	94763.5
66	C18	Sample 1	Target 1	69.6223	35478
67	C19	Sample 1	Target 1	81.5348	71223
67	C19	Sample 1	Target 1	69.7368	29813
68	C20	Sample 1	Target 1	80.6184	60780
68	C20	Sample 1	Target 1	85.6584	54666
68	C20	Sample 1	Target 1	69.8513	39268.6
69	C21	Sample 1	Target 1	80.4198	52365.3
69	C21	Sample 1	Target 1	85.2109	37192.4
69	C21	Sample 1	Target 1	69.1265	33091.6
70	C22	Sample 1	Target 1	80.4198	51020.7
70	C22	Sample 1	Target 1	85.3249	37040.9
70	C22	Sample 1	Target 1	68.8984	23551.2

## Sheet: Sheet2
	Mean Percentage(n=15)
	100	102	100	1.41421
	22	26	24	2.82843

## Sheet: Sheet3
		100	24
		27	9
