# Supplementary material for: Differentiated glioma cell-derived fibromodulin activates integrin-dependent Notch signaling in endothelial cells to promote tumor angiogenesis and growth
Source: eLife. 2022 Jun 1;11:e78972. doi: 10.7554/eLife.78972 (PMC9259034; doi:10.7554/eLife.78972)
Supplement: Figure 7—figure supplement 4—source data 1. [file elife-78972-fig7-figsupp4-data1.zip › Figure 7-Figure Supplement 4-Source Data/Figure 7-Figure Supplement 4-Source Data E/E.xlsx]

## Sheet: Sheet1
	Colcalization Coefficient
	DBT Luc-GSC/ mIRFMOD-Dox	DBT Luc-GSC/ mIRFMOD+Dox	DBT Luc-GSC/ mIRFMOD-Dox	DBT Luc-GSC/ mIRFMOD+Dox	DBT Luc-GSC/ mIRFMOD-Dox	DBT Luc-GSC/ mIRFMOD+Dox
	0.567	0.126	0.465636	0.166429	0.109798	0.058123	1.99212e-05
	0.399	0.223
	0.477	0.217
	0.457	0.192
	0.481	0.106
	0.295	0.214
	0.657	0.087
	0.546
	0.441
	0.329
	0.473
	0.553
	0.417
	0.611
	0.544
	Intensity
	DBT Luc-GSC/ mIRFMOD-Dox	DBT Luc-GSC/ mIRFMOD+Dox	DBT Luc-GSC/ mIRFMOD-Dox	DBT Luc-GSC/ mIRFMOD+Dox	DBT Luc-GSC/ mIRFMOD-Dox	DBT Luc-GSC/ mIRFMOD+Dox
	55.19	24.04	66.63	27.3443	11.4467	7.93977	3.43511e-05
	63.45	22.34
	77.92	34.56
	62.34	19.45
	69.12	39.78
	49.66	31.92
	81.23	19.32
	77.5
	71.25
	65.4
	59.87
	43.22
	62.93
	51.569
	48.0419
	Area
	DBT Luc-GSC/ mIRFMOD-Dox	DBT Luc-GSC/ mIRFMOD+Dox	DBT Luc-GSC/ mIRFMOD-Dox	DBT Luc-GSC/ mIRFMOD+Dox	DBT Luc-GSC/ mIRFMOD-Dox	DBT Luc-GSC/ mIRFMOD+Dox
	17284	7283.98	17323.7	7779.96	1769.33	905.424	0.000376352
	19788	8279.67
	15676.8	8768.98
	16545.9	6787.23
	17689.2	6543.22
	17654.3	4325.65
	14456.7	4112.5
	16554.3
	14567.3
	19086.5
	18765.5
	18765.5
	18124.3
	16937.2
	16364.4
	Number of vessels
Section	DBT Luc-GSC/ mIRFMOD-Dox	DBT Luc-GSC/ mIRFMOD+Dox	DBT Luc-GSC/ mIRFMOD-Dox	DBT Luc-GSC/ mIRFMOD+Dox	DBT Luc-GSC/ mIRFMOD-Dox	DBT Luc-GSC/ mIRFMOD+Dox
1	4	1	3.5	1	0.57735	0.57735	0.000350647
2	3	1
3	4	0
4	3	2
5		1
6		1
7		1
		DBT Luc-GSC/ mIRFMOD-Dox	DBT Luc-GSC/ mIRFMOD+Dox	DBT Luc-GSC/ mIRFMOD-Dox	DBT Luc-GSC/ mIRFMOD+Dox
		100	28.5714	16.4957	16.4957
