# Supplementary material for: Differentiated glioma cell-derived fibromodulin activates integrin-dependent Notch signaling in endothelial cells to promote tumor angiogenesis and growth
Source: eLife. 2022 Jun 1;11:e78972. doi: 10.7554/eLife.78972 (PMC9259034; doi:10.7554/eLife.78972)
Supplement: Figure 7—figure supplement 5—source data 1. [file elife-78972-fig7-figsupp5-data1.zip]

Archive with 3 entries (3 files):
- Figure 7-Figure Supplement 5-Source Data/IMAGES FOR PAANEL A.pdf
- Figure 7-Figure Supplement 5-Source Data/IMAGES FOR PANEL B.pdf
- Figure 7-Figure Supplement 5-Source Data/IMAGES FOR PANEL C.pdf
